# Supplementary material for: Commensal to pathogen switch in Streptococcus pneumoniae is influenced by a thermosensing master regulator
Source: PLoS Pathog. 2025 Sep 30;21(9):e1013545. doi: 10.1371/journal.ppat.1013545 (PMC12507249; doi:10.1371/journal.ppat.1013545)
Supplement: S1 Dataset — (XLSX) [file ppat.1013545.s011.xlsx]

## Sheet: Sheet1
Accession	Definition	Serotype	Start	End	Strand	UpstreamSeq
CP053210	CP053210.1 Streptococcus pneumoniae strain 6A-10 chromosome, complete genome	6A/6B	737799	738473	plus	TTCCTGCTCATGTATTTAAGACTCAGCAACGCTTGGCGGAATACAAGGAGTTCTTTGAACCGCAACTTTCTGACCTTGCTCTTAGCCGTAACATCGGTATGGGAATCAAGGAAATTGCAGCGCGTGTTGACTTGATTAGCCGTGAAAAAGCTGCAGTCGAAGCAGTTGTTCTTCAATACGGAAATGCATAAATAAGCCTAAAATAAAAAGAAAACTCAGCTATCTCATGTAAAATGCAGAGAGTTGAGTTTTTTTTAAGGCAAATTTGGTATAATAGTTTTAATAAGGAGGAGTTTCTCA
CP148099	CP148099.1 Streptococcus pneumoniae strain LV2022 chromosome, complete genome	2	715324	715998	plus	TTCCTGCTCATGTATTTAAGACTCAGCAACGCTTGGCGGAATACAAGGAGTTCTTTGAGCCGCAACTTTCTGACCTTGCTCTTAGCCGTAACATCGGTATGGGAATCAAGGAAATTGCAGCACGTGTTGACTTGATTAGCCGTGAAAAAGCTGCAGTCGAAGCAGTTGTTCTTCAATACGGAAATGCATAAATAAGCCTAAAATAAAAAGAAAACTCAGCTATCTCATGTAAAATGCAGAGAGTTGAGTTTTTTTTAAGGCAAATTTGGTATAATAGTTTTAATAAGGAGGAGTTTCTCA
CP038808	CP038808.1 Streptococcus pneumoniae strain R6CIB17 chromosome, complete genome	Below 70% hit - Poor Sequence quality, variant or non-typeable organism.	707293	707967	plus	TTCCTGCTCATGTATTTAAGACTCAGCAACGCTTGGCGGAATACAAGGAGTTCTTTGAGCCGCAACTTTCTGACCTTGCTCTTAGCCGTAACATCGGTATGGGAATCAAGGAAATTGCAGCACGTGTTGACTTGATTAGCCGTGAAAAAGCTGCAGTCGAAGCAGTTGTTCTTCAATACGGAAATGCATAAATAAGCCTAAAATAAAAAGAAAACTCAGCTATCTCATGTAAAATGCAGAGAGTTGAGTTTTTTTTAAGGCAAATTTGGTATAATAGTTTTAATAAGGAGGAGTTTCTCA
AP031340	AP031340.1 Streptococcus pneumoniae Sp575 DNA, complete genome	24F/24B	782513	783187	plus	TTCCTGCTCATGTATTTAAGACTCAGCAACGCTTGGCGGAATACAAGGAGTTCTTTGAGCCGCAACTTTCTGACCTTGCTCTTAGCCGTAACATCGGTATGGGAATCAAGGAAATTGCAGCACGTGTTGACTTGATTAGCCGTGAAAAAGCTGCAGTCGAAGCAGTTGTTCTTCAATACGGAAATGCATAAATAAGCCTAAAATAAAAAGAAAACTCAGCTATCTCATGTAAAATGCAGAGAGTTGAGTTTTTTTTAAGGCAAATTTGGTATAATAGTTTTAATAAGGAGGAGTTTCTCA
AP031337	AP031337.1 Streptococcus pneumoniae Sp376 DNA, complete genome	24F/24B	780294	780968	plus	TTCCTGCTCATGTATTTAAGACTCAGCAACGCTTGGCGGAATACAAGGAGTTCTTTGAGCCGCAACTTTCTGACCTTGCTCTTAGCCGTAACATCGGTATGGGAATCAAGGAAATTGCAGCACGTGTTGACTTGATTAGCCGTGAAAAAGCTGCAGTCGAAGCAGTTGTTCTTCAATACGGAAATGCATAAATAAGCCTAAAATAAAAAGAAAACTCAGCTATCTCATGTAAAATGCAGAGAGTTGAGTTTTTTTTAAGGCAAATTTGGTATAATAGTTTTAATAAGGAGGAGTTTCTCA
AP031336	AP031336.1 Streptococcus pneumoniae Sp373 DNA, complete genome	24F/24B	780348	781022	plus	TTCCTGCTCATGTATTTAAGACTCAGCAACGCTTGGCGGAATACAAGGAGTTCTTTGAGCCGCAACTTTCTGACCTTGCTCTTAGCCGTAACATCGGTATGGGAATCAAGGAAATTGCAGCACGTGTTGACTTGATTAGCCGTGAAAAAGCTGCAGTCGAAGCAGTTGTTCTTCAATACGGAAATGCATAAATAAGCCTAAAATAAAAAGAAAACTCAGCTATCTCATGTAAAATGCAGAGAGTTGAGTTTTTTTTAAGGCAAATTTGGTATAATAGTTTTAATAAGGAGGAGTTTCTCA
LR536845	LR536845.1 Streptococcus pneumoniae isolate GPS_ZA_821-sc-1950967 genome assembly, chromosome: 1	Serogroup_6_(6E)	725463	726137	plus	TTCCTGCTCATGTATTTAAGACTCAGCAACGCTTGGCGGAATACAAGGAGTTCTTTGAACCGCAACTTTCTGACCTTGCTCTTAGCCGTAACATCGGTATGGGAATCAAGGAAATTGCAGCGCGTGTTGACTTGATTAGCCGTGAAAAAGCTGCAGTCGAAGCAGTTGTTCTTCAATACGGAAATGCATAAATAAGCCTAAAATAAAAAGAAAACTCAGCTATCTCATGTAAAATGCAGAGAGTTGAGTTTTTTTTAAGGCAAATTTGGTATAATAGTTTTAATAAGGAGGAGTTTCTCA
LR536841	LR536841.1 Streptococcus pneumoniae strain 2245STDY6178854 genome assembly, chromosome: 1	3	773330	774004	plus	TTCCTGCTCATGTATTTAAGACTCAGCAACGCTTGGCGGAATACAAGGAGTTCTTTGAGCCGCAACTTTCTGACCTTGCTCTTAGCCGTAACATCGGTATGGGAATCAAGGAAATTGCAGCACGTGTTGACTTGATTAGCCGTGAAAAAGCTGCAGTCGAAGCAGTTGTTCTTCAATACGGAAATGCATAAATAAGCCTAAAATAAAAAGAAAACTCAGCTATCTCATGTAAAATGCAGAGAGTTGAGTTTTTTTTAAGGCAAATTTGGTATAATAGTTTTAATAAGGAGGAGTTTCTCA
LR536837	LR536837.1 Streptococcus pneumoniae strain 2245STDY6106635 genome assembly, chromosome: 1	6A/6B	775678	776352	plus	TTCCTGCTCATGTATTTAAGACTCAGCAACGCTTGGCGGAATACAAGGAGTTCTTTGAGCCGCAACTTTCTGACCTTGCTCTTAGCCGTAACATCGGTATGGGAATCAAGGAAATTGCAGCACGTGTTGACTTGATTAGCCGTGAAAAAGCTGCAGTCGAAGCAGTTGTTCTTCAATACGGAAATGCATAAATAAGCCTAAAATAAAAAGAAAACTCAGCTATCTCATGTAAAATGCAGAGAGTTGAGTTTTTTTTAAGGCAAATTTGGTATAATAGTTTTAATAAGGAGGAGTTTCTCA
LR536833	LR536833.1 Streptococcus pneumoniae strain 2245STDY5775553 genome assembly, chromosome: 1	23F	777300	777974	plus	TTCCTGCTCATGTATTTAAGACTCAGCAACGCTTGGCGGAATACAAGGAGTTCTTTGAACCGCAACTTTCTGACCTTGCTCTTAGCCGTAACATCGGTATGGGAATCAAGGAAATTGCAGCGCGTGTTGACTTGATTAGCCGTGAAAAAGCTGCAGTCGAAGCAGTTGTTCTTCAATACGGAAATGCATAAATAAGCCTAAAATAAAAAGAAAACTCAGCTATCTCATGTAAAATGCAGAGAGTTGAGTTTTTTTTAAGGCAAATTTGGTATAATAGTTTTAATAAGGAGGAGTTTCTCA
LR216063	LR216063.1 Streptococcus pneumoniae strain 2245STDY6105839 genome assembly, chromosome: 1	19A	733040	733714	plus	TTCCTGCTCATGTATTTAAGACTCAGCAACGCTTGGCGGAATACAAGGAGTTCTTTGAACCGCAACTTTCTGACCTTGCTCTTAGCCGTAACATCGGTATGGGAATCAAGGAAATTGCAGCGCGTGTTGACTTGATTAGCCGTGAAAAAGCTGCAGTCGAAGCAGTTGTTCTTCAATACGGAAATGCATAAATAAGCCTAAAATAAAAAGAAAACTCAGCTATCTCATGTAAAATGCAGAGAGTTGAGTTTTTTTTAAGGCAAATTTGGTATAATAGTTTTAATAAGGAGGAGTTTCTCA
LR216062	LR216062.1 Streptococcus pneumoniae isolate GPS_HK_150-sc-2296816 genome assembly, chromosome: 1	9A/9V	673618	674292	plus	TTCCTGCTCATGTATTTAAGACTCAGCAACGCTTGGCGGAATACAAGGAGTTCTTTGAGCCGCAACTTTCTGACCTTGCTCTTAGCCGTAACATCGGTATGGGAATCAAGGAAATTGCAGCACGTGTTGACTTGATTAGCCGTGAAAAAGCTGCAGTCGAAGCAGTTGTTCTTCAATACGGAAATGCATAAATAAGCCTAAAATAAAAAGAAAACTCAGCTATCTCATGTAAAATGCAGAGAGTTGAGTTTTTTTTAAGGCAAATTTGGTATAATAGTTTTAATAAGGAGGAGTTTCTCA
LR216057	LR216057.1 Streptococcus pneumoniae strain 2245STDY6106384 genome assembly, chromosome: 1	24A	758473	759147	plus	TTCCTGCTCATGTATTTAAGACTCAGCAACGCTTGGCGGAATACAAGGAGTTCTTTGAACCGCAACTTTCTGACCTTGCTCTTAGCCGTAACATCGGTATGGGAATCAAGGAAATTGCAGCGCGTGTTGACTTGATTAGCCGTGAAAAAGCTGTAGTCGAAGCAGTTGTTCTTCAATACGGAAATGCATAAATAAGCCTAAAATAAAAAGAAAACTCAGCTATCTCATGTAAAATGCAGAGAGTTGAGTTTTTTTTAAGGCAAATTTGGTATAATAGTTTTAATAAGGAGGAGTTTCTCA
LR216052	LR216052.1 Streptococcus pneumoniae strain 2245STDY6106751 genome assembly, chromosome: 1	15B/15C	700449	701123	plus	TTCCTGCTCATGTATTTAAGACTCAGCAACGCTTGGCGGAATACAAGGAGTTCTTTGAGCCGCAACTTTCTGACCTTGCTCTTAGCCGTAACATCGGTATGGGAATCAAGGAAATTGCAGCACGTGTTGACTTGATTAGCCGTGAAAAAGCTGCAGTCGAAGCAGTTGTTCTTCAATACGGAAATGCATAAATAAGCCTAAAATAAAAAGAAAACTCAGCTATCTCATGTAAAATGCAGAGAGTTGAGTTTTTTTTAAGGCAAATTTGGTATAATAGTTTTAATAAGGAGGAGTTTCTCA
LR216048	LR216048.1 Streptococcus pneumoniae strain 2245STDY6092834 genome assembly, chromosome: 1	34	738136	738810	plus	TTCCTGCTCATGTATTTAAGACTCAGCAACGCTTGGCGGAATACAAGGAGTTCTTTGAACCGCAACTTTCTGACCTTGCTCTTAGCCGTAACATCGGTATGGGAATCAAGGAAATTGCAGCGCGTGTTGACTTGATTAGCCGTGAAAAAGCTGCAGTCGAAGCAGTTGTTCTTCAATACGGAAATGCATAAATAAGCCTAAAATAAAAAGAAAACTCAGCTATCTCATGTAAAATGCAGAGAGTTGAGTTTTTTTTAAGGCAAATTTGGTATAATAGTTTTAATAAGGAGGAGTTTCTCA
LR216045	LR216045.1 Streptococcus pneumoniae strain 2245STDY6020221 genome assembly, chromosome: 1	18C/18B	702470	703144	plus	TTCCTGCTCATGTATTTAAGACTCAGCAACGCTTGGCGGAATACAAGGAGTTCTTTGAACCGCAACTTTCTGACCTTGCTCTTAGCCGTAACATCGGTATGGGAATCAAGGAAATTGCAGCGCGTGTTGACTTGATTAGCCGTGAAAAAGCTGCAGTCGAAGCAGTTGTTCTTCAATACGGAAATGCATAAATAAGCCTAAAATAAAAAGAAAACTCAGCTATCTCATGTAAAATGCAGAGAGTTGAGTTTTTTTTAAGGCAAATTTGGTATAATAGTTTTAATAAGGAGGAGTTTCTCA
LR216043	LR216043.1 Streptococcus pneumoniae strain 2245STDY6020210 genome assembly, chromosome: 1	14	738269	738943	plus	TTCCTGCTCATGTATTTAAGACTCAGCAACGCTTGGCGGAATACAAGGAGTTCTTTGAGCCGCAACTTTCTGACCTTGCTCTTAGCCGTAACATCGGTATGGGAATCAAGGAAATTGCAGCACGTGTTGACTTGATTAGCCGTGAAAAAGCTGCAGTCGAAGCAGTTGTTCTTCAATACGGAAATGCATAAATAAGCCTAAAATAAAAAGAAAACTCAGCTATCTCATGTAAAATGCAGAGAGTTGAGTTTTTTTTAAGGCAAATTTGGTATAATAGTTTTAATAAGGAGGAGTTTCTCA
LR216042	LR216042.1 Streptococcus pneumoniae strain 2245STDY6092581 genome assembly, chromosome: 1	4	823402	824076	plus	TTCCTGCTCATGTATTTAAGACTCAGCAACGCTTGGCGGAATACAAGGAGTTCTTTGAGCCGCAACTTTCTGACCTTGCTCTTAGCCGTAACATCGGTATGGGAATCAAGGAAATTGCAGCGCGTGTTGACTTGATTAGCCGTGAAAAAGCTGCAGTCGAAGCAGTTGTTCTTCAATACGGAAATGCATAAATAAGCCTAAAATAAAAAGAAAACTCAGCTATCTCATGTAAAATGCAGAGAGTTGAGTTTTTTTTAAGGCAAATTTGGTATAATAGTTTTAATAAGGAGGAGTTTCTCA
LR216040	LR216040.1 Streptococcus pneumoniae strain 2245STDY6030848 genome assembly, chromosome: 1	23F	768568	769242	plus	TTCCTGCTCATGTATTTAAGACTCAGCAACGCTTGGCGGAATACAAGGAGTTCTTTGAACCGCAACTTTCTGACCTTGCTCTTAGCCGTAACATCGGTATGGGAATCAAGGAAATTGCAGCGCGTGTTGACTTGATTAGCCGTGAAAAAGCTGCAGTCGAAGCAGTTGTTCTTCAATACGGAAATGCATAAATAAGCCTAAAATAAAAAGAAAACTCAGCTATCTCATGTAAAATGCAGAGAGTTGAGTTTTTTTTAAGGCAAATTTGGTATAATAGTTTTAATAAGGAGGAGTTTCTCA
LR216039	LR216039.1 Streptococcus pneumoniae strain 2245STDY5775610 genome assembly, chromosome: 1	34	768072	768746	plus	TTCCTGCTCATGTATTTAAGACTCAGCAACGCTTGGCGGAATACAAGGAGTTCTTTGAACCGCAACTTTCTGACCTTGCTCTTAGCCGTAACATCGGTATGGGAATCAAGGAAATTGCAGCGCGTGTTGACTTGATTAGCCGTGAAAAAGCTGCAGTCGAAGCAGTTGTTCTTCAATACGGAAATGCATAAATAAGCCTAAAATAAAAAGAAAACTCAGCTATCTCATGTAAAATGCAGAGAGTTGAGTTTTTTTTAAGGCAAATTTGGTATAATAGTTTTAATAAGGAGGAGTTTCTCA
LR216033	LR216033.1 Streptococcus pneumoniae strain 2245STDY5868782 genome assembly, chromosome: 1	Serogroup_6_(6E)	749206	749880	plus	TTCCTGCTCATGTATTTAAGACTCAGCAACGCTTGGCGGAATACAAGGAGTTCTTTGAACCGCAACTTTCTGACCTTGCTCTTAGCCGTAACATCGGTATGGGAATCAAGGAAATTGCAGCGCGTGTTGACTTGATTAGCCGTGAAAAAGCTGCAGTCGAAGCAGTTGTTCTTCAATACGGAAATGCATAAATAAGCCTAAAATAAAAAGAAAACTCAGCTATCTCATGTAAAATGCAGAGAGTTGAGTTTTTTTTAAGGCAAATTTGGTATAATAGTTTTAATAAGGAGGAGTTTCTCA
LR216032	LR216032.1 Streptococcus pneumoniae strain 2245STDY5775874 genome assembly, chromosome: 1	19F	702733	703407	plus	TTCCTGCTCATGTATTTAAGACTCAGCAACGCTTGGCGGAATACAAGGAGTTCTTTGAACCGCAACTTTCTGACCTTGCTCTTAGCCGTAACATCGGTATGGGAATCAAGGAAATTGCAGCGCGTGTTGACTTGATTAGCCGTGAAAAAGCTGCAGTCGAAGCAGTTGTTCTTCAATACGGAAATGCATAAATAAGCCTAAAATAAAAAGAAAACTCAGCTATCTCATGTAAAATGCAGAGAGTTGAGTTTTTTTTAAGGCAAATTTGGTATAATAGTTTTAATAAGGAGGAGTTTCTCA
LR216027	LR216027.1 Streptococcus pneumoniae strain 2245STDY5775520 genome assembly, chromosome: 1	6A/6B	826001	826675	plus	TTCCTGCTCATGTATTTAAGACTCAGCAACGCTTGGCGGAATACAAGGAGTTCTTTGAACCGCAACTTTCTGACCTTGCTCTTAGCCGTAACATCGGTATGGGAATCAAGGAAATTGCAGCGCGTGTTGACTTGATTAGCCGTGAAAAAGCTGCAGTCGAAGCAGTTGTTCTTCAATACGGAAATGCATAAATAAGCCTAAAATAAAAAGAAAACTCAGCTATCTCATGTAAAATGCAGAGAGTTGAGTTTTTTTTAAGGCAAATTTGGTATAATAGTTTTAATAAGGAGGAGTTTCTCA
LR216026	LR216026.1 Streptococcus pneumoniae strain 2245STDY5775485 genome assembly, chromosome: 1	Below 70% hit - Poor Sequence quality, variant or non-typeable organism.	743486	744160	plus	TTCCTGCTCATGTATTTAAGACTCAGCAACGCTTGGCGGAATACAAGGAGTTCTTTGAGCCGCAACTTTCTGACCTTGCTCTTAGCCGTAACATCGGTATGGGAATCAAGGAAATTGCAGCACGTGTTGACTTGATTAGCCGTGAAAAAGCTGCAGTCGAAGCAGTTGTTCTTCAATACGGAAATGCATAAATAAGCCTAAAATAAAAAGAAAACTCAGCTATCTCATGTAAAATGCAGAGAGTTGAGTTTTTTTTAAGGCAAATTTGGTATAATAGTTTTAATAAGGAGGAGTTTCTCA
LR216021	LR216021.1 Streptococcus pneumoniae strain 2245STDY5562600 genome assembly, chromosome: 1	6A/6B	775718	776392	plus	TTCCTGCTCATGTATTTAAGACTCAGCAACGCTTGGCGGAATACAAGGAGTTCTTTGAACCGCAACTTTCTGACCTTGCTCTTAGCCGTAACATCGGTATGGGAATCAAGGAAATTGCAGCGCGTGTTGACTTGATTAGCCGTGAAAAAGCTGCAGTCGAAGCAGTTGTTCTTCAATACGGAAATGCATAAATAAGCCTAAAATAAAAAGAAAACTCAGCTATCTCATGTAAAATGCAGAGAGTTGAGTTTTTTTTAAGGCAAATTTGGTATAATAGTTTTAATAAGGAGGAGTTTCTCA
LR216014	LR216014.1 Streptococcus pneumoniae strain 2245STDY5562629 genome assembly, chromosome: 1	6A/6B	737257	737931	plus	TTCCTGCTCATGTATTTAAGACTCAGCAACGCTTGGCGGAATACAAGGAGTTCTTTGAACCGCAACTTTCTGACCTTGCTCTTAGCCGTAACATCGGTATGGGAATCAAGGAAATTGCAGCGCGTGTTGACTTGATTAGCCGTGAAAAAGCTGCAGTCGAAGCAGTTGTTCTTCAATACGGAAATGCATAAATAAGCCTAAAATAAAAAGAAAACTCAGCTATCTCATGTAAAATGCAGAGAGTTGAGTTTTTTTTAAGGCAAATTTGGTATAATAGTTTTAATAAGGAGGAGTTTCTCA
LR216013	LR216013.1 Streptococcus pneumoniae strain 2245STDY5609197 genome assembly, chromosome: 1	Serogroup_6_(6E)	717798	718472	plus	TTCCTGCTCATGTATTTAAGACTCAGCAACGCTTGGCGGAATACAAGGAGTTCTTTGAACCGCAACTTTCTGACCTTGCTCTTAGCCGTAACATCGGTATGGGAATCAAGGAAATTGCAGCGCGTGTTGACTTGATTAGCCGTGAAAAAGCTGCAGTCGAAGCAGTTGTTCTTCAATACGGAAATGCATAAATAAGCCTAAAATAAAAAGAAAACTCAGCTATCTCATGTAAAATGCAGAGAGTTGAGTTTTTTTTAAGGCAAATTTGGTATAATAGTTTTAATAAGGAGGAGTTTCTCA
CP173225	CP173225.1 Streptococcus pneumoniae strain 262 chromosome, complete genome	19F	1097483	1098157	plus	TTCCTGCTCATGTATTTAAGACTCAGCAACGCTTGGCGGAATACAAGGAGTTCTTTGAGCCGCAACTTTCTGACCTTGCTCTTAGCCGTAACATCGGTATGGGAATCAAGGAAATTGCAGCACGTGTTGACTTGATTAGCCGTGAAAAAGCTGCAGTCGAAGCAGTTGTTCTTCAATACGGAAATGCATAAATAAGCCTAAAATAAAAAGAAAACTCAGCTATCTCATGTAAAATGCAGAGAGTTGAGTTTTTTTTAAGGCAAATTTGGTATAATAGTTTTAATAAGGAGGAGTTTCTCA
LR129840	LR129840.1 Streptococcus pneumoniae strain 4496 genome assembly, chromosome: 1	1	746609	747283	plus	TTCCTGCTCATGTATTTAAGACTCAGCAACGCTTGGCGGAATACAAGGAGTTCTTTGAGCCGCAACTTTCTGACCTTGCTCTTAGCCGTAACATCGGTATGGGAATCAAGGAAATTGCAGCACGTGTTGACTTGATTAGCCGTGAAAAAGCTGCAGTCGAAGCAGTTGTTCTTCAATACGGAAATGCATAAATAAGCCTAAAATAAAAAGAAAACTCAGCTATCTCATGTAAAATGCAGAGAGTTGAGTTTTTTTTAAGGCAAATTTGGTATAATAGTTTTAATAAGGAGGAGTTTCTCA
AP018938	AP018938.1 Streptococcus pneumoniae ATCC 49619 DNA, complete genome	19F	741719	742393	plus	TTCCTGCTCATGTATTTAAGACTCAGCAACGCTTGGCGGAATACAAGGAGTTCTTTGAGCCGCAACTTTCTGACCTTGCTCTTAGCCGTAACATCGGTATGGGAATCAAGGAAATTGCAGCACGTGTTGACTTGATTAGCCGTGAAAAAGCTGCAGTCGAAGCAGTTGTTCTTCAATACGGAAATGCATAAATAAGCCTAAAATAAAAAGAAAACTCAGCTATCTCATGTAAAATGCAGAGAGTTGAGTTTTTTTTAAGGCAAATTTGGTATAATAGTTTTAATAAGGAGGAGTTTCTCA
CP169564	CP169564.1 Streptococcus pneumoniae strain 6_2F1 chromosome, complete genome	15F	720284	720958	plus	TTCCTGCTCATGTATTTAAGACTCAGCAACGCTTGGCGGAATACAAGGAGTTCTTTGAGCCGCAACTTTCTGACCTTGCTCTTAGCCGTAACATCGGTATGGGAATCAAGGAAATTGCAGCACGTGTTGACTTGATTAGCCGTGAAAAAGCTGCAGTCGAAGCAGTTGTTCTTCAATACGGAAATGCATAAATAAGCCTAAAATAAAAAGAAAACTCAGCTATCTCATGTAAAATGCAGAGAGTTGAGTTTTTTTTAAGGCAAATTTGGTATAATAGTTTTAATAAGGAGGAGTTTCTCA
CP019299	CP019299.1 Streptococcus pneumoniae strain HKU1-14 chromosome, complete genome	3	686196	686870	plus	TTCCTGCTCATGTATTTAAGACTCAGCAACGCTTGGCGGAATACAAGGAGTTCTTTGAGCCGCAACTTTCTGACCTTGCTCTTAGCCGTAACATCGGTATGGGAATCAAGGAAATTGCAGCACGTGTTGACTTGATTAGCCGTGAAAAAGCTGCAGTCGAAGCAGTTGTTCTTCAATACGGAAATGCATAAATAAGCCTAAAATAAAAAGAAAACTCAGCTATCTCATGTAAAATGCAGAGAGTTGAGTTTTTTTTAAGGCAAATTTGGTATAATAGTTTTAATAAGGAGGAGTTTCTCA
LR134294	LR134294.1 Streptococcus pneumoniae strain NCTC12977 genome assembly, chromosome: 1	19F	268416	269090	plus	TTCCTGCTCATGTATTTAAGACTCAGCAACGCTTGGCGGAATACAAGGAGTTCTTTGAGCCGCAACTTTCTGACCTTGCTCTTAGCCGTAACATCGGTATGGGAATCAAGGAAATTGCAGCACGTGTTGACTTGATTAGCCGTGAAAAAGCTGCAGTCGAAGCAGTTGTTCTTCAATACGGAAATGCATAAATAAGCCTAAAATAAAAAGAAAACTCAGCTATCTCATGTAAAATGCAGAGAGTTGAGTTTTTTTTAAGGCAAATTTGGTATAATAGTTTTAATAAGGAGGAGTTTCTCA
CP025838	CP025838.1 Streptococcus pneumoniae strain SPN XDR SMC1710-32 chromosome, complete genome	15A/15D	713711	714385	plus	TTGGCGATGATTTCTTTGTGTGAATCCCTATTGACGACATCTATAATTTGGATATTTGTGTCTTTGATATCGAGTAGTTTTGTGATAAAATGTAATTGTCCCATATGAATCTTTCTAATGAGTTGTTTGATCGCTTTTCATTATAGATCTTATGGGACTTTTTTTCTACAATAAAATAGGCTCCATAATATCTATAGTGGATTTACCCACTACAAATATTATAGAGCCGTAAAATGCAGAGAGTTGAGTTTTTTTTAAGGCAAATTTGGTATAATAGTTTTAATAAGGAGGAGTTTCTCA
CP031248	CP031248.1 Streptococcus pneumoniae strain M26365 chromosome, complete genome	23F	750683	750009	minus	CTTCCTGCTCATGTATTTAAGACTCAGCAACGCTTGGCGGAATACAAGGAGTTCTTTGAACCGCAACTTTCTGACCTTGCTCTTAGCCGTAACATCGGTATGGGAATCAAGGAAATTGCAGCGCGTGTTGACTTGATTAGCCGTGAAAAAGCTGCAGTCGAAGCAGTTGTTCTTCAATACGGAAATGCATAAATAAGCCTAAAATAAAAAGAAAACTCAGCTATCTCATGTAAAATGCAGAGAGTTGAGTTTTTTTTAAGGCAAATTTGGTATAATAGTTTTAATAAGGAGGAGTTTCTC
CP031245	CP031245.1 Streptococcus pneumoniae strain M16808 chromosome, complete genome	19F	1272114	1272788	plus	TTCCTGCTCATGTATTTAAGACTCAGCAACGCTTGGCGGAATACAAGGAGTTCTTTGAGCCGCAACTTTCTGACCTTGCTCTTAGCCGTAACATCGGTATGGGAATCAAGGAAATTGCAGCACGTGTTGACTTGATTAGCCGTGAAAAAGCTGCAGTCGAAGCAGTTGTTCTTCAATACGGAAATGCATAAATAAGCCTAAAATAAAAAGAAAACTCAGCTATCTCATGTAAAATGCAGAGAGTTGAGTTTTTTTTAAGGCAAATTTGGTATAATAGTTTTAATAAGGAGGAGTTTCTCA
CP031247	CP031247.1 Streptococcus pneumoniae strain M23734 chromosome, complete genome	1	752133	751459	minus	CTTCCTGCTCATGTATTTAAGACTCAGCAACGCTTGGCGGAATACAAGGAGTTCTTTGAGCCGCAACTTTCTGACCTTGCTCTTAGCCGTAACATCGGTATGGGAATCAAGGAAATTGCAGCACGTGTTGACTTGATTAGCCGTGAAAAAGCTGCAGTCGAAGCAGTTGTTCTTCAATACGGAAATGCATAAATAAGCCTAAAATAAAAAGAAAACTCAGCTATCTCATGTAAAATGCAGAGAGTTGAGTTTTTTTTAAGGCAAATTTGGTATAATAGTTTTAATAAGGAGGAGTTTCTC
LS483449	LS483449.1 Streptococcus pneumoniae strain 4041STDY6836170 genome assembly, chromosome: 1	7C	747681	748355	plus	TTCCTGCTCATGTATTTAAGACTCAGCAACGCTTGGCGGAATACAAGGAGTTCTTTGAGCCGCAACTTTCTGACCTTGCTCTTAGCCGTAACATCGGTATGGGAATCAAGGAAATTGCAGCACGTGTTGACTTGATTAGCCGTGAAAAAGCTGCAGTCGAAGCAGTTGTTCTTCAATACGGAAATGCATAAATAAGCCTAAAATAAAAAGAAAACTCAGCTATCTCATGTAAAATGCAGAGAGTTGAGTTTTTTTTAAGGCAAATTTGGTATAATAGTTTTAATAAGGAGGAGTTTCTCA
LS483448	LS483448.1 Streptococcus pneumoniae strain 4041STDY6836167 genome assembly, chromosome: 1	9A/9V	757549	758223	plus	TTCCTGCTCATGTATTTAAGACTCAGCAACGCTTGGCGGAATACAAGGAGTTCTTTGAACCGCAACTTTCTGACCTTGCTCTTAGCCGTAACATCGGTATGGGAATCAAGGAAATTGCAGCGCGTGTTGACTTGATTAGCCGTGAAAAAGCTGCAGTCGAAGCAGTTGTTCTTCAATACGGAAATGCATAAATAAGCCTAAAATAAAAAGAAAACTCAGCTATCTCATGTAAAATGCAGAGAGTTGAGTTTTTTTTAAGGCAAATTTGGTATAATAGTTTTAATAAGGAGGAGTTTCTCA
LS483390	LS483390.1 Streptococcus pneumoniae strain NCTC13276 genome assembly, chromosome: 1	Below 70% hit - Poor Sequence quality, variant or non-typeable organism.	708661	709335	plus	TTCCTGCTCATGTATTTAAGACTCAGCAACGCTTGGCGGAATACAAGGAGTTCTTTGAGCCGCAACTTTCTGACCTTGCTCTTAGCCGTAACATCGGTATGGGAATCAAGGAAATTGCAGCACGTGTTGACTTGATTAGCCGTGAAAAAGCTGCAGTCGAAGCAGTTGTTCTTCAATACGGAAATGCATAAATAAGCCTAAAATAAAAAGAAAACTCAGCTATCTCATGTAAAATGCAGAGAGTTGAGTTTTTTTTAAGGCAAATTTGGTATAATAGTTTTAATAAGGAGGAGTTTCTCA
LS483374	LS483374.1 Streptococcus pneumoniae strain NCTC7466 genome assembly, chromosome: 1	2	715280	715954	plus	TTCCTGCTCATGTATTTAAGACTCAGCAACGCTTGGCGGAATACAAGGAGTTCTTTGAGCCGCAACTTTCTGACCTTGCTCTTAGCCGTAACATCGGTATGGGAATCAAGGAAATTGCAGCACGTGTTGACTTGATTAGCCGTGAAAAAGCTGCAGTCGAAGCAGTTGTTCTTCAATACGGAAATGCATAAATAAGCCTAAAATAAAAAGAAAACTCAGCTATCTCATGTAAAATGCAGAGAGTTGAGTTTTTTTTAAGGCAAATTTGGTATAATAGTTTTAATAAGGAGGAGTTTCTCA
CP000410	CP000410.2 Streptococcus pneumoniae D39, complete genome	2	714824	715498	plus	TTCCTGCTCATGTATTTAAGACTCAGCAACGCTTGGCGGAATACAAGGAGTTCTTTGAGCCGCAACTTTCTGACCTTGCTCTTAGCCGTAACATCGGTATGGGAATCAAGGAAATTGCAGCACGTGTTGACTTGATTAGCCGTGAAAAAGCTGCAGTCGAAGCAGTTGTTCTTCAATACGGAAATGCATAAATAAGCCTAAAATAAAAAGAAAACTCAGCTATCTCATGTAAAATGCAGAGAGTTGAGTTTTTTTTAAGGCAAATTTGGTATAATAGTTTTAATAAGGAGGAGTTTCTCA
CP027540	CP027540.1 Streptococcus pneumoniae strain D39V chromosome, complete genome	2	715280	715954	plus	TTCCTGCTCATGTATTTAAGACTCAGCAACGCTTGGCGGAATACAAGGAGTTCTTTGAGCCGCAACTTTCTGACCTTGCTCTTAGCCGTAACATCGGTATGGGAATCAAGGAAATTGCAGCACGTGTTGACTTGATTAGCCGTGAAAAAGCTGCAGTCGAAGCAGTTGTTCTTCAATACGGAAATGCATAAATAAGCCTAAAATAAAAAGAAAACTCAGCTATCTCATGTAAAATGCAGAGAGTTGAGTTTTTTTTAAGGCAAATTTGGTATAATAGTTTTAATAAGGAGGAGTTTCTCA
CP155800	CP155800.1 Streptococcus pneumoniae strain R1501 chromosome, complete genome	Below 70% hit - Poor Sequence quality, variant or non-typeable organism.	1788407	1789081	plus	TTCCTGCTCATGTATTTAAGACTCAGCAACGCTTGGCGGAATACAAGGAGTTCTTTGAGCCGCAACTTTCTGACCTTGCTCTTAGCCGTAACATCGGTATGGGAATCAAGGAAATTGCAGCACGTGTTGACTTGATTAGCCGTGAAAAAGCTGCAGTCGAAGCAGTTGTTCTTCAATACGGAAATGCATAAATAAGCCTAAAATAAAAAGAAAACTCAGCTATCTCATGTAAAATGCAGAGAGTTGAGTTTTTTTTAAGGCAAATTTGGTATAATAGTTTTAATAAGGAGGAGTTTCTCA
CP155537	CP155537.1 Streptococcus pneumoniae strain DP1322 chromosome, complete genome	3	701078	701752	plus	TTCCTGCTCATGTATTTAAGACTCAGCAACGCTTGGCGGAATACAAGGAGTTCTTTGAGCCGCAACTTTCTGACCTTGCTCTTAGCCGTAACATCGGTATGGGAATCAAGGAAATTGCAGCACGTGTTGACTTGATTAGCCGTGAAAAAGCTGCAGTCGAAGCAGTTGTTCTTCAATACGGAAATGCATAAATAAGCCTAAAATAAAAAGAAAACTCAGCTATCTCATGTAAAATGCAGAGAGTTGAGTTTTTTTTAAGGCAAATTTGGTATAATAGTTTTAATAAGGAGGAGTTTCTCA
CP155534	CP155534.1 Streptococcus pneumoniae strain DCC1476 chromosome, complete genome	9A/9V	1393991	1393317	minus	TTTGGCGATGATTTCTTTGTGTGAATCCCTATTGACGACATCTATAATTTGGATATTTGTGTCTTTGATATCGAGTAGTTTTGTGATAAAATGTAATTGTCCCATATGAATCTTTCTAATGAGTTGTTTGATCGCTTTTCATTATAGGTCATATGGGACTTTTTTTCTACACAAAAATAAGCTCCATAATATCTATAGTGGATTTACCCACTACAAATATTATAGAGCCGTAAAATGCAGAGAGTTGAGTTTTTTTTAAGGCAAATTTGGTATAATAGTTTTAATAAGGAGGAGTTTCTC
CP156625	CP156625.1 Streptococcus pneumoniae strain TL7/1993 chromosome, complete genome	9A/9V	1391820	1391146	minus	TTTGGCGATGATTTCTTTGTGTGAATCCCTATTGACGACATCTATAATTTGGATATTTGTGTCTTTGATATCGAGTAGTTTTGTGATAAAATGTAATTGTCCCATATGAATCTTTCTAATGAGTTGTTTGATCGCTTTTCATTATAGGTCATATGGGACTTTTTTTCTACACAAAAATAAGCTCCATAATATCTATAGTGGATTTACCCACTACAAATATTATAGAGCCGTAAAATGCAGAGAGTTGAGTTTTTTTTAAGGCAAATTTGGTATAATAGTTTTAATAAGGAGGAGTTTCTC
CP155531	CP155531.1 Streptococcus pneumoniae strain SN36255 chromosome, complete genome	19A	794795	795469	plus	TTCCTGCTCATGTATTTAAGACTCAGCAACGCTTGGCGGAATACAAGGAGTTCTTTGAACCGCAACTTTCTGACCTTGCTCTTAGCCGTAACATCGGTATGGGAATCAAGGAAATTGCAGCGCGTGTTGACTTGATTAGCCGTGAAAAAGCTGCAGTCGAAGCAGTTGTTCTTCAATACGGAAATGCATAAATAAGCCTAAAATAAAAAGAAAACTCAGCTATCTCATGTAAAATGCAGAGAGTTGAGTTTTTTTTAAGGCAAATTTGGTATAATAGTTTTAATAAGGAGGAGTTTCTCA
CP018838	CP018838.1 Streptococcus pneumoniae strain 11A chromosome, complete genome	Below 70% hit - Poor Sequence quality, variant or non-typeable organism.	272792	273466	plus	TTGGCGATGATTTCTTTGTGTGAATCCCTATTGACGACATCTATAATTTGGATATTTGTGTCTTTGATATCGAGTAGTTTTGTGATAAAATGTAATTGTCCCATATGAATCTTTCTAATGAGTTGTTTGATCGCTTTTCATTATAGATCTTATGGGACTTTTTTTCTACAATAAAATAGGCTCCATAATATCTATAGTGGATTTACCCACTACAAATATTATAGAGCCGTAAAATGCAGAGAGTTGAGTTTTTTTTAAGGCAAATTTGGTATAATAGTTTTAATAAGGAGGAGTTTCTCA
AP031395	AP031395.1 Streptococcus pneumoniae 16P29 DNA, complete genome	24F/24B	781566	782240	plus	TTCCTGCTCATGTATTTAAGACTCAGCAACGCTTGGCGGAATACAAGGAGTTCTTTGAGCCGCAACTTTCTGACCTTGCTCTTAGCCGTAACATCGGTATGGGAATCAAGGAAATTGCAGCACGTGTTGACTTGATTAGCCGTGAAAAAGCTGCAGTCGAAGCAGTTGTTCTTCAATACGGAAATGCATAAATAAGCCTAAAATAAAAAGAAAACTCAGCTATCTCATGTAAAATGCAGAGAGTTGAGTTTTTTTTAAGGCAAATTTGGTATAATAGTTTTAATAAGGAGGAGTTTCTCA
AP031394	AP031394.1 Streptococcus pneumoniae 16P28 DNA, complete genome	24F/24B	780144	780818	plus	TTCCTGCTCATGTATTTAAGACTCAGCAACGCTTGGCGGAATACAAGGAGTTCTTTGAGCCGCAACTTTCTGACCTTGCTCTTAGCCGTAACATCGGTATGGGAATCAAGGAAATTGCAGCACGTGTTGACTTGATTAGCCGTGAAAAAGCTGCAGTCGAAGCAGTTGTTCTTCAATACGGAAATGCATAAATAAGCCTAAAATAAAAAGAAAACTCAGCTATCTCATGTAAAATGCAGAGAGTTGAGTTTTTTTTAAGGCAAATTTGGTATAATAGTTTTAATAAGGAGGAGTTTCTCA
AP018391	AP018391.1 Streptococcus pneumoniae MDRSPN001 DNA, complete genome	19F	1210189	1209515	minus	CTTCCTGCTCATGTATTTAAGACTCAGCAACGCTTGGCGGAATACAAGGAGTTCTTTGAACCGCAACTTTCTGACCTTGCTCTTAGCCGTAACATCGGTATGGGAATCAAGGAAATTGCAGCGCGTGTTGACTTGATTAGCCGTGAAAAAGCTGCAGTCGAAGCAGTTGTTCTTCAATACGGAAATGCATAAATAAGCCTAAAATAAAAAGAAAACTCAGCTATCTCATGTAAAATGCAGAGAGTTGAGTTTTTTTTAAGGCAAATTTGGTATAATAGTTTTAATAAGGAGGAGTTTCTC
CP131715	CP131715.1 Streptococcus pneumoniae strain 2006C08-243 chromosome, complete genome	19F	737640	738314	plus	TTGGCGATGATTTCTTTGTGTGAATCCCTATTGACGACATCTATAATTTGGATATTGGTGTCTTTGATATCGAGTAGTTTTGTGATAAAATGTAATTGTCCCATATGAATCTTTCTAATGAGTTGTTTGATCGCTTTTCATTATAGGTCATATGGGACTTTTTTTCTACACAAAAATAAGCTCCATAATATCTATAGTGGATTTACCCACTACAAATATTATAGAGCCGTAAAATGCAGAGAGTTGAGTTTTTTTTAAGGCAAATTTGGTATAATAGTTTTAATAAGGAGGAGTTTCTCA
CP131714	CP131714.1 Streptococcus pneumoniae strain 2008C04-309 chromosome, complete genome	9A/9V	738248	738922	plus	TTGGCGATGATTTCTTTGTGTGAATCCCTATTGACGACATCTATAATTTGGATATTGGTGTCTTTGATATCGAGTAGTTTTGTGATAAAATGTAATTGTCCCATATGAATCTTTCTAATGAGTTGTTTGATCGCTTTTCATTATAGGTCATATGGGACTTTTTTTCTACACAAAAATAAGCTCCATAATATCTATAGTGGATTTACCCACTACAAATATTATAGAGCCGTAAAATGCAGAGAGTTGAGTTTTTTTTAAGGCAAATTTGGTATAATAGTTTTAATAAGGAGGAGTTTCTCA
CP131713	CP131713.1 Streptococcus pneumoniae strain 2008C09-276 chromosome, complete genome	9A/9V	738657	739331	plus	TTGGCGATGATTTCTTTGTGTGAATCCCTATTGACGACATCTATAATTTGGATATTGGTGTCTTTGATATCGAGTAGTTTTGTGATAAAATGTAATTGTCCCATATGAATCTTTCTAATGAGTTGTTTGATCGCTTTTCATTATAGGTCATATGGGACTTTTTTTCTACACAAAAATAAGCTCCATAATATCTATAGTGGATTTACCCACTACAAATATTATAGAGCCGTAAAATGCAGAGAGTTGAGTTTTTTTTAAGGCAAATTTGGTATAATAGTTTTAATAAGGAGGAGTTTCTCA
CP131711	CP131711.1 Streptococcus pneumoniae strain 2014C08-275 chromosome, complete genome	19F	1103841	1104515	plus	TTCCTGCTCATGTATTTAAGACTCAGCAACGCTTGGCGGAATACAAGGAGTTCTTTGAACCGCAACTTTCTGACCTTGCTCTTAGCCGTAACATCGGTATGGGAATCAAGGAAATTGCAGCGCGTGTTGACTTGATTAGCCGTGAAAAAGCTGCAGTCGAAGCAGTTGTTCTTCAATACGGAAATGCATAAATAAGCCTAAAATAAAAAGAAAACTCAGCTATCTCATGTAAAATGCAGAGAGTTGAGTTTTTTTTAAGGCAAATTTGGTATAATAGTTTTAATAAGGAGGAGTTTCTCA
CP131710	CP131710.1 Streptococcus pneumoniae strain 2014S11-203 chromosome, complete genome	23F	778590	779264	plus	TTTGGCGATGATTTCTTTGTGTGAATCCCTATTGACGACATCTATAATTTGGATATTGGTGTCTTTGATATCGAGTAGTTTTGTGATAAAATGTAATTGTCCCATATGAATCTTTCTAATGAGTTGTTTGATCGCTTTTCATTATAGGTCATATGGGACTTTTTTTCTACACAAAAATAAGCTCCATAATATCTATAGTGGATTTACCCACTACAAATATTATAGAGCCGTAAAATGCAGAGAGTTGAGTTTTTTTAAGGCAAATTTGGTATAATAGTTTTAATAAGGAGGAGTTTCTCA
CP131709	CP131709.1 Streptococcus pneumoniae strain 2016S11-245 chromosome, complete genome	19A	1314301	1313627	minus	CTTCCTGCTCATGTATTTAAGACTCAGCAACGCTTGGCGGAATACAAGGAGTTCTTTGAACCGCAACTTTCTGACCTTGCTCTTAGCCGTAACATCGGTATGGGAATCAAGGAAATTGCAGCGCGTGTTGACTTGATTAGCCGTGAAAAAGCTGCAGTCGAAGCAGTTGTTCTTCAATACGGAAATGCATAAATAAGCCTAAAATAAAAAGAAAACTCAGCTATCTCATGTAAAATGCAGAGAGTTGAGTTTTTTTTAAGGCAAATTTGGTATAATAGTTTTAATAAGGAGGAGTTTCTC
CP131707	CP131707.1 Streptococcus pneumoniae strain 2018C08-270 chromosome, complete genome	15A/15D	711434	712108	plus	TTCCTGCTCATGTATTTAAGACTCAGCAACGCTTGGCGGAATACAAGGAGTTCTTTGAACCGCAACTTTCTGACCTTGCTCTTAGCCGTAACATCGGTATGGGAATCAAGGAAATTGCAGCGCGTGTTGACTTGATTAGCCGTGAAAAAGCTGCAGTCGAAGCAGTTGTTCTTCAATACGGAAATGCATAAATAAGCCTAAAATAAAAAGAAAACTCAGCTATCTCATGTAAAATGCAGAGAGTTGAGTTTTTTTTAAGGCAAATTTGGTATAATAGTTTTAATAAGGAGGAGTTTCTCA
CP131706	CP131706.1 Streptococcus pneumoniae strain 2018N21-288 chromosome, complete genome	23A	742879	743553	plus	TTGGCGATGATTTCTTTGTGTGAATCCCTATTGACGACATCTATAATTTGGATATTGGTGTCTTTGATATCGAGTAGTTTTGTGATAAAATGTAATTGTCCCATATGAATCTTTCTAATGAGTTGTTTGATCGCTTTTCATTATAGGTCATATGGGACTTTTTTTCTACACAAAAATAAGCTCCATAATATCTATAGTGGATTTACCCACTACAAATATTATAGAGCCGTAAAATGCAGAGAGTTGAGTTTTTTTTAAGGCAAATTTGGTATAATAGTTTTAATAAGGAGGAGTTTCTCA
CP145437	CP145437.1 Streptococcus pneumoniae strain HAC 39-1996 chromosome, complete genome	9A/9V	651183	650509	minus	TTTGGCGATGATTTCTTTGTGTGAATCCCTATTGACGACATCTATAATTTGGATATTGGTGTCTTTGATATCGAGTAGTTTTGTGATAAAATGTAATTGTCCCATATGAATCTTTCTAATGAGTTGTTTGATCGCTTTTCATTATAGGTCATATGGGACTTTTTTTCTACACAAAAATAAGCTCCATAATATCTATAGTGGATTTACCCACTACAAATATTATAGAGCCGTAAAATGCAGAGAGTTGAGTTTTTTTTAAGGCAAATTTGGTATAATAGTTTTAATAAGGAGGAGTTTCTC
AP018044	AP018044.1 Streptococcus pneumoniae DNA, nearly complete genome, strain: KK1157	23F	284982	285656	plus	TTCCTGCTCATGTATTTAAGACTCAGCAACGCTTGGCGGAATACAAGGAGTTCTTTGAGCCGCAACTTTCTGACCTTGCTCTTAGCCGTAACATCGGTATGGGAATCAAGGAAATTGCAGCACGTGTTGACTTGATTAGCCGTGAAAAAGCTGCAGTCGAAGCAGTTGTTCTTCAATACGGAAATGCATAAATAAGCCTAAAATAAAAAGAAAACTCAGCTATCTCATGTAAAATGCAGAGAGTTGAGTTTTTTTTAAGGCAAATTTGGTATAATAGTTTTAATAAGGAGGAGTTTCTCA
CP020551	CP020551.1 Streptococcus pneumoniae strain Hu15, partial sequence	19A	801171	801845	plus	TTCCTGCTCATGTATTTAAGACTCAGCAACGCTTGGCGGAATACAAGGAGTTCTTTGAGCCGCAACTTTCTGACCTTGCTCTTAGCCGTAACATCGGTATGGGAATCAAGGAAATTGCAGCACGTGTTGACTTGATTAGCCGTGAAAAAGCTGCAGTCGAAGCAGTTGTTCTTCAATACGGAAATGCATAAATAAGCCTAAAATAAAAAGAAAACTCAGCTATCTCATGTAAAATGCAGAGAGTTGAGTTTTTTTTAAGGCAAATTTGGTATAATAGTTTTAATAAGGAGGAGTTTCTCA
CP020549	CP020549.1 Streptococcus pneumoniae strain Hu17, partial sequence	19A	782492	783166	plus	TTCCTGCTCATGTATTTAAGACTCAGCAACGCTTGGCGGAATACAAGGAGTTCTTTGAGCCGCAACTTTCTGACCTTGCTCTTAGCCGTAACATCGGTATGGGAATCAAGGAAATTGCAGCACGTGTTGACTTGATTAGCCGTGAAAAAGCTGCAGTCGAAGCAGTTGTTCTTCAATACGGAAATGCATAAATAAGCCTAAAATAAAAAGAAAACTCAGCTATCTCATGTAAAATGCAGAGAGTTGAGTTTTTTTTAAGGCAAATTTGGTATAATAGTTTTAATAAGGAGGAGTTTCTCA
AP017971	AP017971.1 Streptococcus pneumoniae DNA, complete genome, strain: KK0981	3	723174	723848	plus	TTCCTGCTCATGTATTTAAGACTCAGCAACGCTTGGCGGAATACAAGGAGTTCTTTGAGCCGCAACTTTCTGACCTTGCTCTTAGCCGTAACATCGGTATGGGAATCAAGGAAATTGCAGCACGTGTTGACTTGATTAGCCGTGAAAAAGCTGCAGTTGAAGCAGTTGTTCTTCAATACGGAAATGCATAAATAAGCCTAAAATAAAAAGAAAACTCAGCTATCTCATGTAAAATGCAGAGAGTTGAGTTTTTTTTAAGGCAAATTTGGTATAATAGTTTTAATAAGGAGGAGTTTCTCA
CP018347	CP018347.1 Streptococcus pneumoniae strain SWU02 chromosome, complete genome	19F	1725419	1724745	minus	CTTCCTGCTCATGTATTTAAGACTCAGCAACGCTTGGCGGAATACAAGGAGTTCTTTGAACCGCAACTTTCTGACCTTGCTCTTAGCCGTAACATCGGTATGGGAATCAAGGAAATTGCAGCGCGTGTTGACTTGATTAGCCGTGAAAAAGCTGCAGTCGAAGCAGTTGTTCTTCAATACGGAAATGCATAAATAAGCCTAAAATAAAAAGAAAACTCAGCTATCTCATGTAAAATGCAGAGAGTTGAGTTTTTTTTAAGGCAAATTTGGTATAATAGTTTTAATAAGGAGGAGTTTCTC
CP018138	CP018138.1 Streptococcus pneumoniae strain SP64, complete genome	19A	1295322	1294648	minus	CTTCCTGCTCATGTATTTAAGACTCAGCAACGCTTGGCGGAATACAAGGAGTTCTTTGAACCGCAACTTTCTGACCTTGCTCTTAGCCGTAACATCGGTATGGGAATCAAGGAAATTGCAGCGCGTGTTGACTTGATTAGCCGTGAAAAAGCTGCAGTCGAAGCAGTTGTTCTTCAATACGGAAATGCATAAATAAGCCTAAAATAAAAAGAAAACTCAGCTATCTCATGTAAAATGCAGAGAGTTGAGTTTTTTTTAAGGCAAATTTGGTATAATAGTTTTAATAAGGAGGAGTTTCTC
CP018137	CP018137.1 Streptococcus pneumoniae strain SP61, complete genome	19A	1293614	1292940	minus	CTTCCTGCTCATGTATTTAAGACTCAGCAACGCTTGGCGGAATACAAGGAGTTCTTTGAACCGCAACTTTCTGACCTTGCTCTTAGCCGTAACATCGGTATGGGAATCAAGGAAATTGCAGCGCGTGTTGACTTGATTAGCCGTGAAAAAGCTGCAGTCGAAGCAGTTGTTCTTCAATACGGAAATGCATAAATAAGCCTAAAATAAAAAGAAAACTCAGCTATCTCATGTAAAATGCAGAGAGTTGAGTTTTTTTTAAGGCAAATTTGGTATAATAGTTTTAATAAGGAGGAGTTTCTC
CP139863	CP139863.1 Streptococcus pneumoniae strain 15P2112 chromosome, complete genome	9A/9V	347262	346588	minus	CTTCCTGCTCATGTATTTAAGACTCAGCAACGCTTGGCGGAATACAAGGAGTTCTTTGAGCCGCAACTTTCTGACCTTGCTCTTAGCCGTAACATCGGTATGGGAATCAAGGAAATTGCAGCACGTGTTGACTTGATTAGCCGTGAAAAAGCTGCAGTCGAAGCAGTTGTTCTTCAATACGGAAATGCATAAATAAGCCTAAAATAAAAAGAAAACTCAGCTATCTCATGTAAAATGCAGAGAGTTGAGTTTTTTTTAAGGCAAATTTGGTATAATAGTTTTAATAAGGAGGAGTTTCTC
CP137108	CP137108.1 Streptococcus pneumoniae strain OXT chromosome, complete genome	19A	1895109	1895783	plus	TTCCTGCTCATGTATTTAAGACTCAGCAACGCTTGGCGGAATACAAGGAGTTCTTTGAACCGCAACTTTCTGACCTTGCTCTTAGCCGTAACATCGGTATGGGAATCAAGGAAATTGCAGCGCGTGTTGACTTGATTAGCCGTGAAAAAGCTGCAGTCGAAGCAGTTGTTCTTCAATACGGAAATGCATAAATAAGCCTAAAATAAAAAGAAAACTCAGCTATCTCATGTAAAATGCAGAGAGTTGAGTTTTTTTTAAGGCAAATTTGGTATAATAGTTTTAATAAGGAGGAGTTTCTCA
CP137104	CP137104.1 Streptococcus pneumoniae strain LM chromosome, complete genome	19A	1895109	1895783	plus	TTCCTGCTCATGTATTTAAGACTCAGCAACGCTTGGCGGAATACAAGGAGTTCTTTGAACCGCAACTTTCTGACCTTGCTCTTAGCCGTAACATCGGTATGGGAATCAAGGAAATTGCAGCGCGTGTTGACTTGATTAGCCGTGAAAAAGCTGCAGTCGAAGCAGTTGTTCTTCAATACGGAAATGCATAAATAAGCCTAAAATAAAAAGAAAACTCAGCTATCTCATGTAAAATGCAGAGAGTTGAGTTTTTTTTAAGGCAAATTTGGTATAATAGTTTTAATAAGGAGGAGTTTCTCA
CP137113	CP137113.1 Streptococcus pneumoniae strain ZGX chromosome, complete genome	6A/6B	1850511	1851185	plus	TTCCTGCTCATGTATTTAAGACTCAGCAACGCTTGGCGGAATACAAGGAGTTCTTTGAACCGCAACTTTCTGACCTTGCTCTTAGCCGTAACATCGGTATGGGAATCAAGGAAATTGCAGCGCGTGTTGACTTGATTAGCCGTGAAAAAGCTGCAGTCGAAGCAGTTGTTCTTCAATACGGAAATGCATAAATAAGCCTAAAATAAAAAGAAAACTCAGCTATCTCATGTAAAATGCAGAGAGTTGAGTTTTTTTTAAGGCAAATTTGGTATAATAGTTTTAATAAGGAGGAGTTTCTCA
CP137114	CP137114.1 Streptococcus pneumoniae strain 15P3054 chromosome, complete genome	4	287020	286346	minus	CTTCCTGCTCATGTATTTAAGACTCAGCAACGCTTGGCGGAATACAAGGAGTTCTTTGAGCCGCAACTTTCTGACCTTGCTCTTAGCCGTAACATCGGTATGGGAATCAAGGAAATTGCAGCACGTGTTGACTTGATTAGCCGTGAAAAAGCTGCAGTCGAAGCAGTTGTTCTTCAATACGGAAATGCATAAATAAGCCTAAAATAAAAAGAAAACTCAGCTATCTCATGTAAAATGCAGAGAGTTGAGTTTTTTTTAAGGCAAATTTGGTATAATAGTTTTAATAAGGAGGAGTTTCTC
CP137111	CP137111.1 Streptococcus pneumoniae strain 17023 chromosome, complete genome	10A	345231	344557	minus	CTTCCTGCTCATGTATTTAAGACTCAGCAACGCTTGGCGGAATACAAGGAGTTCTTTGAGCCGCAACTTTCTGACCTTGCTCTTAGCCGTAACATCGGTATGGGAATCAAGGAAATTGCAGCACGTGTTGACTTGATTAGCCGTGAAAAAGCTGCAGTCGAAGCAGTTGTTCTTCAATACGGAAATGCATAAATAAGCCTAAAATAAAAAGAAAACTCAGCTATCTCATGTAAAATGCAGAGAGTTGAGTTTTTTTTAAGGCAAATTTGGTATAATAGTTTTAATAAGGAGGAGTTTCTC
CP137101	CP137101.1 Streptococcus pneumoniae strain 16P2012-2 chromosome, complete genome	22F	1829842	1830516	plus	TTCCTGCTCATGTATTTAAGACTCAGCAACGCTTGGCGGAATACAAGGAGTTCTTTGAACCGCAACTTTCTGACCTTGCTCTTAGCCGTAACATCGGTATGGGAATCAAGGAAATTGCAGCGCGTGTTGACTTGATTAGCCGTGAAAAAGCTGCAGTCGAAGCAGTTGTTCTTCAATACGGAAATGCATAAATAAGCCTAAAATAAAAAGAAAACTCAGCTATCTCATGTAAAATGCAGAGAGTTGAGTTTTTTTTAAGGCAAATTTGGTATAATAGTTTTAATAAGGAGGAGTTTCTCA
CP137102	CP137102.1 Streptococcus pneumoniae strain 16H3071-2 chromosome, complete genome	20	308792	308118	minus	CTTCCTGCTCATGTATTTAAGACTCAGCAACGCTTGGCGGAATACAAGGAGTTCTTTGAGCCGCAACTTTCTGACCTTGCTCTTAGCCGTAACATCGGTATGGGAATCAAGGAAATTGCAGCACGTGTTGACTTGATTAGCCGTGAAAAAGCTGCAGTCGAAGCAGTTGTTCTTCAATACGGAAATGCATAAATAAGCCTAAAATAAAAAGAAAACTCAGCTATCTCATGTAAAATGCAGAGAGTTGAGTTTTTTTTAAGGCAAATTTGGTATAATAGTTTTAATAAGGAGGAGTTTCTC
CP137100	CP137100.1 Streptococcus pneumoniae strain LYP chromosome, complete genome	23F	1832409	1833083	plus	TTCCTGCTCATGTATTTAAGACTCAGCAACGCTTGGCGGAATACAAGGAGTTCTTTGAGCCGCAACTTTCTGACCTTGCTCTTAGCCGTAACATCGGTATGGGAATCAAGGAAATTGCAGCACGTGTTGACTTGATTAGCCGTGAAAAAGCTGCAGTCGAAGCAGTTGTTCTTCAATACGGAAATGCATAAATAAGCCTAAAATAAAAAGAAAACTCAGCTATCTCATGTAAAATGCAGAGAGTTGAGTTTTTTTTAAGGCAAATTTGGTATAATAGTTTTAATAAGGAGGAGTTTCTCA
CP137103	CP137103.1 Streptococcus pneumoniae strain 21334 chromosome, complete genome	19F	277559	276885	minus	CTTCCTGCTCATGTATTTAAGACTCAGCAACGCTTGGCGGAATACAAGGAGTTCTTTGAACCGCAACTTTCTGACCTTGCTCTTAGCCGTAACATCGGTATGGGAATCAAGGAAATTGCAGCGCGTGTTGACTTGATTAGCCGTGAAAAAGCTGCAGTCGAAGCAGTTGTTCTTCAATACGGAAATGCATAAATAAGCCTAAAATAAAAAGAAAACTCAGCTATCTCATGTAAAATGCAGAGAGTTGAGTTTTTTTTAAGGCAAATTTGGTATAATAGTTTTAATAAGGAGGAGTTTCTC
CP099641	CP099641.1 Streptococcus pneumoniae strain ATCC 700671 chromosome, complete genome	9A/9V	1412395	1411721	minus	TTTGGCGATGATTTCTTTGTGTGAATCCCTATTGACGACATCTATAATTTGGATATTTGTGTCTTTGATATCGAGTAGTTTTGTGATAAAATGTAATTGTCCCATATGAATCTTTCTAATGAGTTGTTTGATCGCTTTTCATTATAGGTCATATGGGACTTTTTTTCTACACAAAAATAAGCTCCATAATATCTATAGTGGATTTACCCACTACAAATATTATAGAGCCGTAAAATGCAGAGAGTTGAGTTTTTTTTAAGGCAAATTTGGTATAATAGTTTTAATAAGGAGGAGTTTCTC
AP028604	AP028604.1 Streptococcus pneumoniae Pne3 DNA, complete genome	23A	787609	788283	plus	TTCCTGCTCATGTATTTAAGACTCAGCAACGCTTGGCGGAATACAAGGAGTTCTTTGAGCCGCAACTTTCTGACCTTGCTCTTAGCCGTAACATCGGTATGGGAATCAAGGAAATTGCAGCACGTGTTGACTTGATTAGCCGTGAAAAAGCTGCAGTCGAAGCAGTTGTTCTTCAATACGGAAATGCATAAATAAGCCTAAAATAAAAAGAAAACTCAGCTATCTCATGTAAAATGCAGAGAGTTGAGTTTTTTTTAAGGCAAATTTGGTATAATAGTTTTAATAAGGAGGAGTTTCTCA
AP028603	AP028603.1 Streptococcus pneumoniae Pne2 DNA, complete genome	23A	787636	788310	plus	TTCCTGCTCATGTATTTAAGACTCAGCAACGCTTGGCGGAATACAAGGAGTTCTTTGAGCCGCAACTTTCTGACCTTGCTCTTAGCCGTAACATCGGTATGGGAATCAAGGAAATTGCAGCACGTGTTGACTTGATTAGCCGTGAAAAAGCTGCAGTCGAAGCAGTTGTTCTTCAATACGGAAATGCATAAATAAGCCTAAAATAAAAAGAAAACTCAGCTATCTCATGTAAAATGCAGAGAGTTGAGTTTTTTTTAAGGCAAATTTGGTATAATAGTTTTAATAAGGAGGAGTTTCTCA
AP028601	AP028601.1 Streptococcus pneumoniae PF1 DNA, complete genome	6A/6B	748239	748913	plus	TTCCTGCTCATGTATTTAAGACTCAGCAACGCTTGGCGGAATACAAGGAGTTCTTTGAGCCGCAACTTTCTGACCTTGCTCTTAGCCGTAACATCGGTATGGGAATCAAGGAAATTGCAGCACGTGTTGACTTGATTAGCCGTGAAAAAGCTGCAGTCGAAGCAGTTGTTCTTCAATACGGAAATGCATAAATAAGCCTAAAATAAAAAGAAAACTCAGCTATCTCATGTAAAATGCAGAGAGTTGAGTTTTTTTTAAGGCAAATTTGGTATAATAGTTTTAATAAGGAGGAGTTTCTCA
CP132060	CP132060.1 Streptococcus pneumoniae strain L1900 chromosome, complete genome	3	714394	715068	plus	TTCCTGCTCATGTATTTAAGACTCAGCAACGCTTGGCGGAATACAAGGAGTTCTTTGAACCGCAACTTTCTGACCTTGCTCTTAGCCGTAACATCGGTATGGGAATCAAGGAAATTGCAGCGCGTGTTGACTTGATTAGCCGTGAAAAAGCTGCAGTCGAAGCAGTTGTTCTTCAATACGGAAATGCATAAATAAGCCTAAAATAAAAAGAAAACTCAGCTATCTCATGTAAAATGCAGAGAGTTGAGTTTTTTTTAAGGCAAATTTGGTATAATAGTTTTAATAAGGAGGAGTTTCTCA
CP132059	CP132059.1 Streptococcus pneumoniae strain H1900 chromosome, complete genome	3	714395	715069	plus	TTCCTGCTCATGTATTTAAGACTCAGCAACGCTTGGCGGAATACAAGGAGTTCTTTGAACCGCAACTTTCTGACCTTGCTCTTAGCCGTAACATCGGTATGGGAATCAAGGAAATTGCAGCGCGTGTTGACTTGATTAGCCGTGAAAAAGCTGCAGTCGAAGCAGTTGTTCTTCAATACGGAAATGCATAAATAAGCCTAAAATAAAAAGAAAACTCAGCTATCTCATGTAAAATGCAGAGAGTTGAGTTTTTTTTAAGGCAAATTTGGTATAATAGTTTTAATAAGGAGGAGTTTCTCA
AP026930	AP026930.1 Streptococcus pneumoniae PZ900701208 DNA, complete genome	10A	692557	693231	plus	TTCCTGCTCATGTATTTAAGACTCAGCAACGCTTGGCGGAATACAAGGAGTTCTTTGAGCCGCAACTTTCTGACCTTGCTCTTAGCCGTAACATCGGTATGGGAATCAAGGAAATTGCAGCACGTGTTGACTTGATTAGCCGTGAAAAAGCTGCAGTCGAAGCAGTTGTTCTTCAATACGGAAATGCATAAATAAGCCTAAAATAAAAAGAAAACTCAGCTATCTCATGTAAAATGCAGAGAGTTGAGTTTTTTTTAAGGCAAATTTGGTATAATAGTTTTAATAAGGAGGAGTTTCTCA
AP026926	AP026926.1 Streptococcus pneumoniae PZ900700119 DNA, complete genome	24F/24B	780157	780831	plus	TTCCTGCTCATGTATTTAAGACTCAGCAACGCTTGGCGGAATACAAGGAGTTCTTTGAGCCGCAACTTTCTGACCTTGCTCTTAGCCGTAACATCGGTATGGGAATCAAGGAAATTGCAGCACGTGTTGACTTGATTAGCCGTGAAAAAGCTGCAGTCGAAGCAGTTGTTCTTCAATACGGAAATGCATAAATAAGCCTAAAATAAAAAGAAAACTCAGCTATCTCATGTAAAATGCAGAGAGTTGAGTTTTTTTTAAGGCAAATTTGGTATAATAGTTTTAATAAGGAGGAGTTTCTCA
AP026923	AP026923.1 Streptococcus pneumoniae PZ900700054 DNA, complete genome	6A/6B	719331	720005	plus	TTCCTGCTCATGTATTTAAGACTCAGCAACGCTTGGCGGAATACAAGGAGTTCTTTGAGCCGCAACTTTCTGACCTTGCTCTTAGCCGTAACATCGGTATGGGAATCAAGGAAATTGCAGCACGTGTTGACTTGATTAGCCGTGAAAAAGCTGCAGTCGAAGCAGTTGTTCTTCAATACGGAAATGCATAAATAAGCCTAAAATAAAAAGAAAACTCAGCTATCTCATGTAAAATGCAGAGAGTTGAGTTTTTTTTAAGGCAAATTTGGTATAATAGTTTTAATAAGGAGGAGTTTCTCA
AP026918	AP026918.1 Streptococcus pneumoniae PZ900700009 DNA, complete genome	23A	724864	725538	plus	TTCCTGCTCATGTATTTAAGACTCAGCAACGCTTGGCGGAATACAAGGAGTTCTTTGAGCCGCAACTTTCTGACCTTGCTCTTAGCCGTAACATCGGTATGGGAATCAAGGAAATTGCAGCACGTGTTGACTTGATTAGCCGTGAAAAAGCTGCAGTCGAAGCAGTTGTTCTTCAATACGGAAATGCATAAATAAGCCTAAAATAAAAAGAAAACTCAGCTATCTCATGTAAAATGCAGAGAGTTGAGTTTTTTTTAAGGCAAATTTGGTATAATAGTTTTAATAAGGAGGAGTTTCTCA
AP026915	AP026915.1 Streptococcus pneumoniae PZ900700005 DNA, complete genome	9A/9V	740833	741507	plus	TTCCTGCTCATGTATTTAAGACTCAGCAACGCTTGGCGGAATACAAGGAGTTCTTTGAGCCGCAACTTTCTGACCTTGCTCTTAGCCGTAACATCGGTATGGGAATCAAGGAAATTGCAGCACGTGTTGACTTGATTAGCCGTGAAAAAGCTGCAGTCGAAGCAGTTGTTCTTCAATACGGAAATGCATAAATAAGCCTAAAATAAAAAGAAAACTCAGCTATCTCATGTAAAATGCAGAGAGTTGAGTTTTTTTTAAGGCAAATTTGGTATAATAGTTTTAATAAGGAGGAGTTTCTCA
AP026914	AP026914.1 Streptococcus pneumoniae PZ900700003 DNA, complete genome	19A	1276889	1276215	minus	CTTCCTGCTCATGTATTTAAGACTCAGCAACGCTTGGCGGAATACAAGGAGTTCTTTGAACCGCAACTTTCTGACCTTGCTCTTAGCCGTAACATCGGTATGGGAATCAAGGAAATTGCAGCGCGTGTTGACTTGATTAGCCGTGAAAAAGCTGCAGTCGAAGCAGTTGTTCTTCAATACGGAAATGCATAAATAAGCCTAAAATAAAAAGAAAACTCAGCTATCTCATGTAAAATGCAGAGAGTTGAGTTTTTTTTAAGGCAAATTTGGTATAATAGTTTTAATAAGGAGGAGTTTCTC
CP107038	CP107038.1 Streptococcus pneumoniae strain BM6001 chromosome, complete genome	19F	798377	799051	plus	TTCCTGCTCATGTATTTAAGACTCAGCAACGCTTGGCGGAATACAAGGAGTTCTTTGAACCGCAACTTTCTGACCTTGCTCTTAGCCGTAACATCGGTATGGGAATCAAGGAAATTGCAGCGCGTGTTGACTTGATTAGCCGTGAAAAAGCTGCAGTCGAAGCAGTTGTTCTTCAATACGGAAATGCATAAATAAGCCTAAAATAAAAAGAAAACTCAGCTATCTCATGTAAAATGCAGAGAGTTGAGTTTTTTTTAAGGCAAATTTGGTATAATAGTTTTAATAAGGAGGAGTTTCTCA
CP003357	CP003357.2 Streptococcus pneumoniae ST556, complete genome	19F	1374863	1374189	minus	CTTCCTGCTCATGTATTTAAGACTCAGCAACGCTTGGCGGAATACAAGGAGTTCTTTGAACCGCAACTTTCTGACCTTGCTCTTAGCCGTAACATCGGTATGGGAATCAAGGAAATTGCAGCGCGTGTTGACTTGATTAGCCGTGAAAAAGCTGCAGTCGAAGCAGTTGTTCTTCAATACGGAAATGCATAAATAAGCCTAAAATAAAAAGAAAACTCAGCTATCTCATGTAAAATGCAGAGAGTTGAGTTTTTTTTAAGGCAAATTTGGTATAATAGTTTTAATAAGGAGGAGTTTCTC
CP118288	CP118288.1 Streptococcus pneumoniae D39 chromosome	2	577400	578074	plus	TTCCTGCTCATGTATTTAAGACTCAGCAACGCTTGGCGGAATACAAGGAGTTCTTTGAGCCGCAACTTTCTGACCTTGCTCTTAGCCGTAACATCGGTATGGGAATCAAGGAAATTGCAGCACGTGTTGACTTGATTAGCCGTGAAAAAGCTGCAGTCGAAGCAGTTGTTCTTCAATACGGAAATGCATAAATAAGCCTAAAATAAAAAGAAAACTCAGCTATCTCATGTAAAATGCAGAGAGTTGAGTTTTTTTTAAGGCAAATTTGGTATAATAGTTTTAATAAGGAGGAGTTTCTCA
CP118287	CP118287.1 Streptococcus pneumoniae D39 chromosome	2	40417	39743	minus	CTTCCTGCTCATGTATTTAAGACTCAGCAACGCTTGGCGGAATACAAGGAGTTCTTTGAGCCGCAACTTTCTGACCTTGCTCTTAGCCGTAACATCGGTATGGGAATCAAGGAAATTGCAGCACGTGTTGACTTGATTAGCCGTGAAAAAGCTGCAGTCGAAGCAGTTGTTCTTCAATACGGAAATGCATAAATAAGCCTAAAATAAAAAGAAAACTCAGCTATCTCATGTAAAATGCAGAGAGTTGAGTTTTTTTTAAGGCAAATTTGGTATAATAGTTTTAATAAGGAGGAGTTTCTC
CP118285	CP118285.1 Streptococcus pneumoniae D39 chromosome	2	15598	14924	minus	CTTCCTGCTCATGTATTTAAGACTCAGCAACGCTTGGCGGAATACAAGGAGTTCTTTGAGCCGCAACTTTCTGACCTTGCTCTTAGCCGTAACATCGGTATGGGAATCAAGGAAATTGCAGCACGTGTTGACTTGATTAGCCGTGAAAAAGCTGCAGTCGAAGCAGTTGTTCTTCAATACGGAAATGCATAAATAAGCCTAAAATAAAAAGAAAACTCAGCTATCTCATGTAAAATGCAGAGAGTTGAGTTTTTTTTAAGGCAAATTTGGTATAATAGTTTTAATAAGGAGGAGTTTCTC
CP118286	CP118286.1 Streptococcus pneumoniae D39 chromosome	2	474873	474199	minus	CTTCCTGCTCATGTATTTAAGACTCAGCAACGCTTGGCGGAATACAAGGAGTTCTTTGAGCCGCAACTTTCTGACCTTGCTCTTAGCCGTAACATCGGTATGGGAATCAAGGAAATTGCAGCACGTGTTGACTTGATTAGCCGTGAAAAAGCTGCAGTCGAAGCAGTTGTTCTTCAATACGGAAATGCATAAATAAGCCTAAAATAAAAAGAAAACTCAGCTATCTCATGTAAAATGCAGAGAGTTGAGTTTTTTTTAAGGCAAATTTGGTATAATAGTTTTAATAAGGAGGAGTTTCTC
AP025940	AP025940.1 Streptococcus pneumoniae PZ900700204 DNA, complete genome	35B/35D	724593	725267	plus	TTCCTGCTCATGTATTTAAGACTCAGCAACGCTTGGCGGAATACAAGGAGTTCTTTGAACCGCAACTTTCTGACCTTGCTCTTAGCCGTAACATCGGTATGGGAATCAAGGAAATTGCAGCGCGTGTTGACTTGATTAGCCGTGAAAAAGCTGCAGTCGAAGCAGTTGTTCTTCAATACGGAAATGCATAAATAAGCCTAAAATAAAAAGAAAACTCAGCTATCTCATGTAAAATGCAGAGAGTTGAGTTTTTTTTAAGGCAAATTTGGTATAATAGTTTTAATAAGGAGGAGTTTCTCA
AP025938	AP025938.1 Streptococcus pneumoniae PZ900701057 DNA, complete genome	35B/35D	724628	725302	plus	TTCCTGCTCATGTATTTAAGACTCAGCAACGCTTGGCGGAATACAAGGAGTTCTTTGAACCGCAACTTTCTGACCTTGCTCTTAGCCGTAACATCGGTATGGGAATCAAGGAAATTGCAGCGCGTGTTGACTTGATTAGCCGTGAAAAAGCTGCAGTCGAAGCAGTTGTTCTTCAATACGGAAATGCATAAATAAGCCTAAAATAAAAAGAAAACTCAGCTATCTCATGTAAAATGCAGAGAGTTGAGTTTTTTTTAAGGCAAATTTGGTATAATAGTTTTAATAAGGAGGAGTTTCTCA
CP096809	CP096809.1 Streptococcus pneumoniae strain SP007 chromosome, complete genome	19F	1311490	1310816	minus	CTTCCTGCTCATGTATTTAAGACTCAGCAACGCTTGGCGGAATACAAGGAGTTCTTTGAACCGCAACTTTCTGACCTTGCTCTTAGCCGTAACATCGGTATGGGAATCAAGGAAATTGCAGCGCGTGTTGACTTGATTAGCCGTGAAAAAGCTGCAGTCGAAGCAGTTGTTCTTCAATACGGAAATGCATAAATAAGCCTAAAATAAAAAGAAAACTCAGCTATCTCATGTAAAATGCAGAGAGTTGAGTTTTTTTTAAGGCAAATTTGGTATAATAGTTTTAATAAGGAGGAGTTTCTC
LN847353	LN847353.1 Streptococcus pneumoniae genome assembly S_pneumo_A66_v1, chromosome : I	3	697810	698484	plus	TTCCTGCTCATGTATTTAAGACTCAGCAACGCTTGGCGGAATACAAGGAGTTCTTTGAACCGCAACTTTCTGACCTTGCTCTTAGCCGTAACATCGGTATGGGAATCAAGGAAATTGCAGCGCGTGTTGACTTGATTAGCCGTGAAAAAGCTGCAGTCGAAGCAGTTGTTCTTCAATACGGAAATGCATAAATAAGCCTAAAATAAAAAGAAAACTCAGCTATCTCATGTAAAATGCAGAGAGTTGAGTTTTTTTTAAGGCAAATTTGGTATAATAGTTTTAATAAGGAGGAGTTTCTCA
CP113115	CP113115.1 Streptococcus pneumoniae strain NP2 chromosome, complete genome	14	1961445	1960771	minus	CTTCCTGCTCATGTATTTAAGACTCAGCAACGCTTGGCGGAATACAAGGAGTTCTTTGAACCGCAACTTTCTGACCTTGCTCTTAGCCGTAACATCGGTATGGGAATCAAGGAAATTGCAGCGCGTGTTGACTTGATTAGCCGTGAAAAAGCTGCAGTCGAAGCAGTTGTTCTTCAATACGGAAATGCATAAATAAGCCTAAAATAAAAAGAAAACTCAGCTATCTCATGTAAAATGCAGAGAGTTGAGTTTTTTTTAAGGCAAATTTGGTATAATAGTTTTAATAAGGAGGAGTTTCTC
CP113114	CP113114.1 Streptococcus pneumoniae strain NP1 chromosome, complete genome	14	846069	846743	plus	TTCCTGCTCATGTATTTAAGACTCAGCAACGCTTGGCGGAATACAAGGAGTTCTTTGAACCGCAACTTTCTGACCTTGCTCTTAGCCGTAACATCGGTATGGGAATCAAGGAAATTGCAGCGCGTGTTGACTTGATTAGCCGTGAAAAAGCTGCAGTCGAAGCAGTTGTTCTTCAATACGGAAATGCATAAATAAGCCTAAAATAAAAAGAAAACTCAGCTATCTCATGTAAAATGCAGAGAGTTGAGTTTTTTTTAAGGCAAATTTGGTATAATAGTTTTAATAAGGAGGAGTTTCTCA
LN831051	LN831051.1 Streptococcus pneumoniae genome assembly NCTC7465, chromosome : 1	1	1853825	1853151	minus	CTTCCTGCTCATGTATTTAAGACTCAGCAACGCTTGGCGGAATACAAGGAGTTCTTTGAGCCGCAACTTTCTGACCTTGCTCTTAGCCGTAACATCGGTATGGGAATCAAGGAAATTGCAGCACGTGTTGACTTGATTAGCCGTGAAAAAGCTGCAGTCGAAGCAGTTGTTCTTCAATACGGAAATGCATAAATAAGCCTAAAATAAAAAGAAAACTCAGCTATCTCATGTAAAATGCAGAGAGTTGAGTTTTTTTTAAGGCAAATTTGGTATAATAGTTTTAATAAGGAGGAGTTTCTC
CP091451	CP091451.1 Streptococcus pneumoniae strain 3238/09 chromosome, complete genome	19F	1327088	1326414	minus	CTTCCTGCTCATGTATTTAAGACTCAGCAACGCTTGGCGGAATACAAGGAGTTCTTTGAACCGCAACTTTCTGACCTTGCTCTTAGCCGTAACATCGGTATGGGAATCAAGGAAATTGCAGCGCGTGTTGACTTGATTAGCCGTGAAAAAGCTGCAGTCGAAGCAGTTGTTCTTCAATACGGAAATGCATAAATAAGCCTAAAATAAAAAGAAAACTCAGCTATCTCATGTAAAATGCAGAGAGTTGAGTTTTTTTTAAGGCAAATTTGGTATAATAGTTTTAATAAGGAGGAGTTTCTC
CP091450	CP091450.1 Streptococcus pneumoniae strain 3641/15 chromosome, complete genome	19A	1292830	1292156	minus	CTTCCTGCTCATGTATTTAAGACTCAGCAACGCTTGGCGGAATACAAGGAGTTCTTTGAACCGCAACTTTCTGACCTTGCTCTTAGCCGTAACATCGGTATGGGAATCAAGGAAATTGCAGCGCGTGTTGACTTGATTAGCCGTGAAAAAGCTGCAGTCGAAGCAGTTGTTCTTCAATACGGAAATGCATAAATAAGCCTAAAATAAAAAGAAAACTCAGCTATCTCATGTAAAATGCAGAGAGTTGAGTTTTTTTTAAGGCAAATTTGGTATAATAGTTTTAATAAGGAGGAGTTTCTC
CP007593	CP007593.1 Streptococcus pneumoniae strain NT_110_58, complete genome	Below 20% hit - possible acapsular organism, check species identity and sequence quality.	820918	821592	plus	TTCCTGCTCATGTATTTAAGACTCAGCAACGCTTGGCGGAATACAAGGAGTTCTTTGAGCCGCAACTTTCTGACCTTGCTCTTAGCCGTAACATCGGTATGGGAATCAAGGAAATTACAGCACGTGTTGACTTGATTAGCCGTGAAAAAGCTGCAGTCGAAGCAGTTGTTCTTCAATACGGAAATGCATAAATAAGCCTAAAATAAAAAGAAAACTCAGCTATCTCATGTAAAATGCAGAGAGTTGAGTTTTTTTTAAGGCAAATTTGGTATAATAGTTTTAATAAGGAGGAGTTTCTCA
CP102583	CP102583.1 Streptococcus pneumoniae strain D39Mega17545 chromosome, complete genome	2	245799	245125	minus	CTTCCTGCTCATGTATTTAAGACTCAGCAACGCTTGGCGGAATACAAGGAGTTCTTTGAGCCGCAACTTTCTGACCTTGCTCTTAGCCGTAACATCGGTATGGGAATCAAGGAAATTGCAGCACGTGTTGACTTGATTAGCCGTGAAAAAGCTGCAGTCGAAGCAGTTGTTCTTCAATACGGAAATGCATAAATAAGCCTAAAATAAAAAGAAAACTCAGCTATCTCATGTAAAATGCAGAGAGTTGAGTTTTTTTTAAGGCAAATTTGGTATAATAGTTTTAATAAGGAGGAGTTTCTC
OX244288	OX244288.1 Streptococcus pneumoniae strain PT8105 genome assembly, chromosome: 1	6A/6B	784438	785112	plus	TTCCTGCTCATGTATTTAAGACTCAGCAACGCTTGGCGGAATACAAGGAGTTCTTTGAACCGCAACTTTCTGACCTTGCTCTTAGCCGTAACATCGGTATGGGAATCAAGGAAATTGCAGCGCGTGTTGACTTGATTAGCCGTGAAAAAGCTGCAGTCGAAGCAGTTGTTCTTCAATACGGAAATGCATAAATAAGCCTAAAATAAAAAGAAAACTCAGCTATCTCATGTAAAATGCAGAGAGTTGAGTTTTTTTTAAGGCAAATTTGGTATAATAGTTTTAATAAGGAGGAGTTTCTCA
CP089949	CP089949.1 Streptococcus pneumoniae strain SN75752 chromosome, complete genome	11A/11D	773582	774256	plus	TTGGCGATGATTTCTTTGTGTGAATCCCTATTGACGACATCTATAATTTGGATATTGGTGTCTTTGATATCGAGTAGTTTTGTGATAAAATGTAATTGTCCCATATGAATCTTTCTAATGAGTTGTTTGATCGCTTTTCATTATAGGTCATATGGGACTTTTTTTCTACACAAAAATAAGCTCCATAATATCTATAGTGGATTTACCCACTACAAATATTATAGAGCCGTAAAATGCAGAGAGTTGAGTTTTTTTTAAGGCAAATTTGGTATAATAGTTTTAATAAGGAGGAGTTTCTCA
OV904788	OV904788.1 Streptococcus pneumoniae strain RMV7 genome assembly, chromosome: 1	19F	1291536	1292210	plus	TTCCTGCTCATGTATTTAAGACTCAGCAACGCTTGGCGGAATACAAGGAGTTCTTTGAACCGCAACTTTCTGACCTTGCTCTTAGCCGTAACATCGGTATGGGAATCAAGGAAATTGCAGCGCGTGTTGACTTGATTAGCCGTGAAAAAGCTGCAGTCGAAGCAGTTGTTCTTCAATACGGAAATGCATAAATAAGCCTAAAATAAAAAGAAAACTCAGCTATCTCATGTAAAATGCAGAGAGTTGAGTTTTTTTTAAGGCAAATTTGGTATAATAGTTTTAATAAGGAGGAGTTTCTCA
CP038253	CP038253.1 Streptococcus pneumoniae strain TVO_1901929 chromosome, complete genome	9A/9V	734559	735233	plus	TTGGCGATGATTTCTTTGTGTGAATCCCTATTGACGACATCTATAATTTGGATATTGGTGTCTTTGATATCGAGTAGTTTTGTGATAAAATGTAATTGTCCCATATGAATCTTTCTAATGAGTTGTTTGATCGCTTTTCATTATAGGTCATATGGGACTTTTTTTCTACACAAAAATAAGCTCCATAATATCTATAGTGGATTTACCCACTACAAATATTATAGAGCCGTAAAATGCAGAGAGTTGAGTTTTTTTTAAGGCAAATTTGGTATAATAGTTTTAATAAGGAGGAGTTTCTCA
CP035261	CP035261.1 Streptococcus pneumoniae strain TVO_1901924 chromosome, complete genome	33F/33A	756808	757482	plus	TTCCTGCTCATGTATTTAAGACTCAGCAACGCTTGGCGGAATACAAGGAGTTCTTTGAGCCGCAACTTTCTGACCTTGCTCTTAGCCGTAACATCGGTATGGGAATCAAGGAAATTGCAGCGCGTGTTGACTTGATTAGCCGTGAAAAAGCTGCAGTCGAAGCAGTTGTTCTTCAATACGGAAATGCATAAATAAGCCTAAAATAAAAAGAAAACTCAGCTATCTCATGTAAAATGCAGAGAGTTGAGTTTTTTTTAAGGCAAATTTGGTATAATAGTTTTAATAAGGAGGAGTTTCTCA
CP035257	CP035257.1 Streptococcus pneumoniae strain TVO_1901928 chromosome, complete genome	19F	752770	753444	plus	TTGGCGATGATTTCTTTGTGTGAATCCCTATTGACGACATCTATAATTTGGATATTGGTGTCTTTGATATCGAGTAGTTTTGTGATAAAATGTAATTGTCCCATATGAATCTTTCTAATGAGTTGTTTGATCGCTTTTCATTATAGGTCATATGGGACTTTTTTTCTACACAAAAATAAGCTCCATAATATCTATAGGGGATTTACCCACTACAAATATTATAGAGCCGTAAAATGCAGAGAGTTGAGTTTTTTTTAAGGCAAATTTGGTATAATAGTTTTAATAAGGAGGAGTTTCTCA
CP035256	CP035256.1 Streptococcus pneumoniae strain TVO_1901930 chromosome, complete genome	6A/6B	782421	783095	plus	TTCCTGCTCATGTATTTAAGACTCAGCAACGCTTGGCGGAATACAAGGAGTTCTTTGAGCCGCAACTTTCTGACCTTGCTCTTAGCCGTAACATCGGTATGGGAATCAAGGAAATTGCAGCACGTGTTGACTTGATTAGCCGTGAAAAAGCTGCAGTCGAAGCAGTTGTTCTTCAATACGGAAATGCATAAATAAGCCTAAAATAAAAAGAAAACTCAGCTATCTCATGTAAAATGCAGAGAGTTGAGTTTTTTTTAAGGCAAATTTGGTATAATAGTTTTAATAAGGAGGAGTTTCTCA
CP035255	CP035255.1 Streptococcus pneumoniae strain TVO_1901931 chromosome	6A/6B	752036	752710	plus	TTCCTGCTCATGTATTTAAGACTCAGCAACGCTTGGCGGAATACAAGGAGTTCTTTGAGCCGCAACTTTCTGACCTTGCTCTTAGCCGTAACATCGGTATGGGAATCAAGGAAATTGCAGCACGTGTTGACTTGATTAGCCGTGAAAAAGCTGCAGTCGAAGCAGTTGTTCTTCAATACGGAAATGCATAAATAAGCCTAAAATAAAAAGAAAACTCAGCTATCTCATGTAAAATGCAGAGAGTTGAGTTTTTTTTAAGGCAAATTTGGTATAATAGTTTTAATAAGGAGGAGTTTCTCA
CP035243	CP035243.1 Streptococcus pneumoniae strain TVO_1901946 chromosome, complete genome	35F	755450	756124	plus	TTCCTGCTCATGTATTTAAGACTCAGCAACGCTTGGCGGAATACAAGGAGTTCTTTGAACCGCAACTTTCTGACCTTGCTCTTAGCCGTAACATCGGTATGGGAATCAAGGAAATTGCAGCGCGTGTTGACTTGATTAGCCGTGAAAAAGCTGCAGTCGAAGCAGTTGTTCTTCAATACGGAAATGCATAAATAAGCCTAAAATAAAAAGAAAACTCAGCTATCTCATGTAAAATGCAGAGAGTTGAGTTTTTTTTAAGGCAAATTTGGTATAATAGTTTTAATAAGGAGGAGTTTCTCA
CP035242	CP035242.1 Streptococcus pneumoniae strain TVO_1901947 chromosome, complete genome	35F	1554571	1553897	minus	CTTCCTGCTCATGTATTTAAGACTCAGCAACGCTTGGCGGAATACAAGGAGTTCTTTGAACCGCAACTTTCTGACCTTGCTCTTAGCCGTAACATCGGTATGGGAATCAAGGAAATTGCAGCGCGTGTTGACTTGATTAGCCGTGAAAAAGCTGCAGTCGAAGCAGTTGTTCTTCAATACGGAAATGCATAAATAAGCCTAAAATAAAAAGAAAACTCAGCTATCTCATGTAAAATGCAGAGAGTTGAGTTTTTTTTAAGGCAAATTTGGTATAATAGTTTTAATAAGGAGGAGTTTCTC
CP035241	CP035241.1 Streptococcus pneumoniae strain TVO_1901948 chromosome, complete genome	8	685914	686588	plus	TTCCTGCTCATGTATTTAAGACTCAGCAACACTTGGCGGAATACAAGGAGTTCTTTGAGCCGCAACTTTCTGACCTTGCTCTTAGCCGTAACATCGGTATGGGAATCAAGGAAATTGCAGCGCGTGTTGACTTGATTAGCCGTGAAAAAGCTGCAGTCGAAGCAGTTGTTCTTCAATACGGAAATGCATAAATAAGCCTAAAATAAAAAGAAAACTCAGCTATCTCATGTAAAATGCAGAGAGTTGAGTTTTTTTTAAGGCAAATTTGGTATAATAGTTTTAATAAGGAGGAGTTTCTCA
CP035238	CP035238.1 Streptococcus pneumoniae strain TVO_D39 chromosome, complete genome	2	715278	715952	plus	TTCCTGCTCATGTATTTAAGACTCAGCAACGCTTGGCGGAATACAAGGAGTTCTTTGAGCCGCAACTTTCTGACCTTGCTCTTAGCCGTAACATCGGTATGGGAATCAAGGAAATTGCAGCACGTGTTGACTTGATTAGCCGTGAAAAAGCTGCAGTCGAAGCAGTTGTTCTTCAATACGGAAATGCATAAATAAGCCTAAAATAAAAAGAAAACTCAGCTATCTCATGTAAAATGCAGAGAGTTGAGTTTTTTTTAAGGCAAATTTGGTATAATAGTTTTAATAAGGAGGAGTTTCTCA
CP035237	CP035237.1 Streptococcus pneumoniae strain TVO_Taiwan19F-14 chromosome, complete genome	19F	1336063	1335389	minus	CTTCCTGCTCATGTATTTAAGACTCAGCAACGCTTGGCGGAATACAAGGAGTTCTTTGAACCGCAACTTTCTGACCTTGCTCTTAGCCGTAACATCGGTATGGGAATCAAGGAAATTGCAGCGCGTGTTGACTTGATTAGCCGTGAAAAAGCTGCAGTCGAAGCAGTTGTTCTTCAATACGGAAATGCATAAATAAGCCTAAAATAAAAAGAAAACTCAGCTATCTCATGTAAAATGCAGAGAGTTGAGTTTTTTTTAAGGCAAATTTGGTATAATAGTTTTAATAAGGAGGAGTTTCTC
CP071916	CP071916.1 Streptococcus pneumoniae strain 19A-19087 chromosome, complete genome	19A	1302142	1301468	minus	CTTCCTGCTCATGTATTTAAGACTCAGCAACGCTTGGCGGAATACAAGGAGTTCTTTGAACCGCAACTTTCTGACCTTGCTCTTAGCCGTAACATCGGTATGGGAATCAAGGAAATTGCAGCGCGTGTTGACTTGATTAGCCGTGAAAAAGCTGCAGTCGAAGCAGTTGTTCTTCAATACGGAAATGCATAAATAAGCCTAAAATAAAAAGAAAACTCAGCTATCTCATGTAAAATGCAGAGAGTTGAGTTTTTTTTAAGGCAAATTTGGTATAATAGTTTTAATAAGGAGGAGTTTCTC
CP071917	CP071917.1 Streptococcus pneumoniae strain 19A-19339 chromosome, complete genome	19A	1338853	1338179	minus	CTTCCTGCTCATGTATTTAAGACTCAGCAACGCTTGGCGGAATACAAGGAGTTCTTTGAACCGCAACTTTCTGACCTTGCTCTTAGCCGTAACATCGGTATGGGAATCAAGGAAATTGCAGCGCGTGTTGACTTGATTAGCCGTGAAAAAGCTGCAGTCGAAGCAGTTGTTCTTCAATACGGAAATGCATAAATAAGCCTAAAATAAAAAGAAAACTCAGCTATCTCATGTAAAATGCAGAGAGTTGAGTTTTTTTTAAGGCAAATTTGGTATAATAGTTTTAATAAGGAGGAGTTTCTC
CP071918	CP071918.1 Streptococcus pneumoniae strain 19A-19343 chromosome, complete genome	19A	1338866	1338192	minus	CTTCCTGCTCATGTATTTAAGACTCAGCAACGCTTGGCGGAATACAAGGAGTTCTTTGAACCGCAACTTTCTGACCTTGCTCTTAGCCGTAACATCGGTATGGGAATCAAGGAAATTGCAGCGCGTGTTGACTTGATTAGCCGTGAAAAAGCTGCAGTCGAAGCAGTTGTTCTTCAATACGGAAATGCATAAATAAGCCTAAAATAAAAAGAAAACTCAGCTATCTCATGTAAAATGCAGAGAGTTGAGTTTTTTTTAAGGCAAATTTGGTATAATAGTTTTAATAAGGAGGAGTTTCTC
CP083627	CP083627.1 Streptococcus pneumoniae strain FDAARGOS_1508 chromosome, complete genome	9A/9V	1649239	1649913	plus	TTGGCGATGATTTCTTTGTGTGAATCCCTATTGACGACATCTATAATTTGGATATTGGTGTCTTTGATATCGAGTAGTTTTGTGATAAAATGTAATTGTCCCATATGAATCTTTCTAATGAGTTGTTTGATCGCTTTTCATTATAGGTCATATGGGACTTTTTTTCTACACAAAAATAAGCTCCATAATATCTATAGTGGATTTACCCACTACAAATATTATAGAGCCGTAAAATGCAGAGAGTTGAGTTTTTTTTAAGGCAAATTTGGTATAATAGTTTTAATAAGGAGGAGTTTCTCA
CP051650	CP051650.1 Streptococcus pneumoniae strain B1900 chromosome, complete genome	3	714207	714881	plus	TTCCTGCTCATGTATTTAAGACTCAGCAACGCTTGGCGGAATACAAGGAGTTCTTTGAACCGCAACTTTCTGACCTTGCTCTTAGCCGTAACATCGGTATGGGAATCAAGGAAATTGCAGCGCGTGTTGACTTGATTAGCCGTGAAAAAGCTGCAGTCGAAGCAGTTGTTCTTCAATACGGAAATGCATAAATAAGCCTAAAATAAAAAGAAAACTCAGCTATCTCATGTAAAATGCAGAGAGTTGAGTTTTTTTTAAGGCAAATTTGGTATAATAGTTTTAATAAGGAGGAGTTTCTCA
CP006844	CP006844.1 Streptococcus pneumoniae A026 genome	19F	1294795	1294121	minus	CTTCCTGCTCATGTATTTAAGACTCAGCAACGCTTGGCGGAATACAAGGAGTTCTTTGAACCGCAACTTTCTGACCTTGCTCTTAGCCGTAACATCGGTATGGGAATCAAGGAAATTGCAGCGCGTGTTGACTTGATTAGCCGTGAAAAAGCTGCAGTCGAAGCAGTTGTTCTTCAATACGGAAATGCATAAATAAGCCTAAAATAAAAAGAAAACTCAGCTATCTCATGTAAAATGCAGAGAGTTGAGTTTTTTTTAAGGCAAATTTGGTATAATAGTTTTAATAAGGAGGAGTTTCTC
CP079923	CP079923.1 Streptococcus pneumoniae strain Rx1 chromosome, complete genome	3	703100	703774	plus	TTCCTGCTCATGTATTTAAGACTCAGCAACGCTTGGCGGAATACAAGGAGTTCTTTGAGCCGCAACTTTCTGACCTTGCTCTTAGCCGTAACATCGGTATGGGAATCAAGGAAATTGCAGCACGTGTTGACTTGATTAGCCGTGAAAAAGCTGCAGTCGAAGCAGTTGTTCTTCAATACGGAAATGCATAAATAAGCCTAAAATAAAAAGAAAACTCAGCTATCTCATGTAAAATGCAGAGAGTTGAGTTTTTTTTAAGGCAAATTTGGTATAATAGTTTTAATAAGGAGGAGTTTCTCA
CP079922	CP079922.1 Streptococcus pneumoniae strain R36A chromosome, complete genome	Below 70% hit - Poor Sequence quality, variant or non-typeable organism.	708662	709336	plus	TTCCTGCTCATGTATTTAAGACTCAGCAACGCTTGGCGGAATACAAGGAGTTCTTTGAGCCGCAACTTTCTGACCTTGCTCTTAGCCGTAACATCGGTATGGGAATCAAGGAAATTGCAGCACGTGTTGACTTGATTAGCCGTGAAAAAGCTGCAGTCGAAGCAGTTGTTCTTCAATACGGAAATGCATAAATAAGCCTAAAATAAAAAGAAAACTCAGCTATCTCATGTAAAATGCAGAGAGTTGAGTTTTTTTTAAGGCAAATTTGGTATAATAGTTTTAATAAGGAGGAGTTTCTCA
CP061208	CP061208.1 Streptococcus pneumoniae strain D39_P0 chromosome, complete genome	2	715237	715911	plus	TTCCTGCTCATGTATTTAAGACTCAGCAACGCTTGGCGGAATACAAGGAGTTCTTTGAGCCGCAACTTTCTGACCTTGCTCTTAGCCGTAACATCGGTATGGGAATCAAGGAAATTGCAGCACGTGTTGACTTGATTAGCCGTGAAAAAGCTGCAGTCGAAGCAGTTGTTCTTCAATACGGAAATGCATAAATAAGCCTAAAATAAAAAGAAAACTCAGCTATCTCATGTAAAATGCAGAGAGTTGAGTTTTTTTTAAGGCAAATTTGGTATAATAGTTTTAATAAGGAGGAGTTTCTCA
CP071871	CP071871.1 Streptococcus pneumoniae strain BVJ1JL chromosome, complete genome	1	743435	744109	plus	TTCCTGCTCATGTATTTAAGACTCAGCAACGCTTGGCGGAATACAAGGAGTTCTTTGAGCCGCAACTTTCTGACCTTGCTCTTAGCCGTAACATCGGTATGGGAATCAAGGAAATTGCAGCACGTGTTGACTTGATTAGCCGTGAAAAAGCTGCAGTCGAAGCAGTTGTTCTTCAATACGGAAATGCATAAATAAGCCTAAAATAAAAAGAAAACTCAGCTATCTCATGTAAAATGCAGAGAGTTGAGTTTTTTTTAAGGCAAATTTGGTATAATAGTTTTAATAAGGAGGAGTTTCTCA
HE983624	HE983624.1 Streptococcus pneumoniae SPNA45, complete genome	3	1115298	1115972	plus	CTTCCTGCTCATGTATTTAAGACTCAGCAACGCTTGGCGGAATACAAGGAGTTCTTTGAACCGCAACTTTCTGACCTTGCTCTTAGCCGTAACATCGGTATGGGAATCAAGGAAATTGCAGCGCGTGTTGACTTGATTAGCCGTGAAAAAGCTGCAGTCGAAGCAGTTGTTCTTCAATACGGAAATGCATAAATAAGCCTAAAATAAAAAGAAAACTCAGCTATCTCATGTAAAATGCAGAGAGTTGAGTTTTTTTAAGGCAAATTTGGTATAATAGTTTTAATAAGGAGGAGTTTCTCA
CP063829	CP063829.1 Streptococcus pneumoniae strain 19A-ST320_99-176 chromosome, complete genome	19A	1316207	1315533	minus	CTTCCTGCTCATGTATTTAAGACTCAGCAACGCTTGGCGGAATACAAGGAGTTCTTTGAACCGCAACTTTCTGACCTTGCTCTTAGCCGTAACATCGGTATGGGAATCAAGGAAATTGCAGCGCGTGTTGACTTGATTAGCCGTGAAAAAGCTGCAGTCGAAGCAGTTGTTCTTCAATACGGAAATGCATAAATAAGCCTAAAATAAAAAGAAAACTCAGCTATCTCATGTAAAATGCAGAGAGTTGAGTTTTTTTTAAGGCAAATTTGGTATAATAGTTTTAATAAGGAGGAGTTTCTC
CP001993	CP001993.1 Streptococcus pneumoniae TCH8431/19A, complete genome	19A	1558043	1557369	minus	CTTCCTGCTCATGTATTTAAGACTCAGCAACGCTTGGCGGAATACAAGGAGTTCTTTGAACCGCAACTTTCTGACCTTGCTCTTAGCCGTAACATCGGTATGGGAATCAAGGAAATTGCAGCGCGTGTTGACTTGATTAGCCGTGAAAAAGCTGCAGTCGAAGCAGTTGTTCTTCAATACGGAAATGCATAAATAAGCCTAAAATAAAAAGAAAACTCAGCTATCTCATGTAAAATGCAGAGAGTTGAGTTTTTTTTAAGGCAAATTTGGTATAATAGTTTTAATAAGGAGGAGTTTCTC
CP000921	CP000921.1 Streptococcus pneumoniae Taiwan19F-14, complete genome	19F	1336267	1335593	minus	CTTCCTGCTCATGTATTTAAGACTCAGCAACGCTTGGCGGAATACAAGGAGTTCTTTGAACCGCAACTTTCTGACCTTGCTCTTAGCCGTAACATCGGTATGGGAATCAAGGAAATTGCAGCGCGTGTTGACTTGATTAGCCGTGAAAAAGCTGCAGTCGAAGCAGTTGTTCTTCAATACGGAAATGCATAAATAAGCCTAAAATAAAAAGAAAACTCAGCTATCTCATGTAAAATGCAGAGAGTTGAGTTTTTTTTAAGGCAAATTTGGTATAATAGTTTTAATAAGGAGGAGTTTCTC
CP000920	CP000920.1 Streptococcus pneumoniae P1031, complete genome	1	734473	735147	plus	TTCCTGCTCATGTATTTAAGACTCAGCAACGCTTGGCGGAATACAAGGAGTTCTTTGAGCCGCAACTTTCTGACCTTGCTCTTAGCCGTAACATCGGTATGGGAATCAAGGAAATTGCAGCACGTGTTGACTTGATTAGCCGTGAAAAAGCTGCAGTCGAAGCAGTTGTTCTTCAATACGGAAATGCATAAATAAGCCTAAAATAAAAAGAAAACTCAGCTATCTCATGTAAAATGCAGAGAGTTGAGTTTTTTTTAAGGCAAATTTGGTATAATAGTTTTAATAAGGAGGAGTTTCTCA
AE007317	AE007317.1 Streptococcus pneumoniae R6, complete genome	Below 70% hit - Poor Sequence quality, variant or non-typeable organism.	707292	707966	plus	TTCCTGCTCATGTATTTAAGACTCAGCAACGCTTGGCGGAATACAAGGAGTTCTTTGAGCCGCAACTTTCTGACCTTGCTCTTAGCCGTAACATCGGTATGGGAATCAAGGAAATTGCAGCACGTGTTGACTTGATTAGCCGTGAAAAAGCTGCAGTCGAAGCAGTTGTTCTTCAATACGGAAATGCATAAATAAGCCTAAAATAAAAAGAAAACTCAGCTATCTCATGTAAAATGCAGAGAGTTGAGTTTTTTTTAAGGCAAATTTGGTATAATAGTTTTAATAAGGAGGAGTTTCTCA
CP000936	CP000936.1 Streptococcus pneumoniae Hungary19A-6, complete genome	19A	832090	832764	plus	TTCCTGCTCATGTATTTAAGACTCAGCAACGCTTGGCGGAATACAAGGAGTTCTTTGAGCCGCAACTTTCTGACCTTGCTCTTAGCCGTAACATCGGTATGGGAATCAAGGAAATTGCAGCACGTGTTGACTTGATTAGCCGTGAAAAAGCTGCAGTCGAAGCAGTTGTTCTTCAATACGGAAATGCATAAATAAGCCTAAAATAAAAAGAAAACTCAGCTATCTCATGTAAAATGCAGAGAGTTGAGTTTTTTTTAAGGCAAATTTGGTATAATAGTTTTAATAAGGAGGAGTTTCTCA
X77249	X77249.1 S.pneumoniae (R6) ciaR/ciaH genes		216	890	plus	AATTGTGAGCGGATAACAATTTCACACAGAAACAGCTATGACCATGATTACGCCAAGCTTGCATGCCTGCAGTCGAAGCAGTTGTTCTTCAATACGGAAATGCATAAATAAGCCTAAAATAAAAAGAAAACTCAGCTATCTCATGTAAAATGCAGAGAGTTGAGTTTTTTTTAAGGCAAATTTGGTATAATAGTTTTAATAAGGAGGAGTTTCTCA
CP001015	CP001015.1 Streptococcus pneumoniae G54, complete genome	19F	706799	707473	plus	TTCCTGCTCATGTATTTAAGACTCAGCAACGCTTGGCGGAATACAAGGAGTTCTTTGAACCGCAACTTTCTGACCTTGCTCTTAGCCGTAACATCGGTATGGGAATCAAGGAAATTGCAGCGCGTGTTGACTTGATTAGCCGTGAAAAAGCTGCAGTCGAAGCAGTTGTTCTTCAATACGGAAATGCATAAATAAGCCTAAAATAAAAAGAAAACTCAGCTATCTCATGTAAAATGCAGAGAGTTGAGTTTTTTTTAAGGCAAATTTGGTATAATAGTTTTAATAAGGAGGAGTTTCTCA
CP052060	CP052060.1 Streptococcus pneumoniae strain SCAID PHRX1-2019 chromosome	Below 20% hit - possible acapsular organism, check species identity and sequence quality.	678405	679079	plus	TTCCTGCTCATGTATTTAAGACTCAGCAACGCTTGGCGGAATACAAGGAGTTCTTTGAGCCGCAACTTTCTGACCTTGCTCTTAGCCGTAACATCGGTATGGGAATCAAGGAAATTGCAGCACGTGTTGACTTGATTAGCCGTGAAAAAGCTGCAGTCGAAGCAGTTGTTCTTCAATACGGAAATGCATAAATAAGCCTAAAATAAAAAGAAAACTCAGCTATCTCATGTAAAATGCAGAGAGTTGAGTTTTTTTTAAGGCAAATTTGGTATAATAGTTTTAATAAGGAGGAGTTTCTCA
CP045931	CP045931.1 Streptococcus pneumoniae strain AUSMDU00010538 chromosome, complete genome	19A	720619	721293	plus	TATCCATATTGATGATATCTAGAATCTTGATGTTTGGGTCTTTAATATCGAGCAGTTTTGTGATAAAATGTAATTGTTCCATATGATTCTTTCTAATGAGTTGTTTTGTCGCTTTTCATTATAGGTCATATGGGACTTTTTTTCTACACAAAAATAAGCTCCATAATATCCATAGGGGATTTACCCACTACAAATATTATAGAGCCAAAGAAAACTCAGCTATCTCATGTAAAATGCAGAGAGTTGAGTTTTTTTTAAGGCAAATTTGGTATAATAGTTTTAATAAGGAGGAGTTTCTCA
CP147644	CP147644.1 Streptococcus pneumoniae strain K1544 chromosome, complete genome	15B/15C	712897	713571	plus	TATCCATATTGATGATATCTAGAATCTTGATGTTTGGGTCTTTAATATCGAGCAGTTTTGTGATAAAATGTAATTGTTCCATATGATTCTTTCTAATGAGTTGTTTTGTCGCTTTTCATTATAGGTCATATGGGACTTTTTTTCTACACAAAAATAAGCTCCATAATATCCATAGGGGATTTACCCACTACAAATATTATAGAGCCAAAGAAAACTCAGCTATCTCATGTAAAATGCAGAGAGTTGAGTTTTTTTTAAGGCAAATTTGGTATAATAGTTTTAATAAGGAGGAGTTTCTCA
CP148101	CP148101.1 Mutant Streptococcus pneumoniae isolate K1544_delta_cps, complete genome	Below 70% hit - Poor Sequence quality, variant or non-typeable organism.	688255	688929	plus	TATCCATATTGATGATATCTAGAATCTTGATGTTTGGGTCTTTAATATCGAGCAGTTTTGTGATAAAATGTAATTGTTCCATATGATTCTTTCTAATGAGTTGTTTTGTCGCTTTTCATTATAGGTCATATGGGACTTTTTTTCTACACAAAAATAAGCTCCATAATATCCATAGGGGATTTACCCACTACAAATATTATAGAGCCAAAGAAAACTCAGCTATCTCATGTAAAATGCAGAGAGTTGAGTTTTTTTTAAGGCAAATTTGGTATAATAGTTTTAATAAGGAGGAGTTTCTCA
CP185285	CP185285.1 Streptococcus pneumoniae strain 5141 chromosome, complete genome	3	685459	686133	plus	TTCCTGCTCATGTATTTAAGACTCAGCAACGCTTGGCGGAATACAAGGAGTTCTTTGAGCCGCAACTTTCTGACCTTGCTCTTAGCCGTAACATCGGTATGGGAATCAAGGAAATTGCAGCACGTGTTGACTTGATTAGCCGTGAAAAAGCTGCAGTCGAAGCAGTTGTTCTTCAATACGGAAATGCATAAATAAGCCTAAAATAAAAAGAAAACTCAGCTATCTCATGTAAAATGCAGAGAGTTGAGTTTTTTTTAAGGCAAATTTGGTATAATAGTTTTAATAAGGAGGAGTTTCTCA
LR595848	LR595848.1 Streptococcus pneumoniae strain 4559 genome assembly, chromosome: 1	14	755637	756311	plus	TTCCTGCTCATGTATTTAAGACTCAGCAACGCTTGGCGGAATACAAGGAGTTCTTTGAGCCGCAACTTTCTGACCTTGCTCTTAGCCGTAACATCGGTATGGGAATCAAGGAAATTGCAGCACGTGTTGACTTGATTAGCCGTGAAAAAGCTGCAGTCGAAGCAGTTGTTCTTCAATACGGAAATGCATAAATAAGCCTAAAATAAAAAGAAAACTCAGCTATCTCATGTAAAATGCAGAGAGTTGAGTTTTTTTTAAGGCAAATTTGGTATAATAGTTTTAATAAGGAGGAGTTTCTCA
AP031341	AP031341.1 Streptococcus pneumoniae Sp943 DNA, complete genome	24F/24B	707216	707890	plus	TTCCTGCTCATGTATTTAAGACTCAGCAACGCTTGGCGGAATACAAGGAGTTCTTTGAGCCGCAACTTTCTGACCTTGCTCTTAGCCGTAACATCGGTATGGGAATCAAGGAAATTGCAGCACGTGTTGACTTGATTAGCCGTGAAAAAGCTGCAGTCGAAGCAGTTGTTCTTCAATACGGAAATGCATAAATAAGCCTAAAATAAAAAGAAAACTCAGCTATCTCATGTAAAATGCAGAGAGTTGAGTTTTTTTTAAGGCAAATTTGGTATAATAGTTTTAATAAGGAGGAGTTTCTCA
AP031339	AP031339.1 Streptococcus pneumoniae Sp525 DNA, complete genome	24F/24B	773462	774136	plus	TTGGCGATGATTTCTTTGTGTGAATCCCTATTGACGACATCTATAATTTGGATATTGGTGTCTTTGATATCGAGTAGTTTTGTGATAAAATGTAATTGTCCCATATGAATCTTTCTAATGAGTTGTTTGATCGCTTTTCATTATAGGTCATATGGGACTTTTTTTCTACACAAAAATAAGCTCCATAATATCTATAGGGGATTTACCCACTACAAATATTATAGAGCCGTAAAATGCAGAGAGTTGAGTTTTTTTTAAGGCAAATTTGGTATAATAGTTTTAATAAGGAGGAGTTTCTCA
AP031338	AP031338.1 Streptococcus pneumoniae Sp524 DNA, complete genome	24F/24B	766900	767574	plus	TTGGCGATGATTTCTTTGTGTGAATCCCTATTGACGACATCTATAATTTGGATATTGGTGTCTTTGATATCGAGTAGTTTTGTGATAAAATGTAATTGTCCCATATGAATCTTTCTAATGAGTTGTTTGATCGCTTTTCATTATAGGTCATATGGGACTTTTTTTCTACACAAAAATAAGCTCCATAATATCTATAGGGGATTTACCCACTACAAATATTATAGAGCCGTAAAATGCAGAGAGTTGAGTTTTTTTTAAGGCAAATTTGGTATAATAGTTTTAATAAGGAGGAGTTTCTCA
LR536839	LR536839.1 Streptococcus pneumoniae strain 2245STDY6105855 genome assembly, chromosome: 1	7F/7A	681570	682244	plus	TTCCTGCTCATGTATTTAAGACTCAGCAACGCTTGGCGGAATACAAGGAGTTCTTTGAACCGCAACTTTCTGACCTTGCTCTTAGCCGTAACATCGGTATGGGAATCAAGGAAATTGCAGCGCGTGTTGACTTGATTAGCCGTGAAAAAGCTGCAGTCGAAGCAGTTGTTCTTCAATACGGAAATGCATAAATAAGCCTAAAATAAAAAGAAAACTCAGCTATCTCATGTAAAATGCAGAGAGTTGAGTTTTTTTTAAGGCAAATTTGGTATAATAGTTTTAATAAGGAGGAGTTTCTCA
CP035897	CP035897.1 Streptococcus pneumoniae strain EF3030 chromosome, complete genome	19F	712307	712981	plus	TTCCTGCTCATGTATTTAAGACTCAGCAACGCTTGGCGGAATACAAGGAGTTCTTTGAGCCGCAACTTTCTGACCTTGCTCTTAGCCGTAACATCGGTATGGGAATCAAGGAAATTGCAGCACGTGTTGACTTGATTAGCCGTGAAAAAGCTGCAGTCGAAGCAGTTGTTCTTCAATACGGAAATGCATAAATAAGCCTAAAATAAAAAGAAAACTCAGCTATCTCATGTAAAATGCAGAGAGTTGAGTTTTTTTTAAGGCAAATTTGGTATAATAGTTTTAATAAGGAGGAGTTTCTCA
LR216066	LR216066.1 Streptococcus pneumoniae strain 2245STDY6179186 genome assembly, chromosome: 1	15B/15C	740407	741081	plus	TTCCTGCTCATGTATTTAAGACTCAGCAACGCTTGGCGGAATACAAGGAGTTCTTTGAGCCGCAACTTTCTGACCTTGCTCTTAGCCGTAACATCGGTATGGGAATCAAGGAAATTGCAGCACGTGTTGACTTGATTAGCCGTGAAAAAGCTGCAGTCGAAGCAGTTGTTCTTCAATACGGAAATGCATAAATAAGCCTAAAATAAAAAGAAAACTCAGCTATCTCATGTAAAATGCAGAGAGTTGAGTTTTTTTTAAGGCAAATTTGGTATAATAGTTTTAATAAGGAGGAGTTTCTCA
LR216065	LR216065.1 Streptococcus pneumoniae isolate 55896440-41bd-11e5-998e-3c4a9275d6c6 genome assembly, chromosome: 1	14	694238	694912	plus	TTCCTGCTCATGTATTTAAGACTCAGCAACGCTTGGCGGAATACAAGGAGTTCTTTGAGCCGCAACTTTCTGACCTTGCTCTTAGCCGTAACATCGGTATGGGAATCAAGGAAATTGCAGCACGTGTTGACTTGATTAGCCGTGAAAAAGCTGCAGTCGAAGCAGTTGTTCTTCAATACGGAAATGCATAAATAAGCCTAAAATAAAAAGAAAACTCAGCTATCTCATGTAAAATGCAGAGAGTTGAGTTTTTTTTAAGGCAAATTTGGTATAATAGTTTTAATAAGGAGGAGTTTCTCA
LR216064	LR216064.1 Streptococcus pneumoniae isolate 569492b0-41bd-11e5-998e-3c4a9275d6c6 genome assembly, chromosome: 1	6A/6B	720850	721524	plus	TTCCTGCTCATGTATTTAAGACTCAGCAACGCTTGGCGGAATACAAGGAGTTCTTTGAACCGCAACTTTCTGACCTTGCTCTTAGCCGTAACATCGGTATGGGAATCAAGGAAATTGCAGCGCGTGTTGACTTGATTAGCCGTGAAAAAGCTGCAGTCGAAGCAGTTGTTCTTCAATACGGAAATGCATAAATAAGCCTAAAATAAAAAGAAAACTCAGCTATCTCATGTAAAATGCAGAGAGTTGAGTTTTTTTTAAGGCAAATTTGGTATAATAGTTTTAATAAGGAGGAGTTTCTCA
LR216061	LR216061.1 Streptococcus pneumoniae strain 2245STDY6178826 genome assembly, chromosome: 1	19A	833164	833838	plus	TTCCTGCTCATGTATTTAAGACTCAGCAACGCTTGGCGGAATACAAGGAGTTCTTTGAGCCGCAACTTTCTGACCTTGCTCTTAGCCGTAACATCGGTATGGGAATCAAGGAAATTGCAGCACGTGTTGACTTGATTAGCCGTGAAAAAGCTGCAGTCGAAGCAGTTGTTCTTCAATACGGAAATGCATAAATAAGCCTAAAATAAAAAGAAAACTCAGCTATCTCATGTAAAATGCAGAGAGTTGAGTTTTTTTTAAGGCAAATTTGGTATAATAGTTTTAATAAGGAGGAGTTTCTCA
LR216060	LR216060.1 Streptococcus pneumoniae strain 2245STDY6178787 genome assembly, chromosome: 1	Serogroup_6_(6E)	756284	756958	plus	TTCCTGCTCATGTATTTAAGACTCAGCAACGCTTGGCGGAATACAAGGAGTTCTTTGAGCCGCAACTTTCTGACCTTGCTCTTAGCCGTAACATCGGTATGGGAATCAAGGAAATTGCAGCACGTGTTGACTTGATTAGCCGTGAAAAAGCTGCAGTCGAAGCAGTTGTTCTTCAATACGGAAATGCATAAATAAGCCTAAAATAAAAAGAAAACTCAGCTATCTCATGTAAAATGCAGAGAGTTGAGTTTTTTTTAAGGCAAATTTGGTATAATAGTTTTAATAAGGAGGAGTTTCTCA
LR216058	LR216058.1 Streptococcus pneumoniae isolate GPS_HK_21-sc-2296565 genome assembly, chromosome: 1	15B/15C	689631	690305	plus	ACCAAAGGCATTGCGTTTGATAAGTTTGATGAGATTATTGGTCGCTTCCAATTTGGCGTTTGAATAGGGTAGTTGAAGGGCGTTGACGATTTTCTATGAGTTGTTTTGTCGCTTTTCATTATAGGTCATATGGGACTTTTTTTCTACACAAAAATAAGCTCCATAATATCCATAGGGGATTTACCCACTACAAATATTATAGAGCCAAAGAAAACTCAGCTATCTCATGTAAAATGCAGAGAGTTGAGTTTTTTTTAAGGCAAATTTGGTATAATAGTTTTAATAAGGAGGAGTTTCTCA
LR216056	LR216056.1 Streptococcus pneumoniae strain 2245STDY6106637 genome assembly, chromosome: 1	18C/18B	759537	760211	plus	ATTCATGAGATTTTCGTTCAAACTGATTCATAATTTGAACACGAAAACGACTCATGGCACTGATAAAATGTAATTGTTCCATATGAATCTTTCTAATGAGTTGTTTTGTCGCTTTTCATTATAGGTCATATGGGACTTTTTTTCTACAATAAAATAGGCTCCATAATATCCATAGTGGATTTACCCACTACAAATATTATAGAGCCAAAGAAAACTCAGCTATCTCATGTAAAATGCAGAGAGTTGAGTTTTTTTTAAGGCAAATTTGGTATAATAGTTTTAATAAGGAGGAGTTTCTCA
LR216055	LR216055.1 Streptococcus pneumoniae strain 2245STDY6092949 genome assembly, chromosome: 1	6A/6B	1384932	1384258	minus	AAAAAACAAGGATATAGCTTAGAGAAGCTTTCAAATAAATTTGGGATAAACAATTCTAATCTTAGGTACATGATTAAATTGATTGATCGTTACGGAATAGAGTTAACCTGTTATCAAATGAAATCATCAACTTACTCAAACATAGTGAAACATCTAATTCTTGACTAAGGTAAGGTGGCTAACTTCATTATAGAACTTTCAAAATAAAAAGAAAACTCAGCTATCTCATGTAAAATGCAGAGAGTTGAGTTTTTTTTAAGGCAAATTTGGTATAATAGTTTTAATAAGGAGGAGTTTCTC
LR216054	LR216054.1 Streptococcus pneumoniae strain 2245STDY6106372 genome assembly, chromosome: 1	25F_25A_38	688000	688674	plus	TTCCTGCTCATGTATTTAAGACTCAGCAACGCTTGGCGGAATACAAGGAGTTCTTTGAACCGCAACTTTCTGACCTTGCTCTTAGCCGTAACATCGGTATGGGAATCAAGGAAATTGCAGCGCGTGTTGACTTGATTAGCCGTGAAAAAGCTGCAGTCGAAGCAGTTGTTCTTCAATACGGAAATGCATAAATAAGCCTAAAATAAAAAGAAAACTCAGCTATCTCATGTAAAATGCAGAGAGTTGAGTTTTTTTTAAGGCAAATTTGGTATAATAGTTTTAATAAGGAGGAGTTTCTCA
LR216051	LR216051.1 Streptococcus pneumoniae strain 2245STDY6106337 genome assembly, chromosome: 1	Serogroup_6_(6E)	749931	750605	plus	TTCCTGCTCATGTATTTAAGACTCAGCAACGCTTGGCGGAATACAAGGAGTTCTTTGAACCGCAACTTTCTGACCTTGCTCTTAGCCGTAACATCGGTATGGGAATCAAGGAAATTGCAGCGCGTGTTGACTTGATTAGCCGTGAAAAAGCTGCAGTCGAAGCAGTTGTTCTTCAATACGGAAATGCATAAATAAGCCTAAAATAAAAAGAAAACTCAGCTATCTCATGTAAAATGCAGAGAGTTGAGTTTTTTTTAAGGCAAATTTGGTATAATAGTTTTAATAAGGAGGAGTTTCTCA
LR216050	LR216050.1 Streptococcus pneumoniae isolate GPS_US_PATH396-sc-2296505 genome assembly, chromosome: 1	19A	682739	683413	plus	AAGGACTAAACATATCCATCGTAATGATTTTCACTTGACAACGAACGGCTCTATCGTAGCGAATAAAATGTAATTGTTCCATATGAATCTTTCTAATGAGTTGTTTTGTCGCTTTTCATTATAGGTCATATGGGACTTTTTTTCTACAATAAAATAGGCTCCATAATATCCATAGTGGATTTACCCACTACAAATATTATAGAGCCAAAGAAAACTCAGCTATCTCATGTAAAATGCAGAGAGTTGAGTTTTTTTTAAGGCAAATTTGGTATAATAGTTTTAATAAGGAGGAGTTTCTCA
LR216047	LR216047.1 Streptococcus pneumoniae strain 2245STDY6031034 genome assembly, chromosome: 1	19A	774174	774848	plus	TTCCTGCTCATGTATTTAAGACTCAGCAACGCTTGGCGGAATACAAGGAGTTCTTTGAGCCGCAACTTTCTGACCTTGCTCTTAGCCGTAACATCGGTATGGGAATCAAGGAAATTGCAGCACGTGTTGACTTGATTAGCCGTGAAAAAGCTGCAGTCGAAGCAGTTGTTCTTCAATACGGAAATGCATAAATAAGCCTAAAATAAAAAGAAAACTCAGCTATCTCATGTAAAATGCAGAGAGTTGAGTTTTTTTTAAGGCAAATTTGGTATAATAGTTTTAATAAGGAGGAGTTTCTCA
LR216037	LR216037.1 Streptococcus pneumoniae strain 2245STDY5775666 genome assembly, chromosome: 1	13	751882	752556	plus	TTCCTGCTCATGTATTTAAGACTCAGCAACGCTTGGCGGAATACAAGGAGTTCTTTGAACCGCAACTTTCTGACCTTGCTCTTAGCCGTAACATCGGTATGGGAATCAAGGAAATTGCAGCGCGTGTTGACTTGATTAGCCGTGAAAAAGCTGCAGTCGAAGCAGTTGTTCTTCAATACGGAAATGCATAAATAAGCCTAAAATAAAAAGAAAACTCAGCTATCTCATGTAAAATGCAGAGAGTTGAGTTTTTTTTAAGGCAAATTTGGTATAATAGTTTTAATAAGGAGGAGTTTCTCA
LR216036	LR216036.1 Streptococcus pneumoniae strain 2245STDY5775603 genome assembly, chromosome: 1	19A	739243	739917	plus	TTCCTGCTCATGTATTTAAGACTCAGCAACGCTTGGCGGAATACAAGGAGTTCTTTGAGCCGCAACTTTCTGACCTTGCTCTTAGCCGTAACATCGGTATGGGAATCAAGGAAATTGCAGCACGTGTTGACTTGATTAGCCGTGAAAAAGCTGCAGTCGAAGCAGTTGTTCTTCAATACGGAAATGCATAAATAAGCCTAAAATAAAAAGAAAACTCAGCTATCTCATGTAAAATGCAGAGAGTTGAGTTTTTTTTAAGGCAAATTTGGTATAATAGTTTTAATAAGGAGGAGTTTCTCA
LR216035	LR216035.1 Streptococcus pneumoniae isolate SA_GPS_SP505-sc-1895675 genome assembly, chromosome: 1	19F	750950	751624	plus	TTCCTGCTCATGTATTTAAGACTCAGCAACGCTTGGCGGAATACAAGGAGTTCTTTGAGCCGCAACTTTCTGACCTTGCTCTTAGCCGTAACATCGGTATGGGAATCAAGGAAATTGCAGCACGTGTTGACTTGATTAGCCGTGAAAAAGCTGCAGTCGAAGCAGTTGTTCTTCAATACGGAAATGCATAAATAAGCCTAAAATAAAAAGAAAACTCAGCTATCTCATGTAAAATGCAGAGAGTTGAGTTTTTTTTAAGGCAAATTTGGTATAATAGTTTTAATAAGGAGGAGTTTCTCA
LR216034	LR216034.1 Streptococcus pneumoniae strain 2245STDY5983173 genome assembly, chromosome: 1	18C/18B	685035	685709	plus	TTCCTGCTCATGTATTTAAGACTCAGCAACGCTTGGCGGAATACAAGGAGTTCTTTGAGCCGCAACTTTCTGACCTTGCTCTTAGCCGTAACATCGGTATGGGAATCAAGGAAATTGCAGCACGTGTTGACTTGATTAGCCGTGAAAAAGCTGCAGTCGAAGCAGTTGTTCTTCAATACGGAAATGCATAAATAAGCCTAAAATAAAAAGAAAACTCAGCTATCTCATGTAAAATGCAGAGAGTTGAGTTTTTTTTAAGGCAAATTTGGTATAATAGTTTTAATAAGGAGGAGTTTCTCA
LR216031	LR216031.1 Streptococcus pneumoniae strain 2245STDY5982722 genome assembly, chromosome: 1	31	704592	705266	plus	TTCCTGCTCATGTATTTAAGACTCAGCAACGCTTGGCGGAATACAAGGAGTTCTTTGAGCCGCAACTTTCTGACCTTGCTCTTAGCCGTAACATCGGTATGGGAATCAAGGAAATTGCAGCACGTGTTGACTTGATTAGCCGTGAAAAAGCTGCAGTCGAAGCAGTTGTTCTTCAATACGGAAATGCATAAATAAGCCTAAAATAAAAAGAAAACTCAGCTATCTCATGTAAAATGCAGAGAGTTGAGTTTTTTTTAAGGCAAATTTGGTATAATAGTTTTAATAAGGAGGAGTTTCTCA
LR216049	LR216049.1 Streptococcus pneumoniae strain 2245STDY6093044 genome assembly, chromosome: 1	35B/35D	757843	758517	plus	TTCCTGCTCATGTATTTAAGACTCAGCAACGCTTGGCGGAATACAAGGAGTTCTTTGAGCCGCAACTTTCTGACCTTGCTCTTAGCCGTAACATCGGTATGGGAATCAAGGAAATTGCAGCACGTGTTGACTTGATTAGCCGTGAAAAAGCTGCAGTCGAAGCAGTTGTTCTTCAATACGGAAATGCATAAATAAGCCTAAAATAAAAAGAAAACTCAGCTATCTCATGTAAAATGCAGAGAGTTGAGTTTTTTTTAAGGCAAATTTGGTATAATAGTTTTAATAAGGAGGAGTTTCTCA
LR216028	LR216028.1 Streptococcus pneumoniae strain 2245STDY5562412 genome assembly, chromosome: 1	14	744955	745629	plus	TTCCTGCTCATGTATTTAAGACTCAGCAACGCTTGGCGGAATACAAGGAGTTCTTTGAGCCGCAACTTTCTGACCTTGCTCTTAGCCGTAACATCGGTATGGGAATCAAGGAAATTGCAGCACGTGTTGACTTGATTAGCCGTGAAAAAGCTGCAGTCGAAGCAGTTGTTCTTCAATACGGAAATGCATAAATAAGCCTAAAATAAAAAGAAAACTCAGCTATCTCATGTAAAATGCAGAGAGTTGAGTTTTTTTTAAGGCAAATTTGGTATAATAGTTTTAATAAGGAGGAGTTTCTCA
LR216025	LR216025.1 Streptococcus pneumoniae strain 2245STDY5562562 genome assembly, chromosome: 1	14	664280	664954	plus	TTCCTGCTCATGTATTTAAGACTCAGCAACGCTTGGCGGAATACAAGGAGTTCTTTGAGCCGCAACTTTCTGACCTTGCTCTTAGCCGTAACATCGGTATGGGAATCAAGGAAATTGCAGCACGTGTTGACTTGATTAGCCGTGAAAAAGCTGCAGTCGAAGCAGTTGTTCTTCAATACGGAAATGCATAAATAAGCCTAAAATAAAAAGAAAACTCAGCTATCTCATGTAAAATGCAGAGAGTTGAGTTTTTTTTAAGGCAAATTTGGTATAATAGTTTTAATAAGGAGGAGTTTCTCA
LR216024	LR216024.1 Streptococcus pneumoniae strain 2245STDY5699394 genome assembly, chromosome: 1	10B	758286	758960	plus	TTCCTGCTCATGTATTTAAGACTCAGCAACGCTTGGCGGAATACAAGGAGTTCTTTGAGCCGCAACTTTCTGACCTTGCTCTTAGCCGTAACATCGGTATGGGAATCAAGGAAATTGCAGCACGTGTTGACTTGATTAGCCGTGAAAAAGCTGCAGTCGAAGCAGTTGTTCTTCAATACGGAAATGCATAAATAAGCCTAAAATAAAAAGAAAACTCAGCTATCTCATGTAAAATGCAGAGAGTTGAGTTTTTTTTAAGGCAAATTTGGTATAATAGTTTTAATAAGGAGGAGTTTCTCA
LR216020	LR216020.1 Streptococcus pneumoniae strain 2245STDY5562351 genome assembly, chromosome: 1	7F/7A	734927	735601	plus	TTCCTGCTCATGTATTTAAGACTCAGCAACGCTTGGCGGAATACAAGGAGTTCTTTGAGCCGCAACTTTCTGACCTTGCTCTTAGCCGTAACATCGGTATGGGAATCAAGGAAATTGCAGCACGTGTTGACTTGATTAGCCGTGAAAAAGCTGCAGTCGAAGCAGTTGTTCTTCAATACGGAAATGCATAAATAAGCCTAAAATAAAAAGAAAACTCAGCTATCTCATGTAAAATGCAGAGAGTTGAGTTTTTTTTAAGGCAAATTTGGTATAATAGTTTTAATAAGGAGGAGTTTCTCA
LR216019	LR216019.1 Streptococcus pneumoniae strain 2245STDY5609237 genome assembly, chromosome: 1	Serogroup_6_(6E)	727173	727847	plus	TTCCTGCTCATGTATTTAAGACTCAGCAACGCTTGGCGGAATACAAGGAGTTCTTTGAGCCGCAACTTTCTGACCTTGCTCTTAGCCGTAACATCGGTATGGGAATCAAGGAAATTGCAGCACGTGTTGACTTGATTAGCCGTGAAAAAGCTGCAGTCGAAGCAGTTGTTCTTCAATACGGAAATGCATAAATAAGCCTAAAATAAAAAGAAAACTCAGCTATCTCATGTAAAATGCAGAGAGTTGAGTTTTTTTTAAGGCAAATTTGGTATAATAGTTTTAATAAGGAGGAGTTTCTCA
LR216018	LR216018.1 Streptococcus pneumoniae strain 2245STDY5605682 genome assembly, chromosome: 1	23F	815627	816301	plus	TTCCTGCTCATGTATTTAAGACTCAGCAACGCTTGGCGGAATACAAGGAGTTCTTTGAGCCGCAACTTTCTGACCTTGCTCTTAGCCGTAACATCGGTATGGGAATCAAGGAAATTGCAGCACGTGTTGACTTGATTAGCCGTGAAAAAGCTGCAGTCGAAGCAGTTGTTCTTCAATACGGAAATGCATAAATAAGCCTAAAATAAAAAGAAAACTCAGCTATCTCATGTAAAATGCAGAGAGTTGAGTTTTTTTTAAGGCAAATTTGGTATAATAGTTTTAATAAGGAGGAGTTTCTCA
LR216016	LR216016.1 Streptococcus pneumoniae strain 2245STDY5605535 genome assembly, chromosome: 1	7F/7A	816725	817399	plus	TTCCTGCTCATGTATTTAAGACTCAGCAACGCTTGGCGGAATATAAGGAGTTCTTTGAGCCGCAACTTTCTGACCTTGCTCTTAGCCGTAACATCGGTATGGGAATCAAGGAAATTGCAGCACGTGTTGACTTGATTAGCCGTGAAAAAGCTGCAGTCGAAGCAGTTGTTCTTCAATACGGAAATGCATAAATAAGCCTAAAATAAAAAGAAAACTCAGCTATCTCATGTAAAATGCAGAGAGTTGAGTTTTTTTTAAGGCAAATTTGGTATAATAGTTTTAATAAGGAGGAGTTTCTCA
LR216010	LR216010.1 Streptococcus pneumoniae strain 2245STDY5562278 genome assembly, chromosome: 1	1	731154	731828	plus	TTCCTGCTCATGTATTTAAGACTCAGCAACGCTTGGCGGAATACAAGGAGTTCTTTGAGCCGCAACTTTCTGACCTTGCTCTTAGCCGTAACATCGGTATGGGAATCAAGGAAATTGCAGCGCGTGTTGACTTGATTAGCCGTGAAAAAGCTGCAGTCGAAGCAGTTGTTCTTCAATACGGAAATGCATAAATAAGCCTAAAATAAAAAGAAAACTCAGCTATCTCATGTAAAATGCAGAGAGTTGAGTTTTTTTTAAGGCAAATTTGGTATAATAGTTTTAATAAGGAGGAGTTTCTCA
LR129844	LR129844.1 Streptococcus pneumoniae strain 180-15 genome assembly, chromosome: 1	3	722996	723670	plus	TTCCTGCTCATGTATTTAAGACTCAGCAACGCTTGGCGGAATACAAGGAGTTCTTTGAGCCGCAACTTTCTGACCTTGCTCTTAGCCGTAACATCGGTATGGGAATCAAGGAAATTGCAGCACGTGTTGACTTGATTAGCCGTGAAAAAGCTGCAGTCGAAGCAGTTGTTCTTCAATACGGAAATGCATAAATAAGCCTAAAATAAAAAGAAAACTCAGCTATCTCATGTAAAATGCAGAGAGTTGAGTTTTTTTTAAGGCAAATTTGGTATAATAGTTTTAATAAGGAGGAGTTTCTCA
LR129843	LR129843.1 Streptococcus pneumoniae strain 180-2 genome assembly, chromosome: 1	3	722982	723656	plus	TTCCTGCTCATGTATTTAAGACTCAGCAACGCTTGGCGGAATACAAGGAGTTCTTTGAGCCGCAACTTTCTGACCTTGCTCTTAGCCGTAACATCGGTATGGGAATCAAGGAAATTGCAGCACGTGTTGACTTGATTAGCCGTGAAAAAGCTGCAGTCGAAGCAGTTGTTCTTCAATACGGAAATGCATAAATAAGCCTAAAATAAAAAGAAAACTCAGCTATCTCATGTAAAATGCAGAGAGTTGAGTTTTTTTTAAGGCAAATTTGGTATAATAGTTTTAATAAGGAGGAGTTTCTCA
LR129841	LR129841.1 Streptococcus pneumoniae strain 947 genome assembly, chromosome: 1	14	720174	720848	plus	TTCCTGCTCATGTATTTAAGACTCAGCAACGCTTGGCGGAATACAAGGAGTTCTTTGAGCCGCAACTTTCTGACCTTGCTCTTAGCCGTAACATCGGTATGGGAATCAAGGAAATTGCAGCACGTGTTGACTTGATTAGCCGTGAAAAAGCTGCAGTCGAAGCAGTTGTTCTTCAATACGGAAATGCATAAATAAGCCTAAAATAAAAAGAAAACTCAGCTATCTCATGTAAAATGCAGAGAGTTGAGTTTTTTTTAAGGCAAATTTGGTATAATAGTTTTAATAAGGAGGAGTTTCTCA
AP018937	AP018937.1 Streptococcus pneumoniae HU-OH DNA, complete genome	3	684094	684768	plus	TTCCTGCTCATGTATTTAAGACTCAGCAACGCTTGGCGGAATACAAGGAGTTCTTTGAGCCGCAACTTTCTGACCTTGCTCTTAGCCGTAACATCGGTATGGGAATCAAGGAAATTGCAGCACGTGTTGACTTGATTAGCCGTGAAAAAGCTGCAGTCGAAGCAGTTGTTCTTCAATACGGAAATGCATAAATAAGCCTAAAATAAAAAGAAAACTCAGCTATCTCATGTAAAATGCAGAGAGTTGAGTTTTTTTTAAGGCAAATTTGGTATAATAGTTTTAATAAGGAGGAGTTTCTCA
AP018936	AP018936.1 Streptococcus pneumoniae NU83127 DNA, complete genome	4	757340	758014	plus	TTCCTGCTCATGTATTTAAGACTCAGCAACGCTTGGCGGAATACAAGGAGTTCTTTGAACCGCAACTTTCTGACCTTGCTCTTAGCCGTAACATCGGTATGGGAATCAAGGAAATTGCAGCGCGTGTTGACTTGATTAGCCGTGAAAAAGCTGCAGTCGAAGCAGTTGTTCTTCAATACGGAAATGCATAAATAAGCCTAAAATAAAAAGAAAACTCAGCTATCTCATGTAAAATGCAGAGAGTTGAGTTTTTTTTAAGGCAAATTTGGTATAATAGTTTTAATAAGGAGGAGTTTCTCA
CP154877	CP154877.1 Streptococcus pneumoniae strain 20234295 chromosome, complete genome	4	683617	684291	plus	TATCCATATTGATGATATCTAGAATCTTGATGTTTGGGTCTTTAATATCGAGCAGTTTTGTGATAAAATGTAATTGTTCCATATGATTCTTTCTAATGAGTTGTTTTGTCGCTTTTCATTATAGGTCATATGGGACTTTTTTTCTACACAAAAATAAGCTCCATAATATCCATAGGGGATTTACCCACTACAAATATTATAGAGCCAAAGAAAACTCAGCTATCTCATGTAAAATGCAGAGAGTTGAGTTTTTTTTAAGGCAAATTTGGTATAATAGTTTTAATAAGGAGGAGTTTCTCA
CP154876	CP154876.1 Streptococcus pneumoniae strain 20155336 chromosome, complete genome	12F	686380	687054	plus	TTCCTGCTCATGTATTTAAGACTCAGCAACGCTTGGCGGAATACAAGGAGTTCTTTGAGCCGCAACTTTCTGACCTTGCTCTTAGCCGTAACATCGGTATGGGAATCAAGGAAATTGCAGCACGTGTTGACTTGATTAGCCGTGAAAAAGCTGCAGTCGAAGCAGTTGTTCTTCAATACGGAAATGCATAAATAAGCCTAAAATAAAAAGAAAACTCAGCTATCTCATGTAAAATGCAGAGAGTTGAGTTTTTTTTAAGGCAAATTTGGTATAATAGTTTTAATAAGGAGGAGTTTCTCA
CP168299	CP168299.1 Streptococcus pneumoniae strain FC1 chromosome, complete genome	9A/9V	1407422	1406748	minus	CTTCCTGCTCATGTATTTAAGACTCAGCAACGCTTGGCGGAATACAAGGAGTTCTTTGAACCGCAACTTTCTGACCTTGCTCTTAGCCGTAACATCGGTATGGGAATCAAGGAAATTGCAGCGCGTGTTGACTTGATTAGCCGTGAAAAAGCTGCAGTCGAAGCAGTTGTTCTTCAATACGGAAATGCATAAATAAGCCTAAAATAAAAAGAAAACTCAGCTATCTCATGTAAAATGCAGAGAGTTGAGTTTTTTTTAAGGCAAATTTGGTATAATAGTTTTAATAAGGAGGAGTTTCTC
CP026549	CP026549.1 Streptococcus pneumoniae strain EF3030 chromosome	Below 70% hit - Poor Sequence quality, variant or non-typeable organism.	738976	739650	plus	TTCCTGCTCATGTATTTAAGACTCAGCAACGCTTGGCGGAATACAAGGAGTTCTTTGAGCCGCAACTTTCTGACCTTGCTCTTAGCCGTAACATCGGTATGGGAATCAAGGAAATTGCAGCACGTGTTGACTTGATTAGCCGTGAAAAAGCTGCAGTCGAAGCAGTTGTTCTTCAATACGGAAATGCATAAATAAGCCTAAAATAAAAAGAAAACTCAGCTATCTCATGTAAAATGCAGAGAGTTGAGTTTTTTTTAAGGCAAATTTGGTATAATAGTTTTAATAAGGAGGAGTTTCTCA
LS483523	LS483523.1 Streptococcus pneumoniae strain 4041STDY6836169 genome assembly, chromosome: 1	6A/6B	1874806	1874132	minus	CTTCCTGCTCATGTATTTAAGACTCAGCAACGCTTGGCGGAATACAAGGAGTTCTTTGAGCCGCAACTTTCTGACCTTGCTCTTAGCCGTAACATCGGTATGGGAATCAAGGAAATTGCAGCACGTGTTGACTTGATTAGCCGTGAAAAAGCTGCAGTCGAAGCAGTTGTTCTTCAATACGGAAATGCATAAATAAGCCTAAAATAAAAAGAAAACTCAGCTATCTCATGTAAAATGCAGAGAGTTGAGTTTTTTTTAAGGCAAATTTGGTATAATAGTTTTAATAAGGAGGAGTTTCTC
LS483417	LS483417.1 Streptococcus pneumoniae strain NCTC11902 genome assembly, chromosome: 1	14	731505	732179	plus	TTCCTGCTCATGTATTTAAGACTCAGCAACGCTTGGCGGAATACAAGGAGTTCTTTGAGCCGCAACTTTCTGACCTTGCTCTTAGCCGTAACATCGGTATGGGAATCAAGGAAATTGCAGCACGTGTTGACTTGATTAGCCGTGAAAAAGCTGCAGTCGAAGCAGTTGTTCTTCAATACGGAAATGCATAAATAAGCCTAAAATAAAAAGAAAACTCAGCTATCTCATGTAAAATGCAGAGAGTTGAGTTTTTTTTAAGGCAAATTTGGTATAATAGTTTTAATAAGGAGGAGTTTCTCA
CP028436	CP028436.1 Streptococcus pneumoniae strain CP2215 chromosome	Below 20% hit - possible acapsular organism, check species identity and sequence quality.	768246	768920	plus	TTCCTGCTCATGTATTTAAGACTCAGCAACGCTTGGCGGAATACAAGGAGTTCTTTGAGCCGCAACTTTCTGACCTTGCTCTTAGCCGTAACATCGGTATGGGAATCAAGGAAATTGCAGCACGTGTTGACTTGATTAGCCGTGAAAAAGCTGCAGTCGAAGCAGTTGTTCTTCAATACGGAAATGCATAAATAAGCCTAAAATAAAAAGAAAACTCAGCTATCTCATGTAAAATGCAGAGAGTTGAGTTTTTTTTAAGGCAAATTTGGTATAATAGTTTTAATAAGGAGGAGTTTCTCA
CP157351	CP157351.1 Streptococcus pneumoniae strain GM17 chromosome	Serogroup_6_(6E)	854315	854989	plus	TTCCTGCTCATGTATTTAAGACTCAGCAACGCTTGGCGGAATACAAGGAGTTCTTTGAGCCGCAACTTTCTGACCTTGCTCTTAGCCGTAACATCGGTATGGGAATCAAGGAAATTGCAGCACGTGTTGACTTGATTAGCCGTGAAAAAGCTGCAGTCGAAGCAGTTGTTCTTCAATACGGAAATGCATAAATAAGCCTAAAATAAAAAGAAAACTCAGCTATCTCATGTAAAATGCAGAGAGTTGAGTTTTTTTTAAGGCAAATTTGGTATAATAGTTTTAATAAGGAGGAGTTTCTCA
CP155539	CP155539.1 Streptococcus pneumoniae TIGR4 chromosome, complete genome	4	1404392	1403718	minus	CTTCCTGCTCATGTATTTAAGACTCAGCAACGCTTGGCGGAATACAAGGAGTTCTTTGAACCGCAACTTTCTGACCTTGCTCTTAGCCGTAACATCGGTATGGGAATCAAGGAAATTGCAGCGCGTGTTGACTTGATTAGCCGTGAAAAAGCTGCAGTCGAAGCAGTTGTTCTTCAATACGGAAATGCATAAATAAGCCTAAAATAAAAAGAAAACTCAGCTATCTCATGTAAAATGCAGAGAGTTGAGTTTTTTTTAAGGCAAATTTGGTATAATAGTTTTAATAAGGAGGAGTTTCTC
CP155538	CP155538.1 Streptococcus pneumoniae strain BHN418 chromosome, complete genome	6A/6B	641311	641985	plus	TTCCTGCTCATGTATTTAAGACTCAGCAACGCTTGGCGGAATACAAGGAGTTCTTTGAGCCGCAACTTTCTGACCTTGCTCTTAGCCGTAACATCGGTATGGGAATCAAGGAAATTGCAGCACGTGTTGACTTGATTAGCCGTGAAAAAGCTGCAGTCGAAGCAGTTGTTCTTCAATACGGAAATGCATAAATAAGCCTAAAATAAAAAGAAAACTCAGCTATCTCATGTAAAATGCAGAGAGTTGAGTTTTTTTTAAGGCAAATTTGGTATAATAGTTTTAATAAGGAGGAGTTTCTCA
CP155536	CP155536.1 Streptococcus pneumoniae strain M264-3 chromosome, complete genome	3	1374688	1374014	minus	CTTCCTGCTCATGTATTTAAGACTCAGCAACGCTTGGCGGAATACAAGGAGTTCTTTGAGCCGCAACTTTCTGACCTTGCTCTTAGCCGTAACATCGGTATGGGAATCAAGGAAATTGCAGCACGTGTTGACTTGATTAGCCGTGAAAAAGCTGCAGTCGAAGCAGTTGTTCTTCAATACGGAAATGCATAAATAAGCCTAAAATAAAAAGAAAACTCAGCTATCTCATGTAAAATGCAGAGAGTTGAGTTTTTTTTAAGGCAAATTTGGTATAATAGTTTTAATAAGGAGGAGTTTCTC
CP155535	CP155535.1 Streptococcus pneumoniae strain PJ755/1 chromosome, complete genome	1	1248258	1247584	minus	CTTCCTGCTCATGTATTTAAGACTCAGCAACGCTTGGCGGAATACAAGGAGTTCTTTGAGCCGCAACTTTCTGACCTTGCTCTTAGCCGTAACATCGGTATGGGAATCAAGGAAATTGCAGCGCGTGTTGACTTGATTAGCCGTGAAAAAGCTGCAGTCGAAGCAGTTGTTCTTCAATACGGAAATGCATAAATAAGCCTAAAATAAAAAGAAAACTCAGCTATCTCATGTAAAATGCAGAGAGTTGAGTTTTTTTTAAGGCAAATTTGGTATAATAGTTTTAATAAGGAGGAGTTTCTC
CP025256	CP025256.1 Streptococcus pneumoniae Xen35, complete genome	4	751961	752635	plus	TTCCTGCTCATGTATTTAAGACTCAGCAACGCTTGGCGGAATACAAGGAGTTCTTTGAACCGCAACTTTCTGACCTTGCTCTTAGCCGTAACATCGGTATGGGAATCAAGGAAATTGCAGCGCGTGTTGACTTGATTAGCCGTGAAAAAGCTGCAGTCGAAGCAGTTGTTCTTCAATACGGAAATGCATAAATAAGCCTAAAATAAAAAGAAAACTCAGCTATCTCATGTAAAATGCAGAGAGTTGAGTTTTTTTTAAGGCAAATTTGGTATAATAGTTTTAATAAGGAGGAGTTTCTCA
CP025076	CP025076.1 Streptococcus pneumoniae strain BHN97x chromosome, complete genome	19F	2036001	2036675	plus	TTCCTGCTCATGTATTTAAGACTCAGCAACGCTTGGCGGAATACAAGGAGTTCTTTGAGCCGCAACTTTCTGACCTTGCTCTTAGCCGTAACATCGGTATGGGAATCAAGGAAATTGCAGCACGTGTTGACTTGATTAGCCGTGAAAAAGCTGCAGTCGAAGCAGTTGTTCTTCAATACGGAAATGCATAAATAAGCCTAAAATAAAAAGAAAACTCAGCTATCTCATGTAAAATGCAGAGAGTTGAGTTTTTTTTAAGGCAAATTTGGTATAATAGTTTTAATAAGGAGGAGTTTCTCA
AP018043	AP018043.1 Streptococcus pneumoniae DNA, nearly complete genome, strain: KK0381	3	263667	264341	plus	TTCCTGCTCATGTATTTAAGACTCAGCAACGCTTGGCGGAATACAAGGAGTTCTTTGAGCCGCAACTTTCTGACCTTGCTCTTAGCCGTAACATCGGTATGGGAATCAAGGAAATTGCAGCACGTGTTGACTTGATTAGCCGTGAAAAAGCTGCAGTCGAAGCAGTTGTTCTTCAATACGGAAATGCATAAATAAGCCTAAAATAAAAAGAAAACTCAGCTATCTCATGTAAAATGCAGAGAGTTGAGTTTTTTTTAAGGCAAATTTGGTATAATAGTTTTAATAAGGAGGAGTTTCTCA
CP016633	CP016633.2 Streptococcus pneumoniae strain D141, partial genome	23F	734448	735122	plus	TTCCTGCTCATGTATTTAAGACTCAGCAACGCTTGGCGGAATACAAGGAGTTCTTTGAGCCGCAACTTTCTGACCTTGCTCTTAGCCGTAACATCGGTATGGGAATCAAGGAAATTGCAGCACGTGTTGACTTGATTAGCCGTGAAAAAGCTGCAGTCGAAGCAGTTGTTCTTCAATACGGAAATGCATAAATAAGCCTAAAATAAAAAGAAAACTCAGCTATCTCATGTAAAATGCAGAGAGTTGAGTTTTTTTTAAGGCAAATTTGGTATAATAGTTTTAATAAGGAGGAGTTTCTCA
CP016632	CP016632.2 Streptococcus pneumoniae strain D122, partial genome	23F	740123	740797	plus	TTCCTGCTCATGTATTTAAGACTCAGCAACGCTTGGCGGAATACAAGGAGTTCTTTGAGCCGCAACTTTCTGACCTTGCTCTTAGCCGTAACATCGGTATGGGAATCAAGGAAATTGCAGCACGTGTTGACTTGATTAGCCGTGAAAAAGCTGCAGTCGAAGCAGTTGTTCTTCAATACGGAAATGCATAAATAAGCCTAAAATAAAAAGAAAACTCAGCTATCTCATGTAAAATGCAGAGAGTTGAGTTTTTTTTAAGGCAAATTTGGTATAATAGTTTTAATAAGGAGGAGTTTCTCA
CP018136	CP018136.1 Streptococcus pneumoniae strain SP49, complete genome	19A	790659	791333	plus	TTCCTGCTCATGTATTTAAGACTCAGCAACGCTTGGCGGAATACAAGGAGTTCTTTGAGCCGCAACTTTCTGACCTTGCTCTTAGCCGTAACATCGGTATGGGAATCAAGGAAATTGCAGCACGTGTTGACTTGATTAGCCGTGAAAAAGCTGCAGTCGAAGCAGTTGTTCTTCAATACGGAAATGCATAAATAAGCCTAAAATAAAAAGAAAACTCAGCTATCTCATGTAAAATGCAGAGAGTTGAGTTTTTTTTAAGGCAAATTTGGTATAATAGTTTTAATAAGGAGGAGTTTCTCA
CP139862	CP139862.1 Streptococcus pneumoniae strain 05H0020-2 chromosome, complete genome	8	310723	310049	minus	CTTCCTGCTCATGTATTTAAGACTCAGCAACGCTTGGCGGAATACAAGGAGTTCTTTGAACCGCAACTTTCTGACCTTGCTCTTAGCCGTAACATCGGTATGGGAATCAAGGAAATTGCAGCGCGTGTTGACTTGATTAGCCGTGAAAAAGCTGCAGTCGAAGCAGTTGTTCTTCAATACGGAAATGCATAAATAAGCCTAAAATAAAAAGAAAACTCAGCTATCTCATGTAAAATGCAGAGAGTTGAGTTTTTTTTAAGGCAAATTTGGTATAATAGTTTTAATAAGGAGGAGTTTCTC
CP139861	CP139861.1 Streptococcus pneumoniae strain 16H2017-2 chromosome, complete genome	7F/7A	1755781	1756455	plus	TTCCTGCTCATGTATTTAAGACTCAGCAACGCTTGGCGGAATATAAGGAGTTCTTTGAGCCGCAACTTTCTGACCTTGCTCTTAGCCGTAACATCGGTATGGGAATCAAGGAAATTGCAGCACGTGTTGACTTGATTAGCCGTGAAAAAGCTGCAGTCGAAGCAGTTGTTCTTCAATACGGAAATGCATAAATAAGCCTAAAATAAAAAGAAAACTCAGCTATCTCATGTAAAATGCAGAGAGTTGAGTTTTTTTTAAGGCAAATTTGGTATAATAGTTTTAATAAGGAGGAGTTTCTCA
CP139860	CP139860.1 Streptococcus pneumoniae strain 21011 chromosome, complete genome	6A/6B	1745002	1745676	plus	TTCCTGCTCATGTATTTAAGACTCAGCAACGCTTGGCGGAATACAAGGAGTTCTTTGAGCCGCAACTTTCTGACCTTGCTCTTAGCCGTAACATCGGTATGGGAATCAAGGAAATTGCAGCACGTGTTGACTTGATTAGCCGTGAAAAAGCTGCAGTCGAAGCAGTTGTTCTTCAATACGGAAATGCATAAATAAGCCTAAAATAAAAAGAAAACTCAGCTATCTCATGTAAAATGCAGAGAGTTGAGTTTTTTTTAAGGCAAATTTGGTATAATAGTTTTAATAAGGAGGAGTTTCTCA
CP137115	CP137115.1 Streptococcus pneumoniae strain 20614-6 chromosome, complete genome	3	1718940	1719614	plus	TTCCTGCTCATGTATTTAAGACTCAGCAACGCTTGGCGGAATACAAGGAGTTCTTTGAGCCGCAACTTTCTGACCTTGCTCTTAGCCGTAACATCGGTATGGGAATCAAGGAAATTGCAGCACGTGTTGACTTGATTAGCCGTGAAAAAGCTGCAGTCGAAGCAGTTGTTCTTCAATACGGAAATGCATAAATAAGCCTAAAATAAAAAGAAAACTCAGCTATCTCATGTAAAATGCAGAGAGTTGAGTTTTTTTTAAGGCAAATTTGGTATAATAGTTTTAATAAGGAGGAGTTTCTCA
CP137110	CP137110.1 Streptococcus pneumoniae strain 16H2041 chromosome, complete genome	Below 70% hit - Poor Sequence quality, variant or non-typeable organism.	341742	341068	minus	CTTCCTGCTCATGTATTTAAGACTCAGCAACGCTTGGCGGAATACAAGGAGTTCTTTGAACCGCAACTTTCTGACCTTGCTCTTAGCCGTAACATCGGTATGGGAATCAAGGAAATTGCAGCGCGTGTTGACTTGATTAGCCGTGAAAAAGCTGCAGTCGAAGCAGTTGTTCTTCAATACGGAAATGCATAAATAAGCCTAAAATAAAAAGAAAACTCAGCTATCTCATGTAAAATGCAGAGAGTTGAGTTTTTTTTAAGGCAAATTTGGTATAATAGTTTTAATAAGGAGGAGTTTCTC
CP137099	CP137099.1 Streptococcus pneumoniae strain 20824-4 chromosome, complete genome	33F/33A	1761172	1761846	plus	TTCCTGCTCATGTATTTAAGACTCAGCAACGCTTGGCGGAATACAAGGAGTTCTTTGAACCGCAACTTTCTGACCTTGCTCTTAGCCGTAACATCGGTATGGGAATCAAGGAAATTGCAGCGCGTGTTGACTTGATTAGCCGTGAAAAAGCTGCAGTCGAAGCAGTTGTTCTTCAATACGGAAATGCATAAATAAGCCTAAAATAAAAAGAAAACTCAGCTATCTCATGTAAAATGCAGAGAGTTGAGTTTTTTTTAAGGCAAATTTGGTATAATAGTTTTAATAAGGAGGAGTTTCTCA
CP137107	CP137107.1 Streptococcus pneumoniae strain 15H4024 chromosome, complete genome	15B/15C	352864	352190	minus	CTTCCTGCTCATGTATTTAAGACTCAGCAACGCTTGGCGGAATACAAGGAGTTCTTTGAGCCGCAACTTTCTGACCTTGCTCTTAGCCGTAACATCGGTATGGGAATCAAGGAAATTGCAGCACGTGTTGACTTGATTAGCCGTGAAAAAGCTGCAGTCGAAGCAGTTGTTCTTCAATACGGAAATGCATAAATAAGCCTAAAATAAAAAGAAAACTCAGCTATCTCATGTAAAATGCAGAGAGTTGAGTTTTTTTTAAGGCAAATTTGGTATAATAGTTTTAATAAGGAGGAGTTTCTC
CP137105	CP137105.1 Streptococcus pneumoniae strain 16H2092 chromosome, complete genome	18C/18B	1131603	1130929	minus	CTTCCTGCTCATGTATTTAAGACTCAGCAACGCTTGGCGGAATACAAGGAGTTCTTTGAGCCGCAACTTTCTGACCTTGCTCTTAGCCGTAACATCGGTATGGGAATCAAGGAAATTGCAGCACGTGTTGACTTGATTAGCCGTGAAAAAGCTGCAGTCGAAGCAGTTGTTCTTCAATACGGAAATGCATAAATAAGCCTAAAATAAAAAGAAAACTCAGCTATCTCATGTAAAATGCAGAGAGTTGAGTTTTTTTTAAGGCAAATTTGGTATAATAGTTTTAATAAGGAGGAGTTTCTC
CP136899	CP136899.1 Streptococcus pneumoniae strain ST62 chromosome, complete genome	11A/11D	1039478	1040152	plus	TTCCTGCTCATGTATTTAAGACTCAGCAACGCTTGGCGGAATACAAGGAGTTCTTTGAACCGCAACTTTCTGACCTTGCTCTTAGCCGTAACATCGGTATGGGAATCAAGGAAATTGCAGCGCGTGTTGACTTGATTAGCCGTGAAAAAGCTGCAGTCGAAGCAGTTGTTCTTCAATACGGAAATGCATAAATAAGCCTAAAATAAAAAGAAAACTCAGCTATCTCATGTAAAATGCAGAGAGTTGAGTTTTTTTTAAGGCAAATTTGGTATAATAGTTTTAATAAGGAGGAGTTTCTCA
AP028877	AP028877.1 Streptococcus pneumoniae 21P20 DNA, complete genome	24F/24B	737468	738142	plus	TTGGCGATGATTTCTTTGTGTGAATCCCTATTGACGACATCTATAATTTGGATATTTGTGTCTTTGATATCGAGTAGTTTTGTGATAAAATGTAATTGTCCCATATGAATCTTTCTAATGAGTTGTTTGATCGCTTTTCATTATAGGTCATATGGGACTTTTTTTCTACACAAAAATAAGCTCCATAATATCTATAGGGGATTTACCCACTACAAATATTATAGAGCCGTAAAATGCAGAGAGTTGAGTTTTTTTTAAGGCAAATTTGGTATAATAGTTTTAATAAGGAGGAGTTTCTCA
CP016227	CP016227.1 Streptococcus pneumoniae strain D219 genome	23F	743755	744429	plus	TTCCTGCTCATGTATTTAAGACTCAGCAACGCTTGGCGGAATACAAGGAGTTCTTTGAGCCGCAACTTTCTGACCTTGCTCTTAGCCGTAACATCGGTATGGGAATCAAGGAAATTGCAGCACGTGTTGACTTGATTAGCCGTGAAAAAGCTGCAGTCGAAGCAGTTGTTCTTCAATACGGAAATGCATAAATAAGCCTAAAATAAAAAGAAAACTCAGCTATCTCATGTAAAATGCAGAGAGTTGAGTTTTTTTTAAGGCAAATTTGGTATAATAGTTTTAATAAGGAGGAGTTTCTCA
AP028611	AP028611.1 Streptococcus pneumoniae Sep6 DNA, complete genome	4	759209	759883	plus	TTCCTGCTCATGTATTTAAGACTCAGCAACGCTTGGCGGAATACAAGGAGTTCTTTGAACCGCAACTTTCTGACCTTGCTCTTAGCCGTAACATCGGTATGGGAATCAAGGAAATTGCAGCGCGTGTTGACTTGATTAGCCGTGAAAAAGCTGCAGTCGAAGCAGTTGTTCTTCAATACGGAAATGCATAAATAAGCCTAAAATAAAAAGAAAACTCAGCTATCTCATGTAAAATGCAGAGAGTTGAGTTTTTTTTAAGGCAAATTTGGTATAATAGTTTTAATAAGGAGGAGTTTCTCA
AP028608	AP028608.1 Streptococcus pneumoniae Sep3 DNA, complete genome	7F/7A	713580	714254	plus	TTCCTGCTCATGTATTTAAGACTCAGCAACGCTTGGCGGAATACAAGGAGTTCTTTGAGCCGCAACTTTCTGACCTTGCTCTTAGCCGTAACATCGGTATGGGAATCAAGGAAATTGCAGCACGTGTTGACTTGATTAGCCGTGAAAAAGCTGCAGTCGAAGCAGTTGTTCTTCAATACGGAAATGCATAAATAAGCCTAAAATAAAAAGAAAACTCAGCTATCTCATGTAAAATGCAGAGAGTTGAGTTTTTTTTAAGGCAAATTTGGTATAATAGTTTTAATAAGGAGGAGTTTCTCA
AP028606	AP028606.1 Streptococcus pneumoniae Sep1 DNA, complete genome	7F/7A	721094	721768	plus	TTCCTGCTCATGTATTTAAGACTCAGCAACGCTTGGCGGAATACAAGGAGTTCTTTGAGCCGCAACTTTCTGACCTTGCTCTTAGCCGTAACATCGGTATGGGAATCAAGGAAATTGCAGCACGTGTTGACTTGATTAGCCGTGAAAAAGCTGCAGTCGAAGCAGTTGTTCTTCAATACGGAAATGCATAAATAAGCCTAAAATAAAAAGAAAACTCAGCTATCTCATGTAAAATGCAGAGAGTTGAGTTTTTTTTAAGGCAAATTTGGTATAATAGTTTTAATAAGGAGGAGTTTCTCA
AP028602	AP028602.1 Streptococcus pneumoniae PF2 DNA, complete genome	35B/35D	709566	710240	plus	TTCCTGCTCATGTATTTAAGACTCAGCAACGCTTGGCGGAATACAAGGAGTTCTTTGAGCCGCAACTTTCTGACCTTGCTCTTAGCCGTAACATCGGTATGGGAATCAAGGAAATTGCAGCACGTGTTGACTTGATTAGCCGTGAAAAAGCTGCAGTCGAAGCAGTTGTTCTTCAATACGGAAATGCATAAATAAGCCTAAAATAAAAAGAAAACTCAGCTATCTCATGTAAAATGCAGAGAGTTGAGTTTTTTTTAAGGCAAATTTGGTATAATAGTTTTAATAAGGAGGAGTTTCTCA
AP026932	AP026932.1 Streptococcus pneumoniae PZ900701549 DNA, complete genome	7C	709794	710468	plus	TTCCTGCTCATGTATTTAAGACTCAGCAACGCTTGGCGGAATACAAGGAGTTCTTTGAGCCGCAACTTTCTGACCTTGCTCTTAGCCGTAACATCGGTATGGGAATCAAGGAAATTGCAGCACGTGTTGACTTGATTAGCCGTGAAAAAGCTGCAGTCGAAGCAGTTGTTCTTCAATACGGAAATGCATAAATAAGCCTAAAATAAAAAGAAAACTCAGCTATCTCATGTAAAATGCAGAGAGTTGAGTTTTTTTTAAGGCAAATTTGGTATAATAGTTTTAATAAGGAGGAGTTTCTCA
AP026931	AP026931.1 Streptococcus pneumoniae PZ900701541 DNA, complete genome	7F/7A	722821	723495	plus	TTCCTGCTCATGTATTTAAGACTCAGCAACGCTTGGCGGAATACAAGGAGTTCTTTGAGCCGCAACTTTCTGACCTTGCTCTTAGCCGTAACATCGGTATGGGAATCAAGGAAATTGCAGCACGTGTTGACTTGATTAGCCGTGAAAAAGCTGCAGTCGAAGCAGTTGTTCTTCAATACGGAAATGCATAAATAAGCCTAAAATAAAAAGAAAACTCAGCTATCTCATGTAAAATGCAGAGAGTTGAGTTTTTTTTAAGGCAAATTTGGTATAATAGTTTTAATAAGGAGGAGTTTCTCA
AP026929	AP026929.1 Streptococcus pneumoniae PZ900701114 DNA, complete genome	24F/24B	717569	718243	plus	TATCCATATTGATGATATCTAGAATCTTGATGTTTGGGTCTTTAATATCGAGCAGTTTTGTGATAAAATGTAATTGTTCCATATGAATCTTTCTAATGAGTTGTTTTGTCGCTTTTCATTATAGGTCATATGGGACTTTTTTTCTACAATAAAATAGGCTCCATAATATCCATAGTGGATTTACCCACTACAAATATTATAGAGCCAAAGAAAACTCAGCTATCTCATGTAAAATGCAGAGAGTTGAGTTTTTTTTAAGGCAAATTTGGTATAATAGTTTTAATAAGGAGGAGTTTCTCA
AP026928	AP026928.1 Streptococcus pneumoniae PZ900700406 DNA, complete genome	Below 20% hit - possible acapsular organism, check species identity and sequence quality.	731196	731870	plus	TTCCTGCTCATGTATTTAAGACTCAGCAACGCTTGGCGGAATACAAGGAGTTCTTTGAGCCGCAGCTTTCTGACCTTGCTCTTAGCCGTAACATCGGTATGGGAATCAAGGAAATTGCAGCACGTGTTGACTTGATTAGCCGTGAAAAAGCTGCAGTCGAAGCAGTTGTTCTTCAATACGGAAATGCATAAATAAGCCTAAAATAAAAAGAAAACTCAGCTATCTCATGTAAAATGCAGAGAGTTGAGTTTTTTTTAAGGCAAATTTGGTATAATAGTTTTAATAAGGAGGAGTTTCTCA
AP026927	AP026927.1 Streptococcus pneumoniae PZ900700178 DNA, complete genome	34	719691	720365	plus	TTCCTGCTCATGTATTTAAGACTCAGCAACGCTTGGCGGAATACAAGGAGTTCTTTGAACCGCAACTTTCTGACCTTGCTCTTAGCCGTAACATCGGTATGGGAATCAAGGAAATTGCAGCGCGTGTTGACTTGATTAGCCGTGAAAAAGCTGCAGTCGAAGCAGTTGTTCTTCAATACGGAAATGCATAAATAAGCCTAAAATAAAAAGAAAACTCAGCTATCTCATGTAAAATGCAGAGAGTTGAGTTTTTTTTAAGGCAAATTTGGTATAATAGTTTTAATAAGGAGGAGTTTCTCA
AP026925	AP026925.1 Streptococcus pneumoniae PZ900700097 DNA, complete genome	Below 70% hit - Poor Sequence quality, variant or non-typeable organism.	703716	704390	plus	TTCCTGCTCATGTATTTAAGACTCAGCAACGCTTGGCGGAATACAAGGAGTTCTTTGAACCGCAACTTTCTGACCTTGCTCTTAGCCGTAACATCGGTATGGGAATCAAGGAAATTGCAGCGCGTGTTGACTTGATTAGCCGTGAAAAAGCTGCAGTCGAAGCAGTTGTTCTTCAATACGGAAATGCATAAATAAGCCTAAAATAAAAAGAAAACTCAGCTATCTCATGTAAAATGCAGAGAGTTGAGTTTTTTTTAAGGCAAATTTGGTATAATAGTTTTAATAAGGAGGAGTTTCTCA
AP026924	AP026924.1 Streptococcus pneumoniae PZ900700063 DNA, complete genome	6A_6B_6C_6D	1430460	1429786	minus	CTTCCTGCTCATGTATTTAAGACTCAGCAACGCTTGGCGGAATACAAGGAGTTCTTTGAGCCGCAACTTTCTGACCTTGCTCTTAGCCGTAACATCGGTATGGGAATCAAGGAAATTGCAGCACGTGTTGACTTGATTAGCCGTGAAAAAGCTGCAGTCGAAGCAGTTGTTCTTCAATACGGAAATGCATAAATAAGCCTAAAATAAAAAGAAAACTCAGCTATCTCATGTAAAATGCAGAGAGTTGAGTTTTTTTTAAGGCAAATTTGGTATAATAGTTTTAATAAGGAGGAGTTTCTC
AP026922	AP026922.1 Streptococcus pneumoniae PZ900700038 DNA, complete genome	1	737405	738079	plus	TTCCTGCTCATGTATTTAAGACTCAGCAACGCTTGGCGGAATACAAGGAGTTCTTTGAGCCGCAACTTTCTGACCTTGCTCTTAGCCGTAACATCGGTATGGGAATCAAGGAAATTGCAGCGCGTGTTGACTTGATTAGCCGTGAAAAAGCTGCAGTCGAAGCAGTTGTTCTTCAATACGGAAATGCATAAATAAGCCTAAAATAAAAAGAAAACTCAGCTATCTCATGTAAAATGCAGAGAGTTGAGTTTTTTTTAAGGCAAATTTGGTATAATAGTTTTAATAAGGAGGAGTTTCTCA
AP026921	AP026921.1 Streptococcus pneumoniae PZ900700027 DNA, complete genome	19A	770750	771424	plus	TTCCTGCTCATGTATTTAAGACTCAGCAACGCTTGGCGGAATATAAGGAGTTCTTTGAGCCGCAACTTTCTGACCTTGCTCTTAGCCGTAACATCGGTATGGGAATCAAGGAAATTGCAGCACGTGTTGACTTGATTAGCCGTGAAAAAGCTGCAGTCGAAGCAGTTGTTCTTCAATACGGAAATGCATAAATAAGCCTAAAATAAAAAGAAAACTCAGCTATCTCATGTAAAATGCAGAGAGTTGAGTTTTTTTTAAGGCAAATTTGGTATAATAGTTTTAATAAGGAGGAGTTTCTCA
AP026920	AP026920.1 Streptococcus pneumoniae PZ900700014 DNA, complete genome	Serogroup_6_(6E)	767290	767964	plus	TTCCTGCTCATGTATTTAAGACTCAGCAACGCTTGGCGGAATACAAGGAGTTCTTTGAGCCGCAACTTTCTGACCTTGCTCTTAGCCGTAACATCGGTATGGGAATCAAGGAAATTGCAGCACGTGTTGACTTGATTAGCCGTGAAAAAGCTGCAGTCGAAGCAGTTGTTCTTCAATACGGAAATGCATAAATAAGCCTAAAATAAAAAGAAAACTCAGCTATCTCATGTAAAATGCAGAGAGTTGAGTTTTTTTTAAGGCAAATTTGGTATAATAGTTTTAATAAGGAGGAGTTTCTCA
AP026919	AP026919.1 Streptococcus pneumoniae PZ900700012 DNA, complete genome	6A_6B_6C_6D	758979	759653	plus	TTCCTGCTCATGTATTTAAGACTCAGCAACGCTTGGCGGAATACAAGGAGTTCTTTGAACCGCAACTTTCTGACCTTGCTCTTAGCCGTAACATCGGTATGGGAATCAAGGAAATTGCAGCGCGTGTTGACTTGATTAGCCGTGAAAAAGCTGCAGTCGAAGCAGTTGTTCTTCAATACGGAAATGCATAAATAAGCCTAAAATAAAAAGAAAACTCAGCTATCTCATGTAAAATGCAGAGAGTTGAGTTTTTTTTAAGGCAAATTTGGTATAATAGTTTTAATAAGGAGGAGTTTCTCA
CP126249	CP126249.1 Streptococcus pneumoniae strain 27_Kz chromosome	15B/15C	690196	690870	plus	TATCCATATTGATGATATCTAGAATCTTGATGTTTGGGTCTTTAATATCGAGCAGTTTTGTGATAAAATGTAATTGTTCCATATGATTCTTTCTAATGAGTTGTTTTGTCGCTTTTCATTATAGGTCATATGGGACTTTTTTTCTACACAAAAATAAGCTCCATAATATCCATAGGGGATTTACCCACTACAAATATTATAGAGCCAAAGAAAACTCAGCTATCTCATGTAAAATGCAGAGAGTTGAGTTTTTTTTAAGGCAAATTTGGTATAATAGTTTTAATAAGGAGGAGTTTCTCA
CP125291	CP125291.1 Streptococcus pneumoniae strain 105_Kz chromosome, complete genome	11A/11D	697360	698034	plus	TTCCTGCTCATGTATTTAAGACTCAGCAACGCTTGGCGGAATACAAGGAGTTCTTTGAACCGCAACTTTCTGACCTTGCTCTTAGCCGTAACATCGGTATGGGAATCAAGGAAATTGCAGCGCGTGTTGACTTGATTAGCCGTGAAAAAGCTGCAGTCGAAGCAGTTGTTCTTCAATACGGAAATGCATAAATAAGCCTAAAATAAAAAGAAAACTCAGCTATCTCATGTAAAATGCAGAGAGTTGAGTTTTTTTTAAGGCAAATTTGGTATAATAGTTTTAATAAGGAGGAGTTTCTCA
CP118282	CP118282.1 Streptococcus pneumoniae strain GA40410 chromosome	19A	191217	191891	plus	TTCCTGCTCATGTATTTAAGACTCAGCAACGCTTGGCGGAATACAAGGAGTTCTTTGAGCCGCAACTTTCTGACCTTGCTCTTAGCCGTAACATCGGTATGGGAATCAAGGAAATTGCAGCACGTGTTGACTTGATTAGCCGTGAAAAAGCTGCAGTCGAAGCAGTTGTTCTTCAATACGGAAATGCATAAATAAGCCTAAAATAAAAAGAAAACTCAGCTATCTCATGTAAAATGCAGAGAGTTGAGTTTTTTTTAAGGCAAATTTGGTATAATAGTTTTAATAAGGAGGAGTTTCTCA
CP118283	CP118283.1 Streptococcus pneumoniae strain GA40410 chromosome	19A	249547	250221	plus	TTCCTGCTCATGTATTTAAGACTCAGCAACGCTTGGCGGAATACAAGGAGTTCTTTGAGCCGCAACTTTCTGACCTTGCTCTTAGCCGTAACATCGGTATGGGAATCAAGGAAATTGCAGCACGTGTTGACTTGATTAGCCGTGAAAAAGCTGCAGTCGAAGCAGTTGTTCTTCAATACGGAAATGCATAAATAAGCCTAAAATAAAAAGAAAACTCAGCTATCTCATGTAAAATGCAGAGAGTTGAGTTTTTTTTAAGGCAAATTTGGTATAATAGTTTTAATAAGGAGGAGTTTCTCA
CP118284	CP118284.1 Streptococcus pneumoniae strain GA40410 chromosome	19A	454802	455476	plus	TTCCTGCTCATGTATTTAAGACTCAGCAACGCTTGGCGGAATACAAGGAGTTCTTTGAGCCGCAACTTTCTGACCTTGCTCTTAGCCGTAACATCGGTATGGGAATCAAGGAAATTGCAGCACGTGTTGACTTGATTAGCCGTGAAAAAGCTGCAGTCGAAGCAGTTGTTCTTCAATACGGAAATGCATAAATAAGCCTAAAATAAAAAGAAAACTCAGCTATCTCATGTAAAATGCAGAGAGTTGAGTTTTTTTTAAGGCAAATTTGGTATAATAGTTTTAATAAGGAGGAGTTTCTCA
CP118281	CP118281.1 Streptococcus pneumoniae strain GA43265 chromosome	19A	15028	14354	minus	CTTCCTGCTCATGTATTTAAGACTCAGCAACGCTTGGCGGAATACAAGGAGTTCTTTGAGCCGCAACTTTCTGACCTTGCTCTTAGCCGTAACATCGGTATGGGAATCAAGGAAATTGCAGCACGTGTTGACTTGATTAGCCGTGAAAAAGCTGCAGTCGAAGCAGTTGTTCTTCAATACGGAAATGCATAAATAAGCCTAAAATAAAAAGAAAACTCAGCTATCTCATGTAAAATGCAGAGAGTTGAGTTTTTTTTAAGGCAAATTTGGTATAATAGTTTTAATAAGGAGGAGTTTCTC
CP118280	CP118280.1 Streptococcus pneumoniae strain GA43265 chromosome	19A	454816	455490	plus	TTCCTGCTCATGTATTTAAGACTCAGCAACGCTTGGCGGAATACAAGGAGTTCTTTGAGCCGCAACTTTCTGACCTTGCTCTTAGCCGTAACATCGGTATGGGAATCAAGGAAATTGCAGCACGTGTTGACTTGATTAGCCGTGAAAAAGCTGCAGTCGAAGCAGTTGTTCTTCAATACGGAAATGCATAAATAAGCCTAAAATAAAAAGAAAACTCAGCTATCTCATGTAAAATGCAGAGAGTTGAGTTTTTTTTAAGGCAAATTTGGTATAATAGTTTTAATAAGGAGGAGTTTCTCA
AP025939	AP025939.1 Streptococcus pneumoniae Utah_35B-24 DNA, complete genome	35B/35D	708927	709601	plus	TTCCTGCTCATGTATTTAAGACTCAGCAACGCTTGGCGGAATACAAGGAGTTCTTTGAGCCGCAACTTTCTGACCTTGCTCTTAGCCGTAACATCGGTATGGGAATCAAGGAAATTGCAGCACGTGTTGACTTGATTAGCCGTGAAAAAGCTGCAGTCGAAGCAGTTGTTCTTCAATACGGAAATGCATAAATAAGCCTAAAATAAAAAGAAAACTCAGCTATCTCATGTAAAATGCAGAGAGTTGAGTTTTTTTTAAGGCAAATTTGGTATAATAGTTTTAATAAGGAGGAGTTTCTCA
AP025937	AP025937.1 Streptococcus pneumoniae PZ900700792 DNA, complete genome	35B/35D	708611	709285	plus	TTCCTGCTCATGTATTTAAGACTCAGCAACGCTTGGCGGAATACAAGGAGTTCTTTGAGCCGCAACTTTCTGACCTTGCTCTTAGCCGTAACATCGGTATGGGAATCAAGGAAATTGCAGCACGTGTTGACTTGATTAGCCGTGAAAAAGCTGCAGTCGAAGCAGTTGTTCTTCAATACGGAAATGCATAAATAAGCCTAAAATAAAAAGAAAACTCAGCTATCTCATGTAAAATGCAGAGAGTTGAGTTTTTTTTAAGGCAAATTTGGTATAATAGTTTTAATAAGGAGGAGTTTCTCA
AP025936	AP025936.1 Streptococcus pneumoniae PZ900700617 DNA, complete genome	35B/35D	708912	709586	plus	TTCCTGCTCATGTATTTAAGACTCAGCAACGCTTGGCGGAATACAAGGAGTTCTTTGAGCCGCAACTTTCTGACCTTGCTCTTAGCCGTAACATCGGTATGGGAATCAAGGAAATTGCAGCACGTGTTGACTTGATTAGCCGTGAAAAAGCTGCAGTCGAAGCAGTTGTTCTTCAATACGGAAATGCATAAATAAGCCTAAAATAAAAAGAAAACTCAGCTATCTCATGTAAAATGCAGAGAGTTGAGTTTTTTTTAAGGCAAATTTGGTATAATAGTTTTAATAAGGAGGAGTTTCTCA
CP113266	CP113266.1 Streptococcus pneumoniae strain BC1 chromosome, complete genome	17F	1972301	1972975	plus	TTCCTGCTCATGTATTTAAGACTCAGCAACGCTTGGCGGAATACAAGGAGTTCTTTGAGCCGCAACTTTCTGACCTTGCTCTTAGCCGTAACATCGGTATGGGAATCAAGGAAATTGCAGCACGTGTTGACTTGATTAGCCGTGAAAAAGCTGCAGTCGAAGCAGTTGTTCTTCAATACGGAAATGCATAAATAAGCCTAAAATAAAAAGAAAACTCAGCTATCTCATGTAAAATGCAGAGAGTTGAGTTTTTTTTAAGGCAAATTTGGTATAATAGTTTTAATAAGGAGGAGTTTCTCA
CP113267	CP113267.1 Streptococcus pneumoniae strain BC2 chromosome, complete genome	23F	1338421	1337747	minus	CTTCCTGCTCATGTATTTAAGACTCAGCAACGCTTGGCGGAATACAAGGAGTTCTTTGAGCCGCAACTTTCTGACCTTGCTCTTAGCCGTAACATCGGTATGGGAATCAAGGAAATTGCAGCACGTGTTGACTTGATTAGCCGTGAAAAAGCTGCAGTCGAAGCAGTTGTTCTTCAATACGGAAATGCATAAATAAGCCTAAAATAAAAAGAAAACTCAGCTATCTCATGTAAAATGCAGAGAGTTGAGTTTTTTTTAAGGCAAATTTGGTATAATAGTTTTAATAAGGAGGAGTTTCTC
CP089948	CP089948.1 Streptococcus pneumoniae TIGR4 chromosome, complete genome	4	752222	752896	plus	TTCCTGCTCATGTATTTAAGACTCAGCAACGCTTGGCGGAATACAAGGAGTTCTTTGAACCGCAACTTTCTGACCTTGCTCTTAGCCGTAACATCGGTATGGGAATCAAGGAAATTGCAGCGCGTGTTGACTTGATTAGCCGTGAAAAAGCTGCAGTCGAAGCAGTTGTTCTTCAATACGGAAATGCATAAATAAGCCTAAAATAAAAAGAAAACTCAGCTATCTCATGTAAAATGCAGAGAGTTGAGTTTTTTTTAAGGCAAATTTGGTATAATAGTTTTAATAAGGAGGAGTTTCTCA
CP060156	CP060156.1 Streptococcus pneumoniae strain PZ900700608 chromosome, complete genome	15B/15C	748097	748771	plus	TATCCATATTGATGATATCTAGAATCTTGATGTTTGGGTCTTTAATATCGAGCAGTTTTGTGATAAAATGTAATTGTTCCATATGATTCTTTCTAATGAGTTGTTTTGTCGCTTTTCATTATAGGTCATATGGGACTTTTTTTCTACACAAAAATAAGCTCCATAATATCCATAGGGGATTTACCCACTACAAATATTATAGAGCCAAAGAAAACTCAGCTATCTCATGTAAAATGCAGAGAGTTGAGTTTTTTTTAAGGCAAATTTGGTATAATAGTTTTAATAAGGAGGAGTTTCTCA
CP090889	CP090889.1 Streptococcus pneumoniae strain CH2439 chromosome, complete genome	3	750439	751113	plus	TTCCTGCTCATGTATTTAAGACTCAGCAACGCTTGGCGGAATACAAGGAGTTCTTTGAGCCGCAACTTTCTGACCTTGCTCTTAGCCGTAACATCGGTATGGGAATCAAGGAAATTGCAGCACGTGTTGACTTGATTAGCCGTGAAAAAGCTGCAGTCGAAGCAGTTGTTCTTCAATACGGAAATGCATAAATAAGCCTAAAATAAAAAGAAAACTCAGCTATCTCATGTAAAATGCAGAGAGTTGAGTTTTTTTTAAGGCAAATTTGGTATAATAGTTTTAATAAGGAGGAGTTTCTCA
CP090888	CP090888.1 Streptococcus pneumoniae strain PT8465 chromosome, complete genome	3	695089	695763	plus	TTCCTGCTCATGTATTTAAGACTCAGCAACGCTTGGCGGAATACAAGGAGTTCTTTGAGCCGCAACTTTCTGACCTTGCTCTTAGCCGTAACATCGGTATGGGAATCAAGGAAATTGCAGCACGTGTTGACTTGATTAGCCGTGAAAAAGCTGCAGTCGAAGCAGTTGTTCTTCAATACGGAAATGCATAAATAAGCCTAAAATAAAAAGAAAACTCAGCTATCTCATGTAAAATGCAGAGAGTTGAGTTTTTTTTAAGGCAAATTTGGTATAATAGTTTTAATAAGGAGGAGTTTCTCA
CP090887	CP090887.1 Streptococcus pneumoniae strain NP7536 chromosome, complete genome	3	687471	688145	plus	TTCCTGCTCATGTATTTAAGACTCAGCAACGCTTGGCGGAATACAAGGAGTTCTTTGAGCCGCAACTTTCTGACCTTGCTCTTAGCCGTAACATCGGTATGGGAATCAAGGAAATTGCAGCACGTGTTGACTTGATTAGCCGTGAAAAAGCTGCAGTCGAAGCAGTTGTTCTTCAATACGGAAATGCATAAATAAGCCTAAAATAAAAAGAAAACTCAGCTATCTCATGTAAAATGCAGAGAGTTGAGTTTTTTTTAAGGCAAATTTGGTATAATAGTTTTAATAAGGAGGAGTTTCTCA
CP090886	CP090886.1 Streptococcus pneumoniae strain NP7513 chromosome, complete genome	3	1925644	1924970	minus	CTTCCTGCTCATGTATTTAAGACTCAGCAACGCTTGGCGGAATACAAGGAGTTCTTTGAGCCGCAACTTTCTGACCTTGCTCTTAGCCGTAACATCGGTATGGGAATCAAGGAAATTGCAGCACGTGTTGACTTGATTAGCCGTGAAAAAGCTGCAGTCGAAGCAGTTGTTCTTCAATACGGAAATGCATAAATAAGCCTAAAATAAAAAGAAAACTCAGCTATCTCATGTAAAATGCAGAGAGTTGAGTTTTTTTTAAGGCAAATTTGGTATAATAGTTTTAATAAGGAGGAGTTTCTC
CP090885	CP090885.1 Streptococcus pneumoniae strain ND6401 chromosome, complete genome	3	687802	688476	plus	TTCCTGCTCATGTATTTAAGACTCAGCAACGCTTGGCGGAATACAAGGAGTTCTTTGAGCCGCAACTTTCTGACCTTGCTCTTAGCCGTAACATCGGTATGGGAATCAAGGAAATTGCAGCACGTGTTGACTTGATTAGCCGTGAAAAAGCTGCAGTCGAAGCAGTTGTTCTTCAATACGGAAATGCATAAATAAGCCTAAAATAAAAAGAAAACTCAGCTATCTCATGTAAAATGCAGAGAGTTGAGTTTTTTTTAAGGCAAATTTGGTATAATAGTTTTAATAAGGAGGAGTTTCTCA
CP090884	CP090884.1 Streptococcus pneumoniae strain MD5403 chromosome, complete genome	3	750914	751588	plus	TTCCTGCTCATGTATTTAAGACTCAGCAACGCTTGGCGGAATACAAGGAGTTCTTTGAGCCGCAACTTTCTGACCTTGCTCTTAGCCGTAACATCGGTATGGGAATCAAGGAAATTGCAGCACGTGTTGACTTGATTAGCCGTGAAAAAGCTGCAGTCGAAGCAGTTGTTCTTCAATACGGAAATGCATAAATAAGCCTAAAATAAAAAGAAAACTCAGCTATCTCATGTAAAATGCAGAGAGTTGAGTTTTTTTTAAGGCAAATTTGGTATAATAGTTTTAATAAGGAGGAGTTTCTCA
CP090883	CP090883.1 Streptococcus pneumoniae strain LE4448 chromosome, complete genome	3	750863	751537	plus	TTCCTGCTCATGTATTTAAGACTCAGCAACGCTTGGCGGAATACAAGGAGTTCTTTGAGCCGCAACTTTCTGACCTTGCTCTTAGCCGTAACATCGGTATGGGAATCAAGGAAATTGCAGCACGTGTTGACTTGATTAGCCGTGAAAAAGCTGCAGTCGAAGCAGTTGTTCTTCAATACGGAAATGCATAAATAAGCCTAAAATAAAAAGAAAACTCAGCTATCTCATGTAAAATGCAGAGAGTTGAGTTTTTTTTAAGGCAAATTTGGTATAATAGTTTTAATAAGGAGGAGTTTCTCA
CP090882	CP090882.1 Streptococcus pneumoniae strain CH2241 chromosome, complete genome	3	687312	687986	plus	TTCCTGCTCATGTATTTAAGACTCAGCAACGCTTGGCGGAATACAAGGAGTTCTTTGAGCCGCAACTTTCTGACCTTGCTCTTAGCCGTAACATCGGTATGGGAATCAAGGAAATTGCAGCACGTGTTGACTTGATTAGCCGTGAAAAAGCTGCAGTCGAAGCAGTTGTTCTTCAATACGGAAATGCATAAATAAGCCTAAAATAAAAAGAAAACTCAGCTATCTCATGTAAAATGCAGAGAGTTGAGTTTTTTTTAAGGCAAATTTGGTATAATAGTTTTAATAAGGAGGAGTTTCTCA
CP090881	CP090881.1 Streptococcus pneumoniae strain BR1268 chromosome, complete genome	3	780275	780949	plus	TTCCTGCTCATGTATTTAAGACTCAGCAACGCTTGGCGGAATACAAGGAGTTCTTTGAGCCGCAACTTTCTGACCTTGCTCTTAGCCGTAACATCGGTATGGGAATCAAGGAAATTGCAGCACGTGTTGACTTGATTAGCCGTGAAAAAGCTGCAGTCGAAGCAGTTGTTCTTCAATACGGAAATGCATAAATAAGCCTAAAATAAAAAGAAAACTCAGCTATCTCATGTAAAATGCAGAGAGTTGAGTTTTTTTTAAGGCAAATTTGGTATAATAGTTTTAATAAGGAGGAGTTTCTCA
CP038252	CP038252.1 Streptococcus pneumoniae strain TVO_1901936 chromosome, complete genome	4	1126904	1127578	plus	TTCCTGCTCATGTATTTAAGACTCAGCAACGCTTGGCGGAATACAAGGAGTTCTTTGAACCGCAACTTTCTGACCTTGCTCTTAGCCGTAACATCGGTATGGGAATCAAGGAAATTGCAGCGCGTGTTGACTTGATTAGCCGTGAAAAAGCTGCAGTCGAAGCAGTTGTTCTTCAATACGGAAATGCATAAATAAGCCTAAAATAAAAAGAAAACTCAGCTATCTCATGTAAAATGCAGAGAGTTGAGTTTTTTTTAAGGCAAATTTGGTATAATAGTTTTAATAAGGAGGAGTTTCTCA
CP035263	CP035263.1 Streptococcus pneumoniae strain TVO_1901922 chromosome, complete genome	14	719951	720625	plus	TTCCTGCTCATGTATTTAAGACTCAGCAACGCTTGGCGGAATACAAGGAGTTCTTTGAGCCGCAACTTTCTGACCTTGCTCTTAGCCGTAACATCGGTATGGGAATCAAGGAAATTGCAGCACGTGTTGACTTGATTAGCCGTGAAAAAGCTGCAGTCGAAGCAGTTGTTCTTCAATACGGAAATGCATAAATAAGCCTAAAATAAAAAGAAAACTCAGCTATCTCATGTAAAATGCAGAGAGTTGAGTTTTTTTTAAGGCAAATTTGGTATAATAGTTTTAATAAGGAGGAGTTTCTCA
CP035262	CP035262.1 Streptococcus pneumoniae strain TVO_1901923 chromosome, complete genome	14	718510	719184	plus	TTCCTGCTCATGTATTTAAGACTCAGCAACGCTTGGCGGAATACAAGGAGTTCTTTGAGCCGCAACTTTCTGACCTTGCTCTTAGCCGTAACATCGGTATGGGAATCAAGGAAATTGCAGCACGTGTTGACTTGATTAGCCGTGAAAAAGCTGCAGTCGAAGCAGTTGTTCTTCAATACGGAAATGCATAAATAAGCCTAAAATAAAAAGAAAACTCAGCTATCTCATGTAAAATGCAGAGAGTTGAGTTTTTTTTAAGGCAAATTTGGTATAATAGTTTTAATAAGGAGGAGTTTCTCA
CP035260	CP035260.1 Streptococcus pneumoniae strain TVO_1901925 chromosome, complete genome	33F/33A	702357	703031	plus	TTCCTGCTCATGTATTTAAGACTCAGCAACGCTTGGCGGAATACAAGGAGTTCTTTGAACCGCAACTTTCTGACCTTGCTCTTAGCCGTAACATCGGTATGGGAATCAAGGAAATTGCAGCGCGTGTTGACTTGATTAGCCGTGAAAAAGCTGCAGTCGAAGCAGTTGTTCTTCAATACGGAAATGCATAAATAAGCCTAAAATAAAAAGAAAACTCAGCTATCTCATGTAAAATGCAGAGAGTTGAGTTTTTTTTAAGGCAAATTTGGTATAATAGTTTTAATAAGGAGGAGTTTCTCA
CP035259	CP035259.1 Streptococcus pneumoniae strain TVO_1901926 chromosome, complete genome	14	722176	722850	plus	TTCCTGCTCATGTATTTAAGACTCAGCAACGCTTGGCGGAATACAAGGAGTTCTTTGAGCCGCAACTTTCTGACCTTGCTCTTAGCCGTAACATCGGTATGGGAATCAAGGAAATTGCAGCACGTGTTGACTTGATTAGCCGTGAAAAAGCTGCAGTCGAAGCAGTTGTTCTTCAATACGGAAATGCATAAATAAGCCTAAAATAAAAAGAAAACTCAGCTATCTCATGTAAAATGCAGAGAGTTGAGTTTTTTTTAAGGCAAATTTGGTATAATAGTTTTAATAAGGAGGAGTTTCTCA
CP035258	CP035258.1 Streptococcus pneumoniae strain TVO_1901927 chromosome, complete genome	14	727350	728024	plus	TTCCTGCTCATGTATTTAAGACTCAGCAACGCTTGGCGGAATACAAGGAGTTCTTTGAGCCGCAACTTTCTGACCTTGCTCTTAGCCGTAACATCGGTATGGGAATCAAGGAAATTGCAGCACGTGTTGACTTGATTAGCCGTGAAAAAGCTGCAGTCGAAGCAGTTGTTCTTCAATACGGAAATGCATAAATAAGCCTAAAATAAAAAGAAAACTCAGCTATCTCATGTAAAATGCAGAGAGTTGAGTTTTTTTTAAGGCAAATTTGGTATAATAGTTTTAATAAGGAGGAGTTTCTCA
CP035252	CP035252.1 Streptococcus pneumoniae strain TVO_1901934 chromosome, complete genome	19A	723409	724083	plus	TATCCATATTGATGATATCTAGAATCTTGATGTTTGGGTCTTTAATATCGAGCAGTTTTGTGATAAAATGTAATTGTTCCATATGATTCTTTCTAATGAGTTGTTTTGTCGCTTTTCATTATAGGTCATATGGGACTTTTTTTCTACACAAAAATAAGCTCCATGATATCCATAGGGGATTTACCCACTACAAATATTATAGAGCCAAAGAAAACTCAGCTATCTCATGTAAAATGCAGAGAGTTGAGTTTTTTTTAAGGCAAATTTGGTATAATAGTTTTAATAAGGAGGAGTTTCTCA
CP035251	CP035251.1 Streptococcus pneumoniae strain TVO_1901935 chromosome, complete genome	19A	725212	725886	plus	TATCCATATTGATGATATCTAGAATCTTGATGTTTGGGTCTTTAATATCGAGCAGTTTTGTGATAAAATGTAATTGTTCCATATGATTCTTTCTAATGAGTTGTTTTGTCGCTTTTCATTATAGGTCATATGGGACTTTTTTTCTACACAAAAATAAGCTCCATAATATCCATAGGGGATTTACCCACTACAAATATTATAGAGCCAAAGAAAACTCAGCTATCTCATGTAAAATGCAGAGAGTTGAGTTTTTTTTAAGGCAAATTTGGTATAATAGTTTTAATAAGGAGGAGTTTCTCA
CP035249	CP035249.1 Streptococcus pneumoniae strain TVO_1901938 chromosome, complete genome	1	740819	741493	plus	TTCCTGCTCATGTATTTAAGACTCAGCAACGCTTGGCGGAATACAAGGAGTTCTTTGAGCCGCAACTTTCTGACCTTGCTCTTAGCCGTAACATCGGTATGGGAATCAAGGAAATTGCAGCGCGTGTTGACTTGATTAGCCGTGAAAAAGCTGCAGTCGAAGCAGTTGTTCTTCAATACGGAAATGCATAAATAAGCCTAAAATAAAAAGAAAACTCAGCTATCTCATGTAAAATGCAGAGAGTTGAGTTTTTTTTAAGGCAAATTTGGTATAATAGTTTTAATAAGGAGGAGTTTCTCA
CP035248	CP035248.1 Streptococcus pneumoniae strain TVO_1901939 chromosome, complete genome	1	742752	743426	plus	TTCCTGCTCATGTATTTAAGACTCAGCAACGCTTGGCGGAATACAAGGAGTTCTTTGAGCCGCAACTTTCTGACCTTGCTCTTAGCCGTAACATCGGTATGGGAATCAAGGAAATTGCAGCGCGTGTTGACTTGATTAGCCGTGAAAAAGCTGCAGTCGAAGCAGTTGTTCTTCAATACGGAAATGCATAAATAAGCCTAAAATAAAAAGAAAACTCAGCTATCTCATGTAAAATGCAGAGAGTTGAGTTTTTTTTAAGGCAAATTTGGTATAATAGTTTTAATAAGGAGGAGTTTCTCA
CP035247	CP035247.1 Streptococcus pneumoniae strain TVO_1901940 chromosome, complete genome	7F/7A	724463	725137	plus	TTCCTGCTCATGTATTTAAGACTCAGCAACGCTTGGCGGAATACAAGGAGTTCTTTGAGCCGCAACTTTCTGACCTTGCTCTTAGCCGTAACATCGGTATGGGAATCAAGGAAATTGCAGCACGTGTTGACTTGATTAGCCGTGAAAAAGCTGCAGTCGAAGCAGTTGTTCTTCAATACGGAAATGCATAAATAAGCCTAAAATAAAAAGAAAACTCAGCTATCTCATGTAAAATGCAGAGAGTTGAGTTTTTTTTAAGGCAAATTTGGTATAATAGTTTTAATAAGGAGGAGTTTCTCA
CP035246	CP035246.1 Streptococcus pneumoniae strain TVO_1901941 chromosome, complete genome	7F/7A	726234	726908	plus	TTCCTGCTCATGTATTTAAGACTCAGCAACGCTTGGCGGAATACAAGGAGTTCTTTGAGCCGCAACTTTCTGACCTTGCTCTTAGCCGTAACATCGGTATGGGAATCAAGGAAATTGCAGCACGTGTTGACTTGATTAGCCGTGAAAAAGCTGCAGTCGAAGCAGTTGTTCTTCAATACGGAAATGCATAAATAAGCCTAAAATAAAAAGAAAACTCAGCTATCTCATGTAAAATGCAGAGAGTTGAGTTTTTTTTAAGGCAAATTTGGTATAATAGTTTTAATAAGGAGGAGTTTCTCA
CP035245	CP035245.1 Streptococcus pneumoniae strain TVO_1901943 chromosome, complete genome	3	722978	723652	plus	TTCCTGCTCATGTATTTAAGACTCAGCAACGCTTGGCGGAATACAAGGAGTTCTTTGAGCCGCAACTTTCTGACCTTGCTCTTAGCCGTAACATCGGTATGGGAATCAAGGAAATTGCAGCACGTGTTGACTTGATTAGCCGTGAAAAAGCTGCAGTCGAAGCAGTTGTTCTTCAATACGGAAATGCATAAATAAGCCTAAAATAAAAAGAAAACTCAGCTATCTCATGTAAAATGCAGAGAGTTGAGTTTTTTTTAAGGCAAATTTGGTATAATAGTTTTAATAAGGAGGAGTTTCTCA
CP035239	CP035239.1 Streptococcus pneumoniae strain TVO_TIGR4 chromosome, complete genome	4	752223	752897	plus	TTCCTGCTCATGTATTTAAGACTCAGCAACGCTTGGCGGAATACAAGGAGTTCTTTGAACCGCAACTTTCTGACCTTGCTCTTAGCCGTAACATCGGTATGGGAATCAAGGAAATTGCAGCGCGTGTTGACTTGATTAGCCGTGAAAAAGCTGCAGTCGAAGCAGTTGTTCTTCAATACGGAAATGCATAAATAAGCCTAAAATAAAAAGAAAACTCAGCTATCTCATGTAAAATGCAGAGAGTTGAGTTTTTTTTAAGGCAAATTTGGTATAATAGTTTTAATAAGGAGGAGTTTCTCA
CP035236	CP035236.1 Streptococcus pneumoniae strain TVO_1902282 chromosome, complete genome	19F	742649	743323	plus	TTCCTGCTCATGTATTTAAGACTCAGCAACGCTTGGCGGAATACAAGGAGTTCTTTGAGCCGCAACTTTCTGACCTTGCTCTTAGCCGTAACATCGGTATGGGAATCAAGGAAATTGCAGCACGTGTTGACTTGATTAGCCGTGAAAAAGCTGCAGTCGAAGCAGTTGTTCTTCAATACGGAAATGCATAAATAAGCCTAAAATAAAAAGAAAACTCAGCTATCTCATGTAAAATGCAGAGAGTTGAGTTTTTTTTAAGGCAAATTTGGTATAATAGTTTTAATAAGGAGGAGTTTCTCA
CP082820	CP082820.1 Streptococcus pneumoniae strain SCAID PHRX1-2021 chromosome, complete genome	35B/35D	773750	774424	plus	CTTCCTGCTCATGTATTTAAGACTCAGCAACGCTTGGCGGAATACAAGGAGTTCTTTGAGCCGCAACTTTCTGACCTTGCTCTTAGCCGTAACATCGGTATGGGAATCAAGGAAATTGCAGCACGTGTTGACTTGATTAGCCGTGAAAAAGCTGCAGTCGAAGCAGTTGTTCTTCAATACGGAAATGCATAAATAAGCCTAAAATAAAAAGAAAACTCAGCTATCTCATGTAAAATGCAGAGAGTTGAGTTTTTTTAAGGCAAATTTGGTATAATAGTTTTAATAAGGAGGAGTTTCTCA
FQ312041	FQ312041.2 Streptococcus pneumoniae SPN994038 draft genome	3	712236	712910	plus	TTCCTGCTCATGTATTTAAGACTCAGCAACGCTTGGCGGAATACAAGGAGTTCTTTGAGCCGCAACTTTCTGACCTTGCTCTTAGCCGTAACATCGGTATGGGAATCAAGGAAATTGCAGCACGTGTTGACTTGATTAGCCGTGAAAAAGCTGCAGTCGAAGCAGTTGTTCTTCAATACGGAAATGCATAAATAAGCCTAAAATAAAAAGAAAACTCAGCTATCTCATGTAAAATGCAGAGAGTTGAGTTTTTTTTAAGGCAAATTTGGTATAATAGTTTTAATAAGGAGGAGTTTCTCA
FQ312044	FQ312044.2 Streptococcus pneumoniae SPN994039 draft genome	3	712236	712910	plus	TTCCTGCTCATGTATTTAAGACTCAGCAACGCTTGGCGGAATACAAGGAGTTCTTTGAGCCGCAACTTTCTGACCTTGCTCTTAGCCGTAACATCGGTATGGGAATCAAGGAAATTGCAGCACGTGTTGACTTGATTAGCCGTGAAAAAGCTGCAGTCGAAGCAGTTGTTCTTCAATACGGAAATGCATAAATAAGCCTAAAATAAAAAGAAAACTCAGCTATCTCATGTAAAATGCAGAGAGTTGAGTTTTTTTTAAGGCAAATTTGGTATAATAGTTTTAATAAGGAGGAGTTTCTCA
CP001845	CP001845.1 Streptococcus pneumoniae gamPNI0373, complete genome	1	741521	742195	plus	TTCCTGCTCATGTATTTAAGACTCAGCAACGCTTGGCGGAATACAAGGAGTTCTTTGAACCGCAACTTTCTGACCTTGCTCTTAGCCGTAACATCGGTATGGGAATCAAGGAAATTGCAGCGCGTGTTGACTTGATTAGCCGTGAAAAAGCTGCAGTCGAAGCAGTTGTTCTTCAATACGGAAATGCATAAATAAGCCTAAAATAAAAAGAAAACTCAGCTATCTCATGTAAAATGCAGAGAGTTGAGTTTTTTTTAAGGCAAATTTGGTATAATAGTTTTAATAAGGAGGAGTTTCTCA
CP046354	CP046354.1 Streptococcus pneumoniae strain 310 chromosome, complete genome	24F/24B	1405129	1404455	minus	GTATCCATATTGATGATATCTAGAATCTTGATGTTTGGGTCTTTAATATCGAGCAGTTTTGTGATAAAATGTAATTGTTCCATATGAATCTTTCTAATGAGTTGTTTTGTCGCTTTTCATTATAGGTCATATGGGACTTTTTTTCTACAATAAAATAGGCTCCATAATATCCATAGTGGATTTACCCACTACAAATATTATAGAGCCAAAGAAAACTCAGCTATCTCATGTAAAATGCAGAGAGTTGAGTTTTTTTTAAGGCAAATTTGGTATAATAGTTTTAATAAGGAGGAGTTTCTC
CP046355	CP046355.1 Streptococcus pneumoniae strain 475 chromosome, complete genome	24F/24B	1453267	1452593	minus	GTATCCATATTGATGATATCTAGAATCTTGATGTTTGGGTCTTTAATATCGAGCAGTTTTGTGATAAAATGTAATTGTTCCATATGAATCTTTCTAATGAGTTGTTTTGTCGCTTTTCATTATAGGTCATATGGGACTTTTTTTCTACAATAAAATAGGCTCCATAATATCCATAGTGGATTTACCCACTACAAATATTATAGAGCCAAAGAAAACTCAGCTATCTCATGTAAAATGCAGAGAGTTGAGTTTTTTTTAAGGCAAATTTGGTATAATAGTTTTAATAAGGAGGAGTTTCTC
CP046356	CP046356.1 Streptococcus pneumoniae strain 521 chromosome, complete genome	24F/24B	1414424	1413750	minus	GTATCCATATTGATGATATCTAGAATCTTGATGTTTGGGTCTTTAATATCGAGCAGTTTTGTGATAAAATGTAATTGTTCCATATGAATCTTTCTAATGAGTTGTTTTGTCGCTTTTCATTATAGGTCATATGGGACTTTTTTTCTACAATAAAATAGGCTCCATAATATCCATAGTGGATTTACCCACTACAAATATTATAGAGCCAAAGAAAACTCAGCTATCTCATGTAAAATGCAGAGAGTTGAGTTTTTTTTAAGGCAAATTTGGTATAATAGTTTTAATAAGGAGGAGTTTCTC
CP046357	CP046357.1 Streptococcus pneumoniae strain 525 chromosome, complete genome	24F/24B	772666	771992	minus	GTATCCATATTGATGATATCTAGAATCTTGATGTTTGGGTCTTTAATATCGAGCAGTTTTGTGATAAAATGTAATTGTTCCATATGAATCTTTCTAATGAGTTGTTTTGTCGCTTTTCATTATAGGTCATATGGGACTTTTTTTCTACAATAAAATAGGCTCCATAATATCCATAGTGGATTTACCCACTACAAATATTATAGAGCCAAAGAAAACTCAGCTATCTCATGTAAAATGCAGAGAGTTGAGTTTTTTTTAAGGCAAATTTGGTATAATAGTTTTAATAAGGAGGAGTTTCTC
CP046358	CP046358.1 Streptococcus pneumoniae strain 566 chromosome, complete genome	24F/24B	712530	713204	plus	TATCCATATTGATGATATCTAGAATCTTGATGTTTGGGTCTTTAATATCGAGCAGTTTTGTGATAAAATGTAATTGTTCCATATGAATCTTTCTAATGAGTTGTTTTGTCGCTTTTCATTATAGGTCATATGGGACTTTTTTTCTACAATAAAATAGGCTCCATAATATCCATAGTGGATTTACCCACTACAAATATTATAGAGCCAAAGAAAACTCAGCTATCTCATGTAAAATGCAGAGAGTTGAGTTTTTTTTAAGGCAAATTTGGTATAATAGTTTTAATAAGGAGGAGTTTCTCA
CP046359	CP046359.1 Streptococcus pneumoniae strain 573 chromosome, complete genome	24F/24B	717400	718074	plus	TATCCATATTGATGATATCTAGAATCTTGATGTTTGGGTCTTTAATATCGAGCAGTTTTGTGATAAAATGTAATTGTTCCATATGAATCTTTCTAATGAGTTGTTTTGTCGCTTTTCATTATAGGTCATATGGGACTTTTTTTCTACAATAAAATAGGCTCCATAATATCCATAGTGGATTTACCCACTACAAATATTATAGAGCCAAAGAAAACTCAGCTATCTCATGTAAAATGCAGAGAGTTGAGTTTTTTTTAAGGCAAATTTGGTATAATAGTTTTAATAAGGAGGAGTTTCTCA
CP046360	CP046360.1 Streptococcus pneumoniae strain 574 chromosome, complete genome	24F/24B	712448	713122	plus	TATCCATATTGATGATATCTAGAATCTTGATGTTTGGGTCTTTAATATCGAGCAGTTTTGTGATAAAATGTAATTGTTCCATATGAATCTTTCTAATGAGTTGTTTTGTCGCTTTTCATTATAGGTCATATGGGACTTTTTTTCTACAATAAAATAGGCTCCATAATATCCATAGTGGATTTACCCACTACAAATATTATAGAGCCAAAGAAAACTCAGCTATCTCATGTAAAATGCAGAGAGTTGAGTTTTTTTTAAGGCAAATTTGGTATAATAGTTTTAATAAGGAGGAGTTTCTCA
CP046379	CP046379.1 Streptococcus pneumoniae strain 563 chromosome, complete genome	24F/24B	726165	726839	plus	TATCCATATTGATGATATCTAGAATCTTGATGTTTGGGTCTTTAATATCGAGCAGTTTTGTGATAAAATGTAATTGTTCCATATGAATCTTTCTAATGAGTTGTTTTGTCGCTTTTCATTATAGGTCATATGGGACTTTTTTTCTACAATAAAATAGGCTCCATAATATCCATAGTGGATTTACCCACTACAAATATTATAGAGCCAAAGAAAACTCAGCTATCTCATGTAAAATGCAGAGAGTTGAGTTTTTTTTAAGGCAAATTTGGTATAATAGTTTTAATAAGGAGGAGTTTCTCA
CP002176	CP002176.1 Streptococcus pneumoniae 670-6B, complete genome	Serogroup_6_(6E)	1431857	1431183	minus	CTTCCTGCTCATGTATTTAAGACTCAGCAACGCTTGGCGGAATACAAGGAGTTCTTTGAGCCGCAACTTTCTGACCTTGCTCTTAGCCGTAACATCGGTATGGGAATCAAGGAAATTGCAGCACGTGTTGACTTGATTAGCCGTGAAAAAGCTGCAGTCGAAGCAGTTGTTCTTCAATACGGAAATGCATAAATAAGCCTAAAATAAAAAGAAAACTCAGCTATCTCATGTAAAATGCAGAGAGTTGAGTTTTTTTTAAGGCAAATTTGGTATAATAGTTTTAATAAGGAGGAGTTTCTC
CP002121	CP002121.1 Streptococcus pneumoniae AP200, complete genome	11A/11D	736148	736822	plus	CTTCCTGCTCATGTATTTAAGACTCAGCAACGCTTGGCGGAATACAAGGAGTTCTTTGAACCGCAACTTTCTGACCTTGCTCTTAGCCGTAACATCGGTATGGGAATCAAGGAAATTGCAGCGCGTGTTGACTTGATTAGCCGTGAAAAAGCTGCAGTCGAAGCAGTTGTTCTTCAATACGGAAATGCATAAATAAGCCTAAAATAAAAAGAAAACTCAGCTATCTCATGTAAAATGCAGAGAGTTGAGTTTTTTTAAGGCAAATTTGGTATAATAGTTTTAATAAGGAGGAGTTTCTCA
FQ312029	FQ312029.1 Streptococcus pneumoniae INV200 genome	14	714385	715059	plus	TCCTGCTCATGTATTTAAGACTCAGCAACGCTTGGCGGAATACAAGGAGTTCTTTGAGCCGCAACTTTCTGACCTTGCTCTTAGCCGTAACATCGGTATGGGAATCAAGGAAATTGCAGCACGTGTTGACTTGATTAGCCGTGAAAAAGCTGCAGTCGAAGCAGTTGTTCTTCAATACGGAAATGCATAAATAAGCCTAAAATAAAAAGAAAACTCAGCTATCTCATGTAAAATGCAGAGAGTTGAGTTTTTTTTTAAGGCAAATTTGGTATAATAGTTTTAATAAGGAGGAGTTTCTCA
FQ312027	FQ312027.1 Streptococcus pneumoniae OXC141 complete genome	3	722904	723578	plus	TTCCTGCTCATGTATTTAAGACTCAGCAACGCTTGGCGGAATACAAGGAGTTCTTTGAGCCGCAACTTTCTGACCTTGCTCTTAGCCGTAACATCGGTATGGGAATCAAGGAAATTGCAGCACGTGTTGACTTGATTAGCCGTGAAAAAGCTGCAGTCGAAGCAGTTGTTCTTCAATACGGAAATGCATAAATAAGCCTAAAATAAAAAGAAAACTCAGCTATCTCATGTAAAATGCAGAGAGTTGAGTTTTTTTTAAGGCAAATTTGGTATAATAGTTTTAATAAGGAGGAGTTTCTCA
FQ312045	FQ312045.1 Streptococcus pneumoniae SPN034156 draft genome	3	1826790	1827464	plus	TTCCTGCTCATGTATTTAAGACTCAGCAACGCTTGGCGGAATACAAGGAGTTCTTTGAGCCGCAACTTTCTGACCTTGCTCTTAGCCGTAACATCGGTATGGGAATCAAGGAAATTGCAGCACGTGTTGACTTGATTAGCCGTGAAAAAGCTGCAGTCGAAGCAGTTGTTCTTCAATACGGAAATGCATAAATAAGCCTAAAATAAAAAGAAAACTCAGCTATCTCATGTAAAATGCAGAGAGTTGAGTTTTTTTTAAGGCAAATTTGGTATAATAGTTTTAATAAGGAGGAGTTTCTCA
FQ312043	FQ312043.1 Streptococcus pneumoniae SPN034183 draft genome	3	722717	723391	plus	TTCCTGCTCATGTATTTAAGACTCAGCAACGCTTGGCGGAATACAAGGAGTTCTTTGAGCCGCAACTTTCTGACCTTGCTCTTAGCCGTAACATCGGTATGGGAATCAAGGAAATTGCAGCACGTGTTGACTTGATTAGCCGTGAAAAAGCTGCAGTCGAAGCAGTTGTTCTTCAATACGGAAATGCATAAATAAGCCTAAAATAAAAAGAAAACTCAGCTATCTCATGTAAAATGCAGAGAGTTGAGTTTTTTTTAAGGCAAATTTGGTATAATAGTTTTAATAAGGAGGAGTTTCTCA
FQ312042	FQ312042.1 Streptococcus pneumoniae SPN033038 draft genome	1	1906171	1906845	plus	TTCCTGCTCATGTATTTAAGACTCAGCAACGCTTGGCGGAATACAAGGAGTTCTTTGAGCCGCAACTTTCTGACCTTGCTCTTAGCCGTAACATCGGTATGGGAATCAAGGAAATTGCAGCGCGTGTTGACTTGATTAGCCGTGAAAAAGCTGCAGTCGAAGCAGTTGTTCTTCAATACGGAAATGCATAAATAAGCCTAAAATAAAAAGAAAACTCAGCTATCTCATGTAAAATGCAGAGAGTTGAGTTTTTTTTAAGGCAAATTTGGTATAATAGTTTTAATAAGGAGGAGTTTCTCA
FQ312039	FQ312039.1 Streptococcus pneumoniae SPN032672 draft genome	1	1903997	1904671	plus	TTCCTGCTCATGTATTTAAGACTCAGCAACGCTTGGCGGAATACAAGGAGTTCTTTGAGCCGCAACTTTCTGACCTTGCTCTTAGCCGTAACATCGGTATGGGAATCAAGGAAATTGCAGCGCGTGTTGACTTGATTAGCCGTGAAAAAGCTGCAGTCGAAGCAGTTGTTCTTCAATACGGAAATGCATAAATAAGCCTAAAATAAAAAGAAAACTCAGCTATCTCATGTAAAATGCAGAGAGTTGAGTTTTTTTTAAGGCAAATTTGGTATAATAGTTTTAATAAGGAGGAGTTTCTCA
FQ312030	FQ312030.1 Streptococcus pneumoniae INV104 genome	1	742730	743404	plus	TTCCTGCTCATGTATTTAAGACTCAGCAACGCTTGGCGGAATACAAGGAGTTCTTTGAGCCGCAACTTTCTGACCTTGCTCTTAGCCGTAACATCGGTATGGGAATCAAGGAAATTGCAGCGCGTGTTGACTTGATTAGCCGTGAAAAAGCTGCAGTCGAAGCAGTTGTTCTTCAATACGGAAATGCATAAATAAGCCTAAAATAAAAAGAAAACTCAGCTATCTCATGTAAAATGCAGAGAGTTGAGTTTTTTTTAAGGCAAATTTGGTATAATAGTTTTAATAAGGAGGAGTTTCTCA
FN550385	FN550385.1 Streptococcus pneumoniae pepN gene (partial), ciaR gene and ciaH gene, strain Tupelo_VNT		118	792	plus	AATGCATAAATAAGCCTAAAATAAAAAGAAAACTCAGCTATCTCATGTAAAATGCAGAGAGTTGAGTTTTTTTTAAGGCAAATTTGGTATAATAGTTTTAATAAGGAGGAGTTTCTCA
FN550384	FN550384.1 Streptococcus pneumoniae pepN gene (partial), ciaR gene and ciaH gene, strain Tupelo_VT		118	792	plus	AATGCATAAATAAGCCTAAAATAAAAAGAAAACTCAGCTATCTCATGTAAAATGCAGAGAGTTGAGTTTTTTTTAAGGCAAATTTGGTATAATAGTTTTAATAAGGAGGAGTTTCTCA
CP000919	CP000919.1 Streptococcus pneumoniae JJA, complete genome	14	712769	713443	plus	TATCCATATTGATGATATCTAGAATCTTGATGTTTGGGTCTTTAATATCGAGCAGTTTTGTGATAAAATGTAATTGTTCCATATGATTCTTTCTAATGAGTTGTTTTGTCGCTTTTCATTATAGGTCATATGGGACTTTTTTTCTACACAAAAATAAGCTCCATAATATCCATAGGGGATTTACCCACTACAAATATTATAGAGCCAAAGAAAACTCAGCTATCTCATGTAAAATGCAGAGAGTTGAGTTTTTTTTAAGGCAAATTTGGTATAATAGTTTTAATAAGGAGGAGTTTCTCA
AE005672	AE005672.3 Streptococcus pneumoniae TIGR4, complete genome	4	751962	752636	plus	TTCCTGCTCATGTATTTAAGACTCAGCAACGCTTGGCGGAATACAAGGAGTTCTTTGAACCGCAACTTTCTGACCTTGCTCTTAGCCGTAACATCGGTATGGGAATCAAGGAAATTGCAGCGCGTGTTGACTTGATTAGCCGTGAAAAAGCTGCAGTCGAAGCAGTTGTTCTTCAATACGGAAATGCATAAATAAGCCTAAAATAAAAAGAAAACTCAGCTATCTCATGTAAAATGCAGAGAGTTGAGTTTTTTTTAAGGCAAATTTGGTATAATAGTTTTAATAAGGAGGAGTTTCTCA
CP001033	CP001033.1 Streptococcus pneumoniae CGSP14, complete genome	14	738976	739650	plus	TTCCTGCTCATGTATTTAAGACTCAGCAACGCTTGGCGGAATACAAGGAGTTCTTTGAGCCGCAACTTTCTGACCTTGCTCTTAGCCGTAACATCGGTATGGGAATCAAGGAAATTGCAGCACGTGTTGACTTGATTAGCCGTGAAAAAGCTGCAGTCGAAGCAGTTGTTCTTCAATACGGAAATGCATAAATAAGCCTAAAATAAAAAGAAAACTCAGCTATCTCATGTAAAATGCAGAGAGTTGAGTTTTTTTTAAGGCAAATTTGGTATAATAGTTTTAATAAGGAGGAGTTTCTCA
AJ005926	AJ005926.1 Streptococcus pneumoniae two component system CiaR/H		87	761	plus	ACTCAGCTATCTCATGTAAAATGCAGAGAGTTGAGTTTTTTTTAAGGCAAATTTGGTATAATAGTTTTAATAAGGAGGAGTTTCTCA
LR536835	LR536835.1 Streptococcus pneumoniae strain 2245STDY6020240 genome assembly, chromosome: 1	22F	766920	767594	plus	TTCCTGCTCATGTATTTAAGACTCAGCAACGCTTGGCGGAATACAAGGAGTTCTTTGAGCCGCAACTTTCTGACCTTGCTCTTAGCCGTAACATCGGTATGGGAATCAAGGAAATTGCAGCACGTGTTGACTTGATTAGCCGTGAAAAAGCTGCAGTCGAAGCAGTTGTTCTTCAATACGGAAATGCATAAATAAGCCTAAAATAAAAAGAAAACTCAGCTATCTCATGTAAAATGCAGAGAGTTGAGTTTTTTTTAAGGCAAATTTGGTATAATAGTTTTAATAAGGAGGAGTTTCTCA
LR536831	LR536831.1 Streptococcus pneumoniae strain 2245STDY5699475 genome assembly, chromosome: 1	13	783180	783854	plus	TTCCTGCTCATGTATTTAAGACTCAGCAACGCTTGGCGGAATACAAGGAGTTCTTTGAACCGCAACTTTCTGACCTTGCTCTTAGCCGTAACATCGGTATGGGAATCAAGGAAATTGCAGCGCGTGTTGACTTGATTAGCCGTGAAAAAGCTGCAGTCGAAGCAGTTGTTCTTCAATACGGAAATGCATAAATAAGCCTAAAATAAAAAGAAAACTCAGCTATCTCATGTAAAATGCAGAGAGTTGAGTTTTTTTTAAGGCAAATTTGGTATAATAGTTTTAATAAGGAGGAGTTTCTCA
LR536843	LR536843.1 Streptococcus pneumoniae isolate b04a6400-1f66-11e7-b93e-3c4a9275d6c8 genome assembly, chromosome: 1	12F	735158	735832	plus	TTCCTGCTCATGTATTTAAGACTCAGCAACGCTTGGCGGAATACAAGGAGTTCTTTGAGCCGCAACTTTCTGACCTTGCTCTTAGCCGTAACATCGGTATGGGAATCAAGGAAATTGCAGCACGTGTTGACTTGATTAGCCGTGAAAAAGCTGCAGTCGAAGCAGTTGTTCTTCAATACGGAAATGCATAAATAAGCCTAAAATAAAAAGAAAACTCAGCTATCTCATGTAAAATGCAGAGAGTTGAGTTTTTTTTAAGGCAAATTTGGTATAATAGTTTTAATAAGGAGGAGTTTCTCA
LR216046	LR216046.1 Streptococcus pneumoniae strain 2245STDY6092613 genome assembly, chromosome: 1	15B/15C	850556	851230	plus	TTCCTGCTCATGTATTTAAGACTCAGCAACGCTTGGCGGAATACAAGGAGTTCTTTGAGCCGCAACTTTCTGACCTTGCTCTTAGCCGTAACATCGGTATGGGAATCAAGGAAATTGCAGCACGTGTTGACTTGATTAGCCGTGAAAAAGCTGCAGTCGAAGCAGTTGTTCTTCAATACGGAAATGCATAAATAAGCCTAAAATAAAAAGAAAACTCAGCTATCTCATGTAAAATGCAGAGAGTTGAGTTTTTTTTAAGGCAAATTTGGTATAATAGTTTTAATAAGGAGGAGTTTCTCA
LR216041	LR216041.1 Streptococcus pneumoniae strain 2245STDY6031048 genome assembly, chromosome: 1	Below 70% hit - Poor Sequence quality, variant or non-typeable organism.	762104	762778	plus	TTCCTGCTCATGTATTTAAGACTCAGCAACGCTTGGCGGAATACAAGGAGTTCTTTGAGCCGCAACTTTCTGACCTTGCTCTTAGCCGTAACATCGGTATGGGAATCAAGGAAATTGCAGCACGTGTTGACTTGATTAGCCGTGAAAAAGCTGCAGTCGAAGCAGTTGTTCTTCAATACGGAAATGCATAAATAAGCCTAAAATAAAAAGAAAACTCAGCTATCTCATGTAAAATGCAGAGAGTTGAGTTTTTTTTAAGGCAAATTTGGTATAATAGTTTTAATAAGGAGGAGTTTCTCA
LR216030	LR216030.1 Streptococcus pneumoniae strain 2245STDY5775545 genome assembly, chromosome: 1	4	793323	793997	plus	TTCCTGCTCATGTATTTAAGACTCAGCAACGCTTGGCGGAATACAAGGAGTTCTTTGAGCCGCAACTTTCTGACCTTGCTCTTAGCCGTAACATCGGTATGGGAATCAAGGAAATTGCAGCACGTGTTGACTTGATTAGCCGTGAAAAAGCTGCAGTCGAAGCAGTTGTTCTTCAATACGGAAATGCATAAATAAGCCTAAAATAAAAAGAAAACTCAGCTATCTCATGTAAAATGCAGAGAGTTGAGTTTTTTTTAAGGCAAATTTGGTATAATAGTTTTAATAAGGAGGAGTTTCTCA
LR216022	LR216022.1 Streptococcus pneumoniae strain 2245STDY5699131 genome assembly, chromosome: 1	23F	870322	870996	plus	TTCCTGCTCATGTATTTAAGACTCAGCAACGCTTGGCGGAATACAAGGAGTTCTTTGAGCCGCAACTTTCTGACCTTGCTCTTAGCCGTAACATCGGTATGGGAATCAAGGAAATTGCAGCACGTGTTGACTTGATTAGCCGTGAAAAAGCTGCAGTCGAAGCAGTTGTTCTTCAATACGGAAATGCATAAATAAGCCTAAAATAAAAAGAAAACTCAGCTATCTCATGTAAAATGCAGAGAGTTGAGTTTTTTTTAAGGCAAATTTGGTATAATAGTTTTAATAAGGAGGAGTTTCTCA
LR216017	LR216017.1 Streptococcus pneumoniae strain 2245STDY5605669 genome assembly, chromosome: 1	25F_25A_38	714046	714720	plus	TTCCTGCTCATGTATTTAAGACTCAGCAACGCTTGGCGGAATACAAGGAGTTCTTTGAGCCGCAACTTTCTGACCTTGCTCTTAGCCGTAACATCGGTATGGGAATCAAGGAAATTGCAGCACGTGTTGACTTGATTAGCCGTGAAAAAGCTGCAGTCGAAGCAGTTGTTCTTCAATACGGAAATGCATAAATAAGCCTAAAATAAAAAGAAAACTCAGCTATCTCATGTAAAATGCAGAGAGTTGAGTTTTTTTTAAGGCAAATTTGGTATAATAGTTTTAATAAGGAGGAGTTTCTCA
LR216015	LR216015.1 Streptococcus pneumoniae strain 2245STDY5562369 genome assembly, chromosome: 1	19A_19AF	756511	757185	plus	TTCCTGCTCATGTATTTAAGACTCAGCAACGCTTGGCGGAATACAAGGAGTTCTTTGAGCCGCAACTTTCTGACCTTGCTCTTAGCCGTAACATCGGTATGGGAATCAAGGAAATTGCAGCACGTGTTGACTTGATTAGCCGTGAAAAAGCTGCAGTCGAAGCAGTTGTTCTTCAATACGGAAATGCATAAATAAGCCTAAAATAAAAAGAAAACTCAGCTATCTCATGTAAAATGCAGAGAGTTGAGTTTTTTTTAAGGCAAATTTGGTATAATAGTTTTAATAAGGAGGAGTTTCTCA
CP152418	CP152418.1 Streptococcus pneumoniae strain 20234287 chromosome, complete genome	4	707204	707878	plus	TTCCTGCTCATGTATTTAAGACTCAGCAACGCTTGGCGGAATACAAGGAGTTCTTTGAGCCGCAACTTTCTGACCTTGCTCTTAGCCGTAACATCGGTATGGGAATCAAGGAAATTGCAGCACGTGTTGACTTGATTAGCCGTGAAAAAGCTGCAGTCGAAGCAGTTGTTCTTCAATACGGAAATGCATAAATAAGCCTAAAATAAAAAGAAAACTCAGCTATCTCATGTAAAATGCAGAGAGTTGAGTTTTTTTTAAGGCAAATTTGGTATAATAGTTTTAATAAGGAGGAGTTTCTCA
CP168260	CP168260.1 Streptococcus pneumoniae strain FC2 chromosome, complete genome	5	724194	724868	plus	TTCCTGCTCATGTATTTAAGACTCAGCAACGCTTGGCGGAATACAAGGAGTTCTTTGAGCCGCAACTTTCTGACCTTGCTCTTAGCCGTAACATCGGTATGGGAATCAAGGAAATTGCAGCACGTGTTGACTTGATTAGCCGTGAAAAAGCTGCAGTCGAAGCAGTTGTTCTTCAATACGGAAATGCATAAATAAGCCTAAAATAAAAAGAAAACTCAGCTATCTCATGTAAAATGCAGAGAGTTGAGTTTTTTTTAAGGCAAATTTGGTATAATAGTTTTAATAAGGAGGAGTTTCTCA
CP031246	CP031246.1 Streptococcus pneumoniae strain M26368 chromosome, complete genome	11A/11D	1264483	1265157	plus	TTCCTGCTCATGTATTTAAGACTCAGCAACGCTTGGCGGAATACAAGGAGTTCTTTGAACCGCAACTTTCTGACCTTGCTCTTAGCCGTAACATCGGTATGGGAATCAAGGAAATTGCAGCGCGTGTTGACTTGATTAGCCGTGAAAAAGCTGCAGTCGAAGCAGTTGTTCTTCAATACGGAAATGCATAAATAAGCCTAAAATAAAAAGAAAACTCAGCTATCTCATGTAAAATGCAGAGAGTTGAGTTTTTTTTAAGGCAAATTTGGTATAATAGTTTTAATAAGGAGGAGTTTCTCA
LS483450	LS483450.1 Streptococcus pneumoniae strain 4041STDY6583227 genome assembly, chromosome: 1	12F	739873	740547	plus	TTCCTGCTCATGTATTTAAGACTCAGCAACGCTTGGCGGAATACAAGGAGTTCTTTGAACCGCAACTTTCTGACCTTGCTCTTAGCCGTAACATCGGTATGGGAATCAAGGAAATTGCAGCGCGTGTTGACTTGATTAGCCGTGAAAAAGCTGCAGTCGAAGCAGTTGTTCTTCAATACGGAAATGCATAAATAAGCCTAAAATAAAAAGAAAACTCAGCTATCTCATGTAAAATGCAGAGAGTTGAGTTTTTTTTAAGGCAAATTTGGTATAATAGTTTTAATAAGGAGGAGTTTCTCA
CP026670	CP026670.1 Streptococcus pneumoniae strain 335 chromosome, complete genome	23F	709854	710528	plus	TATCCATATTGATGATATCTAGAATCTTGATGTTTGGGTCTTTAATATCGAGCAGTTTTGTGATAAAATGTAATTGTTCCATATGATTCTTTCTAATGAGTTGTTTTGTCGCTTTTCATTATAGGTCATATGGGACTTTTTTTCTACACAAAAATAAGCTCCATAATATCCATAGGGGATTTACCCACTACAAATATTATAGAGCCAAAGAAAACTCAGCTATCTCATGTAAAATGCAGAGAGTTGAGTTTTTTTTAAGGCAAATTTGGTATAATAGTTTTAATAAGGAGGAGTTTCTCA
CP154595	CP154595.1 Streptococcus pneumoniae strain serotype 4 chromosome, complete genome	4	707115	707789	plus	TTCCTGCTCATGTATTTAAGACTCAGCAACGCTTGGCGGAATACAAGGAGTTCTTTGAGCCGCAACTTTCTGACCTTGCTCTTAGCCGTAACATCGGTATGGGAATCAAGGAAATTGCAGCACGTGTTGACTTGATTAGCCGTGAAAAAGCTGCAGTCGAAGCAGTTGTTCTTCAATACGGAAATGCATAAATAAGCCTAAAATAAAAAGAAAACTCAGCTATCTCATGTAAAATGCAGAGAGTTGAGTTTTTTTTAAGGCAAATTTGGTATAATAGTTTTAATAAGGAGGAGTTTCTCA
CP155533	CP155533.1 Streptococcus pneumoniae strain Spn1439-106 chromosome, complete genome	5	734973	735647	plus	TTCCTGCTCATGTATTTAAGACTCAGCAACGCTTGGCGGAATACAAGGAGTTCTTTGAGCCGCAACTTTCTGACCTTGCTCTTAGCCGTAACATCGGTATGGGAATCAAGGAAATTGCAGCACGTGTTGACTTGATTAGCCGTGAAAAAGCTGCAGTCGAAGCAGTTGTTCTTCAATACGGAAATGCATAAATAAGCCTAAAATAAAAAGAAAACTCAGCTATCTCATGTAAAATGCAGAGAGTTGAGTTTTTTTTAAGGCAAATTTGGTATAATAGTTTTAATAAGGAGGAGTTTCTCA
CP155532	CP155532.1 Streptococcus pneumoniae strain SP264 chromosome, complete genome	23F	1479155	1478481	minus	GTATCCATATTGATGATATCTAGAATCTTGATGTTTGGGTCTTTAATATCGAGCAGTTTTGTGATAAAATGTAATTGTTCCATATGATTCTTTCTAATGAGTTGTTTTGTCGCTTTTCATTATAGGTCATATGGGACTTTTTTTCTACACAAAAATAAGCTCCATAATATCCATAGGGGATTTACCCACTACAAATATTATAGAGCCAAAGAAAACTCAGCTATCTCATGTAAAATGCAGAGAGTTGAGTTTTTTTTAAGGCAAATTTGGTATAATAGTTTTAATAAGGAGGAGTTTCTC
CP131712	CP131712.1 Streptococcus pneumoniae strain 2008C09-280 chromosome, complete genome	14	727437	728111	plus	TATCCATATTGATGATATCTAGAATCTTGATGTTTGGGTCTTTAATATCGAGCAGTTTTGTGATAAAATGTAATTGTTCCATATGATTCTTTCTAATGAGTTGTTTTGTCGCTTTTCATTATAGGTCATATGGGACTTTTTTTCTACACAAAAATAAGCTCCATAATATCCATAGGGGATTTACCCACTACAAATATTATAGAGCCAAAGAAAACTCAGCTATCTCATGTAAAATGCAGAGAGTTGAGTTTTTTTTAAGGCAAATTTGGTATAATAGTTTTAATAAGGAGGAGTTTCTCA
CP131708	CP131708.1 Streptococcus pneumoniae strain 2016C10-332 chromosome, complete genome	6A/6B	697513	698187	plus	TATCCATATTGATGATATCTAGAATCTTGATGTTTGGGTCTTTAATATCGAGCAGTTTTGTGATAAAATGTAATTGTTCCATATGATTCTTTCTAATGAGTTGTTTTGTCGCTTTTCATTATAGGTCATATGGGACTTTTTTTCTACACAAAAATAAGCTCCATAATATCCATAGGGGATTTACCCACTACAAATATTATAGAGCCAAAGAAAACTCAGCTATCTCATGTAAAATGCAGAGAGTTGAGTTTTTTTTAAGGCAAATTTGGTATAATAGTTTTAATAAGGAGGAGTTTCTCA
CP137112	CP137112.1 Streptococcus pneumoniae strain 02H2025 chromosome, complete genome	9N/9L	1796387	1797061	plus	TTCCTGCTCATGTATTTAAGACTCAGCAACGCTTGGCGGAATACAAGGAGTTCTTTGAGCCGCAACTTTCTGACCTTGCTCTTAGCCGTAACATCGGTATGGGAATCAAGGAAATTGCAGCACGTGTTGACTTGATTAGCCGTGAAAAAGCTGCAGTCGAAGCAGTTGTTCTTCAATACGGAAATGCATAAATAAGCCTAAAATAAAAAGAAAACTCAGCTATCTCATGTAAAATGCAGAGAGTTGAGTTTTTTTTAAGGCAAATTTGGTATAATAGTTTTAATAAGGAGGAGTTTCTCA
CP137106	CP137106.1 Streptococcus pneumoniae strain 16P4028 chromosome, complete genome	17F	302344	301670	minus	CTTCCTGCTCATGTATTTAAGACTCAGCAACGCTTGGCGGAATACAAGGAGTTCTTTGAGCCGCAACTTTCTGACCTTGCTCTTAGCCGTAACATCGGTATGGGAATCAAGGAAATTGCAGCACGTGTTGACTTGATTAGCCGTGAAAAAGCTGCAGTCGAAGCAGTTGTTCTTCAATACGGAAATGCATAAATAAGCCTAAAATAAAAAGAAAACTCAGCTATCTCATGTAAAATGCAGAGAGTTGAGTTTTTTTTAAGGCAAATTTGGTATAATAGTTTTAATAAGGAGGAGTTTCTC
AP028609	AP028609.1 Streptococcus pneumoniae Sep4 DNA, complete genome	10A	735272	735946	plus	TTCCTGCTCATGTATTTAAGACTCAGCAACGCTTGGCGGAATACAAGGAGTTCTTTGAGCCGCAACTTTCTGACCTTGCTCTTAGCCGTAACATCGGTATGGGAATCAAGGAAATTGCAGCACGTGTTGACTTGATTAGCCGTGAAAAAGCTGCAGTCGAAGCAGTTGTTCTTCAATACGGAAATGCATAAATAAGCCTAAAATAAAAAGAAAACTCAGCTATCTCATGTAAAATGCAGAGAGTTGAGTTTTTTTTAAGGCAAATTTGGTATAATAGTTTTAATAAGGAGGAGTTTCTCA
AP026916	AP026916.1 Streptococcus pneumoniae PZ900700006 DNA, complete genome	38	737002	737676	plus	TTCCTGCTCATGTATTTAAGACTCAGCAACGCTTGGCGGAATACAAGGAGTTCTTTGAGCCGCAACTTTCTGACCTTGCTCTTAGCCGTAACATCGGTATGGGAATCAAGGAAATTGCAGCACGTGTTGACTTGATTAGCCGTGAAAAAGCTGCAGTCGAAGCAGTTGTTCTTCAATACGGAAATGCATAAATAAGCCTAAAATAAAAAGAAAACTCAGCTATCTCATGTAAAATGCAGAGAGTTGAGTTTTTTTTAAGGCAAATTTGGTATAATAGTTTTAATAAGGAGGAGTTTCTCA
CP035265	CP035265.1 Streptococcus pneumoniae strain TVO_1901920 chromosome, complete genome	23F	743849	744523	plus	TTCCTGCTCATGTATTTAAGACTCAGCAACGCTTGGCGGAATACAAGGAGTTCTTTGAGCCGCAACTTTCTGACCTTGCTCTTAGCCGTAACATCGGTATGGGAATCAAGGAAATTGCAGCACGTGTTGACTTGATTAGCCGTGAAAAAGCTGCAGTCGAAGCAGTTGTTCTTCAATACGGAAATGCATAAATAAGCCTAAAATAAAAAGAAAACTCAGCTATCTCATGTAAAATGCAGAGAGTTGAGTTTTTTTTAAGGCAAATTTGGTATAATAGTTTTAATAAGGAGGAGTTTCTCA
CP035264	CP035264.1 Streptococcus pneumoniae strain TVO_1901921 chromosome, complete genome	23F	778557	779231	plus	TTCCTGCTCATGTATTTAAGACTCAGCAACGCTTGGCGGAATACAAGGAGTTCTTTGAGCCGCAACTTTCTGACCTTGCTCTTAGCCGTAACATCGGTATGGGAATCAAGGAAATTGCAGCACGTGTTGACTTGATTAGCCGTGAAAAAGCTGCAGTCGAAGCAGTTGTTCTTCAATACGGAAATGCATAAATAAGCCTAAAATAAAAAGAAAACTCAGCTATCTCATGTAAAATGCAGAGAGTTGAGTTTTTTTTAAGGCAAATTTGGTATAATAGTTTTAATAAGGAGGAGTTTCTCA
CP067363	CP067363.1 Streptococcus pneumoniae strain MDR-MM-0720-0522 chromosome	Below 70% hit - Poor Sequence quality, variant or non-typeable organism.	737990	738664	plus	TTCCTGCTCATGTATTTAAGACTCAGCAACGCTTGGCGGAATACAAGGAGTTCTTTGAGCCGCAACTTTCTGACCTTGCTCTTAGCCGTAACATCGGTATGGGAATCAAGGAAATTGCAGCACGTGTTGACTTGATTAGCCGTGAAAAAGCTGCAGTCGAAGCAGTTGTTCTTCAATACGGAAATGCATAAATAAGCCTAAAATAAAAAGAAAACTCAGCTATCTCATGTAAAATGCAGAGAGTTGAGTTTTTTTTAAGGCAAATTTGGTATAATAGTTTTAATAAGGAGGAGTTTCTCA
CP000918	CP000918.1 Streptococcus pneumoniae 70585, complete genome	5	769719	770393	plus	TTCCTGCTCATGTATTTAAGACTCAGCAACGCTTGGCGGAATACAAGGAGTTCTTTGAGCCGCAACTTTCTGACCTTGCTCTTAGCCGTAACATCGGTATGGGAATCAAGGAAATTGCAGCACGTGTTGACTTGATTAGCCGTGAAAAAGCTGCAGTCGAAGCAGTTGTTCTTCAATACGGAAATGCATAAATAAGCCTAAAATAAAAAGAAAACTCAGCTATCTCATGTAAAATGCAGAGAGTTGAGTTTTTTTTAAGGCAAATTTGGTATAATAGTTTTAATAAGGAGGAGTTTCTCA
FM211187	FM211187.1 Streptococcus pneumoniae ATCC 700669 complete genome	23F	709854	710528	plus	TATCCATATTGATGATATCTAGAATCTTGATGTTTGGGTCTTTAATATCGAGCAGTTTTGTGATAAAATGTAATTGTTCCATATGATTCTTTCTAATGAGTTGTTTTGTCGCTTTTCATTATAGGTCATATGGGACTTTTTTTCTACACAAAAATAAGCTCCATAATATCCATAGGGGATTTACCCACTACAAATATTATAGAGCCAAAGAAAACTCAGCTATCTCATGTAAAATGCAGAGAGTTGAGTTTTTTTTAAGGCAAATTTGGTATAATAGTTTTAATAAGGAGGAGTTTCTCA
CP036529	CP036529.1 Streptococcus pneumoniae strain 521 chromosome, complete genome	Below 70% hit - Poor Sequence quality, variant or non-typeable organism.	306496	305820	minus	CTTCCTGCTCATGTATTTAAGACTCAGCAACGCTTGGCGGAATACAAGGAGTTCTTTGAGCCGCAACTTTCTGACCTTGCTCTTAGCCGTAACATCGGTATGGGAATCAAGGAAATTGCAGCACGTGTTGACTTGATTAGCCGTGAAAAAGCTGCAGTCGAAGCAGTTGTTCTTCAATACGGAAATGCATAAATAAGCCTAAAATAAAAAGAAAACTCAGCTATCTCATGTAAAATGCAGAGAGTTGAGTTTTTTTTAAGGCAAATTTGGTATAATAGTTTTAATAAGGAGGAGTTTCTC
CP050175	CP050175.1 Streptococcus pneumoniae strain PZ900701590 chromosome, complete genome	12F	740520	741194	plus	TTCCTGCTCATGTATTTAAGACTCAGCAACGCTTGGCGGAATACAAGGAGTTCTTTGAGCCGCAACTTTCTGACCTTGCTCTTAGCCGTAACATCGGTATGGGAATCAAGGAAATTGCAGCGCGTGTTGACTTGATTAGCCGTGAAAAAGCTGCAGTCGAGGCAGTTGTTCTTCAATACGGAAATGCATAAATAAGCCTAAAATAAAAAGAAAACTCAGCTATCTCATGTAAAATGCAGAGAGTTGAGTTTTTTTTAAGGCAAATTTGGTATAATAGTTTTAATAAGGAGGAGTTTCTCA
AP019192	AP019192.2 Streptococcus pneumoniae ASP0581 DNA, complete genome	12F	739347	740021	plus	TTCCTGCTCATGTATTTAAGACTCAGCAACGCTTGGCGGAATACAAGGAGTTCTTTGAGCCGCAACTTTCTGACCTTGCTCTTAGCCGTAACATCGGTATGGGAATCAAGGAAATTGCAGCGCGTGTTGACTTGATTAGCCGTGAAAAAGCTGCAGTCGAGGCAGTTGTTCTTCAATACGGAAATGCATAAATAAGCCTAAAATAAAAAGAAAACTCAGCTATCTCATGTAAAATGCAGAGAGTTGAGTTTTTTTTAAGGCAAATTTGGTATAATAGTTTTAATAAGGAGGAGTTTCTCA
LR216069	LR216069.1 Streptococcus pneumoniae strain 2245STDY6178828 genome assembly, chromosome: 1	35A/35C/42	822521	823195	plus	TTCCTGCTCATGTATTTAAGACTCAGCAACGCTTGGCGGAATACAAGGAGTTCTTTGAGCCGCAACTTTCTGACCTTGCTCTTAGCCGTAACATCGGTATGGGAATCAAGGAAATTGCAGCGCGTGTTGACTTGATTAGCCGTGAAAAAGCTGCAGTCGAAGCAGTTGTTCTTCAATACGGAAATGCATAAATAAGCCTAAAATAAAAAGAAAACTCAGCTATCTCATGTAAAATGCAGAGAGTTGAGTTTTTTTTAAGGCAAATTTGGTATAATAGTTTTAATAAGGAGGAGTTTCTCA
CP137109	CP137109.1 Streptococcus pneumoniae strain 11012 chromosome, complete genome	12F	1818222	1818896	plus	TTCCTGCTCATGTATTTAAGACTCAGCAACGCTTGGCGGAATACAAGGAGTTCTTTGAGCCGCAACTTTCTGACCTTGCTCTTAGCCGTAACATCGGTATGGGAATCAAGGAAATTGCAGCGCGTGTTGACTTGATTAGCCGTGAAAAAGCTGCAGTCGAGGCAGTTGTTCTTCAATACGGAAATGCATAAATAAGCCTAAAATAAAAAGAAAACTCAGCTATCTCATGTAAAATGCAGAGAGTTGAGTTTTTTTTAAGGCAAATTTGGTATAATAGTTTTAATAAGGAGGAGTTTCTCA
AP028610	AP028610.1 Streptococcus pneumoniae Sep5 DNA, complete genome	22F	726183	726857	plus	TTCCTGCTCATGTATTTAAGACTCAGCAACGCTTGGCGGAATACAAGGAGTTCTTTGAGCCGCAACTTTCTGACCTTGCTCTTAGCCGTAACATCGGTATGGGAATCAAGGAAATTGCAGCGCGTGTTGACTTGATTAGCCGTGAAAAAGCTGCAGTCGAAGCAGTTGTTCTTCAATACGGAAATGCATAAATAAGCCTAAAATAAAAAGAAAACTCAGCTATCTCATGTAAAATGCAGAGAGTTGAGTTTTTTTTAAGGCAAATTTGGTATAATAGTTTTAATAAGGAGGAGTTTCTCA
AP028607	AP028607.1 Streptococcus pneumoniae Sep2 DNA, complete genome	14	724289	724963	plus	TTCCTGCTCATGTATTTAAGACTCAGCAACGCTTGGCGGAATACAAGGAGTTCTTTGAGCCGCAACTTTCTGACCTTGCTCTTAGCCGTAACATCGGTATGGGAATCAAGGAAATTGCAGCACGTGTTGACTTGATTAGCCGTGAAAAAGCTGCAGTCGAAGCAGTTGTTCTTCAATACGGAAATGCATAAATAAGCCTAAAATAAAAAGAAAACTCAGCTATCTCATGTAAAATGCAGAGAGTTGAGTTTTTTTTAAGGCAAATTTGGTATAATAGTTTTAATAAGGAGGAGTTTCTCA
AP028605	AP028605.1 Streptococcus pneumoniae Pne4 DNA, complete genome	22F	726183	726857	plus	TTCCTGCTCATGTATTTAAGACTCAGCAACGCTTGGCGGAATACAAGGAGTTCTTTGAGCCGCAACTTTCTGACCTTGCTCTTAGCCGTAACATCGGTATGGGAATCAAGGAAATTGCAGCGCGTGTTGACTTGATTAGCCGTGAAAAAGCTGCAGTCGAAGCAGTTGTTCTTCAATACGGAAATGCATAAATAAGCCTAAAATAAAAAGAAAACTCAGCTATCTCATGTAAAATGCAGAGAGTTGAGTTTTTTTTAAGGCAAATTTGGTATAATAGTTTTAATAAGGAGGAGTTTCTCA
AP026917	AP026917.1 Streptococcus pneumoniae PZ900700007 DNA, complete genome	22F	723478	724152	plus	TTCCTGCTCATGTATTTAAGACTCAGCAACGCTTGGCGGAATACAAGGAGTTCTTTGAGCCGCAACTTTCTGACCTTGCTCTTAGCCGTAACATCGGTATGGGAATCAAGGAAATTGCAGCGCGTGTTGACTTGATTAGCCGTGAAAAAGCTGCAGTCGAAGCAGTTGTTCTTCAATACGGAAATGCATAAATAAGCCTAAAATAAAAAGAAAACTCAGCTATCTCATGTAAAATGCAGAGAGTTGAGTTTTTTTTAAGGCAAATTTGGTATAATAGTTTTAATAAGGAGGAGTTTCTCA
CP038251	CP038251.1 Streptococcus pneumoniae strain TVO_1901944 chromosome, complete genome	22F	728451	729125	plus	TTCCTGCTCATGTATTTAAGACTCAGCAACGCTTGGCGGAATACAAGGAGTTCTTTGAGCCGCAACTTTCTGACCTTGCTCTTAGCCGTAACATCGGTATGGGAATCAAGGAAATTGCAGCGCGTGTTGACTTGATTAGCCGTGAAAAAGCTGCAGTCGAAGCAGTTGTTCTTCAATACGGAAATGCATAAATAAGCCTAAAATAAAAAGAAAACTCAGCTATCTCATGTAAAATGCAGAGAGTTGAGTTTTTTTTAAGGCAAATTTGGTATAATAGTTTTAATAAGGAGGAGTTTCTCA
CP035244	CP035244.1 Streptococcus pneumoniae strain TVO_1901945 chromosome, complete genome	22F	724727	725401	plus	TTCCTGCTCATGTATTTAAGACTCAGCAACGCTTGGCGGAATACAAGGAGTTCTTTGAGCCGCAACTTTCTGACCTTGCTCTTAGCCGTAACATCGGTATGGGAATCAAGGAAATTGCAGCGCGTGTTGACTTGATTAGCCGTGAAAAAGCTGCAGTCGAAGCAGTTGTTCTTCAATACGGAAATGCATAAATAAGCCTAAAATAAAAAGAAAACTCAGCTATCTCATGTAAAATGCAGAGAGTTGAGTTTTTTTTAAGGCAAATTTGGTATAATAGTTTTAATAAGGAGGAGTTTCTCA
CP035234	CP035234.1 Streptococcus pneumoniae strain TVO_1902277 chromosome, complete genome	22F	734002	734676	plus	TTCCTGCTCATGTATTTAAGACTCAGCAACGCTTGGCGGAATACAAGGAGTTCTTTGAGCCGCAACTTTCTGACCTTGCTCTTAGCCGTAACATCGGTATGGGAATCAAGGAAATTGCAGCGCGTGTTGACTTGATTAGCCGTGAAAAAGCTGCAGTCGAAGCAGTTGTTCTTCAATACGGAAATGCATAAATAAGCCTAAAATAAAAAGAAAACTCAGCTATCTCATGTAAAATGCAGAGAGTTGAGTTTTTTTTAAGGCAAATTTGGTATAATAGTTTTAATAAGGAGGAGTTTCTCA
CP035235	CP035235.1 Streptococcus pneumoniae strain TVO_1902276 chromosome, complete genome	22F	1349116	1348442	minus	CTTCCTGCTCATGTATTTAAGACTCAGCAACGCTTGGCGGAATACAAGGAGTTCTTTGAGCCGCAACTTTCTGACCTTGCTCTTAGCCGTAACATCGGTATGGGAATCAAGGAAATTGCAGCGCGTGTTGACTTGATTAGCCGTGAAAAAGCTGCAGTCGAAGCAGTTGTTCTTCAATACGGAAATGCATAAATAAGCCTAAAATAAAAAGAAAACTCAGCTATCTCATGTAAAATGCAGAGAGTTGAGTTTTTTTTAAGGCAAATTTGGTATAATAGTTTTAATAAGGAGGAGTTTCTC
CP139825	CP139825.1 Streptococcus pneumoniae strain UK34 chromosome, complete genome	22F	910329	911002	plus	TCCTGCTCATGTATTTAAGACTCAGCAACGCTTGGCGGAATACAAGGAGTTCTTTGAGCCGCAACTTTCTGACCTTGCTCTTAGCCGTAACATCGGTATGGGAATCAAGGAAATTGCAGCGCGTGTTGACTTGATTAGCCGTGAAAAAGCTGCAGTCGAAGCAGTTGTTCTTCAATACGGAAATGCATAAATAAGCCTAAAATAAAAAAGAAAACTCAGCTATCTCATGTAAAATGCAGAGAGTTGAGTTTTTTTTAAGGCAAATTTGGTATAATAGTTTTAATAAGGAGGAGTTTCTCA
LS483451	LS483451.1 Streptococcus pneumoniae strain 4041STDY6836166 genome assembly, chromosome: 1	Below 70% hit - Poor Sequence quality, variant or non-typeable organism.	782332	783006	plus	TTCCTGCTCATGTATTTAAGACTCAGCAACGCTTGGCGGAATACAAGGAGTTCTTTGAGCCGCAACTTTGTGACCTTGCTCTTAGCCGTAACATCGGTATGGGAATCAAGGAAATTGCAGCGCGTGTTGACTTGATTAGCCGTGAAAAAGCTGCAGTCGAAGCAGTTGTTCTTCAATACGGAAATGCATAAATAAGCCTAAAATAAAAAGAAAACTCAGCTATCTCATGTAAAATGCAGAGAGTTGAGTTTTTTTTAAGGCAAATTTGGTATAATAGTTTTAATAAGGAGGAGTTTCTCA
CP035254	CP035254.1 Streptococcus pneumoniae strain TVO_1901932 chromosome, complete genome	6C/6D	771094	771768	plus	TTCCTGCTCATGTATTTAAGACTCAGCAACGCTTGGCGGAATACAAGGAGTTCTTTGAGCCGCAACTTTGTGACCTTGCTCTTAGCCGTAACATCGGTATGGGAATCAAGGAAATTGCAGCGCGTGTTGACTTGATTAGCCGTGAAAAAGCTGCAGTCGAAGCAGTTGTTCTTCAATACGGAAATGCATAAATAAGCCTAAAATAAAAAGAAAACTCAGCTATCTCATGTAAAATGCAGAGAGTTGAGTTTTTTTTAAGGCAAATTTGGTATAATAGTTTTAATAAGGAGGAGTTTCTCA
CP035253	CP035253.1 Streptococcus pneumoniae strain TVO_1901933 chromosome	6C/6D	745015	745689	plus	TTCCTGCTCATGTATTTAAGACTCAGCAACGCTTGGCGGAATACAAGGAGTTCTTTGAGCCGCAACTTTGTGACCTTGCTCTTAGCCGTAACATCGGTATGGGAATCAAGGAAATTGCAGCGCGTGTTGACTTGATTAGCCGTGAAAAAGCTGCAGTCGAAGCAGTTGTTCTTCAATACGGAAATGCATAAATAAGCCTAAAATAAAAAGAAAACTCAGCTATCTCATGTAAAATGCAGAGAGTTGAGTTTTTTTTAAGGCAAATTTGGTATAATAGTTTTAATAAGGAGGAGTTTCTCA
CP032621	CP032621.1 Streptococcus gwangjuensis strain ChDC B345 chromosome, complete genome		652124	652798	plus	CTTCCTGCCCATGTATTTAAGACTCAGCAACGCTTGGCAGAGTACAAGGAGTTCTTTGAACCACAACTTTCTGATCTTGCTCTTAGCCGTAACATCGGTATGGGAATCAAGGAAATTGCAGCGCGTGTTGACTTGATTAACCGTGAAAAAGCTGCGGTGGAAGCAGTTGTTCTTCAATACGGAACTAAATAATTAAGACTAAATAAAAAGCAAACTCAGCTATCTCATGTAAAATGCAGAGAGTTGAGTTTTTTTTAAGGCAAATTTGGTATAATGGTTTTAATAAGGAGGAGTTTCTCA
AP027139	AP027139.1 Streptococcus nakanonensis MTG105 DNA, complete genome		1408600	1407926	minus	CCTTCCTGCACACGTATTTAAGACTCAGCAACGCTTGGCAGAGTACAAGGAATTCTTTGAGCCACAACTTTCTGACCTTGCTCTTAGCCGTAATATCGGTATGGGAATCAAGGAAATTGCAGCGCGTGTTGACTTGATTAACCGTGAAAAAGCTGCAGTGGAAGCAGTCGTTCTTCAATATGGAACTAAATAATTAAGACTAAATAAAAAGAAAACTCAGCTATCTCATATAAAATGCAGAGAGTTGAGTTTTTTTTAAGGCAAATTTGGTATAATGGTTTTAATAAGGAGGAGTTTCTC
AP026968	AP026968.1 Streptococcus sp. SP4011 DNA, complete genome		1523659	1522985	minus	CTTCCTGCTCACGTATTTAAGACTCAGCAACGCTTGGCAGAGTACAAGGAATTCTTTGAACCGCAACTTTCTGACCTTGCTCTTAGCCGTAACATCGGTATGGGAATCAAGGAAATTGCAGCGCGTGTTGACTTGATTAACCGTGAAAAAACTGCAGTGGAAGTAGTCGTTCTTCAATACGGAAACGCATAAATAAGCCTAAAATAAAAAGAAAACTCAGCTTTCTCATGTAAAATGTAGAGAGTTGAGTTTTTTTTAAGGCAAATTTGGTATAATGGTTTTAATAAGGAGGAGTTTCTC
AP024523	AP024523.1 Streptococcus toyakuensis TP1632 DNA, complete genome		801856	802530	plus	TCCTTCCTGCTCACGTGTTTAAGACTCAGCAACTCTTGGCAGAGTACAAGGAATTCTTTGAACCGCAACTTTCTGACCTTGCTCTTAGCCGTAACATCGGTATGGGAATCAAGGAAATTGCAGCGCGTGTTGACTTGATTAACCGTGAAAAAGCTGCAGTGGAAGCAGTTGTTCTTCAGTATGGAACTAAATAATCAAGACTAAATAAAAGAAAACTCAGCTATCTCATGTAAAATGCAGAGAGTTGAGTTTTTTTAAGGCAAATTTGGTATAATGGTTTTAATAAGGAGGAGTTTCTCA
CP002925	CP002925.1 Streptococcus pseudopneumoniae IS7493, complete genome		775419	776093	plus	TTCCTGCTCATGTATTTAAGACTCAGCAACGCTTGGCAGAGTACAAGGAATTCTTTGAGCCACAACTTTCTGACCTTGCTCTTAGCCGTAACATCGGCATGGGAATCAAGGAAATTGCAGCGCGTGTTGACTTGATTAACCGTGAAAAAGCTGCAGTCGAAGCAGTTGTTCTTCAATACGGAAATGCATAAATAAGCCTAAAATAAAAAGAAAACTCAGCTATCTCATGTAAAATGCAGAGAGTTGAGTTTTTTTTAAGGCAAATTTGGTATAATGGTTTTAATAAGGAGGAGTTTCTCA
CP185262	CP185262.1 Streptococcus sp. 11-4097 chromosome, complete genome		1278085	1277411	minus	CCTTCCTGCTCACGTATTTAAGACTCAGCAACGCTTGGCAGAGTACAAGGAATTCTTTGAACCGCAACTTTCTGACCTTGCTCTTAGCCGTAATATCGGTATGGGAATCAAGGAAATTGCAGCGCGTGTTGACTTGATTAACCGTGAAAAAGCTGCAGTGGAAGTAGTCGTTCTTCAATACGGAAATGCATAAATAAGCCTAAATAAAAAGAAAACTCAGCTATCTCATGTAAAATGCAGAGAGTTGAGTTTTTTTTAAGGCAAATTTGGTATAATGGTTTTATTAAGGAGGAGTTTCTC
CP157578	CP157578.1 Streptococcus sp. KHUD_011 chromosome KHUD011, complete sequence		1259652	1258978	minus	ATCAAGGAAATTGCAGCGCGTGTTGACTTGATTAACCGTGAAAAAACTGCAGTGGAAGCAGTCGTTCTTCAATACGGAACTAACTAATTAAGACTAAATGACAATAAAACTCAGCTATCTCATGTAATACTCTTCGAAAATCAAATTCAAACCACGTCAGCGTCGCCTTACCGTACTCAAGTACAGCCTGCGGCTAGCTTCCTAGTTTGCTCTTTGATTTTCATTGAGTATAAAATGCAGAGAGTTGAGTTTTTTTTAAGGCAAATTTGGTATAATGGTTTTAATAAGGAGGAGTTTCTC
AP028929	AP028929.1 Streptococcus sp. SN-1 DNA, complete genome		1274642	1273968	minus	TCAAGGAAATTGCAGCGCGTGTTGACTTGATTAACCGTGAAAAAGCTGCAGTGGAAGTAGTCGTTCTTCAATACGGAAACGCATAAATAAGCCTAAAATAAAAAGAAAACTCAGCTATCTCATGTAAAACTCTTCGAAAATCAAATTCAAACCACGTCAGCGTCGCCTTACCGTACTCAAGTACAGCCTGCGGCTAGCTTCCTAGTTTGCTCTTTGATTTTCATTGAGTATAAAATGCAGAGAGTTGAGTTTTTTTTAAGGCAAATTTGGTATAATGGTTTTAATAAGGAGGAGTTTCTC
CP012646	CP012646.1 Streptococcus mitis strain KCOM 1350 (= ChDC B183), complete genome		1557458	1556784	minus	CTTCCTGCTCACGTATTTAAGACTCAGCAACGCTTGGCAGAGTACAAGGAATTCTTTGAACCGCAACTTTCTGACCTTGCTCTTAGCCGTAACATCGGTATGGGAATCAAGGAAATTGCAGCGCGTGTTGACTTGATTAACCGTGAAAAAGCTGCAGTGGAAGTAGTCGTTCTTCAATACGGAAATGCATAAATAAGCCTAAAATAAAAAGAAAACTCAGCTATCTCATGTAAAATGCAGAGAGTTGAGTTTTTTTTAAGGCAAATTTGGTATAATGGTTTTAATAAGGAGGAGTTTCTC
CP047883	CP047883.1 Streptococcus mitis strain S022-V3-A4 chromosome, complete genome		1300790	1300116	minus	CTTCCTGCTCACGTATTTAAGACTCAGCAACGCTTGGCGGAATACAAGGAATTCTTTGAGCCACAACTTTCTGACCTTGCTCTTAGCCGTAACATCGGTATGGGAATCAAGGAAATTGCAGCGCGTGTTGACTTGATTAACCGTGAAAAAGCTGCAGTGGAAGCAGTCGTTCTTCAATACGGAAATGCATAAATAAGCCTAAAATAAAAAGAAAACTCAGCTATCTCATGTAAAATGCAGAGAGTTGAGTTTTCTTTAAGGCAAATTTGGTATAATAGTTTTAATAAGGAGGAGTTTCTC
CP190757	CP190757.1 Streptococcus mitis strain E647 chromosome, complete genome		720437	721111	plus	ATCAAGGAAATTGCAGCGCGTGTTGACTTGATTAACCGTGAAAAAGCTGCAGTGGAAGCAGTCGTTCTTCAATACGGAAATGCATAAATAAGCCTAAATGAAAATAAAACTCAGCTATCTCATGTAATACTCTTCGAAAATCAAATTCAAACCACGTCAGCGTCGCCTTACCGTACTCAAGTACAGCTTGCGGCTAGCTTCCTAGTTTGCTCTTTGATTTTCATTGAGTATAAAATGCAGAGAGTTGAGTTTTTTTAAGGCAAATTTGGTATAATGGTTTTAATAAGGAGGAGTTTCTCA
OZ217343	OZ217343.1 Streptococcus mitis isolate S. mitis G22 genome assembly, chromosome: 1		1443364	1442690	minus	TCCTTCCTGCTCACGTATTTAAGACTCAGCAACGCTTGGCAGAGTACAAGGAATTCTTTGAACCGCAACTTTCTGACCTTGCTCTTAGCCGTAACATCGGTATGGGAATCAAGGAAATTGCAGCGCGTGTTGACTTGATTAACCGTGAAAAAGCTGCAGTGGAAGCAGTCGTTCTTCAATACGGAACTAAATAATTAAGACTAAATAAAAGAAAACTCAGCTATCTCATATAAAATACAGAGAGTTGAGTTTTTTTTAAGGCAAATTTGGTATAATGGTTTTAATAAGGAGGAGTTTCTC
CP190759	CP190759.1 Streptococcus mitis strain E651 chromosome, complete genome		1162039	1161365	minus	CTTCCTGCACACGTATTTAAGACTCAGCAACGTTTGGCAGAGTACAAGGAATTCTTTGAGCCACAACTTTCTGACCTTGCTCTTAGCCGTAACATCGGTATGGGAATCAAGGATATTGCAGCGCGTGTTGACTTGATTAACCGTGAAAAAGCTGCAGTGGAAGCAGTCGTTCTTCAATACGGAAATGCATAAATAAGCCTAAAATAAAAAGAAAACTCAGCTATCTCATGTAAAATGCAGAGAGTTGAGTTTTTTTTAAGGCAAATTTGGTATAATGGTTTTAATAAGGAGGAGTTTCTC
CP184836	CP184836.1 Streptococcus sp. K0074 chromosome, complete genome		1484852	1484178	minus	CTTCCTGCACACGTATTTAAGACTCAGCAACGCTTGGCAGAGTACAAGGAATTCTTTGAGCCACAACTTTCTGACCTTGCTCTTAGCCGTAACATCGGTATGGGAATCAAGGAAATTGCAGCGCGTGTTGACTTGATTAACCGTGAAAAAGCTGCAGTGGAAGCAGTCGTTCTTCAATACGGAAACGCATAAATAAGCCTAAAATAAAAAGAAAACTCAGCTATCTCATGTAAAATGCAGAGAGTTGAGTTTTTTTTAAGGCAAATTTGGTATAATGGTTTTAATAAGGAGGAGTTTCTC
CP185265	CP185265.1 Streptococcus mitis strain 14-4881 chromosome, complete genome		718462	719136	plus	TTCCTGCTCACGTATTTAAGACTCAGCAACGCTTGGCAGAGTACAAGGAATTCTTTGAACCGCAACTTTCTGACCTTGCTCTTAGCCGTAATATCGGTATGGGAATCAAGGAAATTGCAGCGCGTGTTGACTTGATTAACCGTGAAAAAACTGCAGTGGAAGCAGTCGTTCTTCAATACGGAAACGCATAAATAAGCCTAAAATAAAAAGAAAACTCAGCTATCTCATGTAAAATGTAGAGAGTTGAGTTTTTTTTAAGGCAAATTTGGTATAATGGTTTTAATAAGGAGGAGTTTCTCA
CP185275	CP185275.1 Streptococcus mitis strain E689 chromosome, complete genome		702834	703508	plus	ATCAAGGAAATTGCAGCGCGTGTTGACTTGATTAACCGTGAAAAAGCTGCAGTGGAAGCAGTCGTTCTTCAATACGGAAATGCATAAATAAGCCTAAATGAAAATAAAACTCAGCTATCTCATGTAATACTCTTCGAAAATCAAATTCAAACCACGTCAGCGTCGCCTTACCGTACTCAAGTACAGCTTGCGGCTAGCTTCCTAGTTTGCTCTTTGATTTTCATTGAGTATAAAATGCAGAGAGTTGAGTTTTTTTAAGGCAAATTTGGTATAATGGTTTTAATAAGGAGGAGTTTCTCA
OZ217346	OZ217346.1 Streptococcus mitis isolate S. mitis D22 genome assembly, chromosome: 1		797443	798117	plus	TTCCTGCTCACGTATTTAAGACTCAGCAACGCTTGGCAGAGTACAAGGAATTCTTTGAACCGCAACTTTCTGACCTTGCTCTTAGCCGTAACATCGGTATGGGAATCAAGGAAATTGCAGCGCGTGTTAACTTGATTAACCGTGAAAAAGCTGCAGTGGAAGTAGTCGTTCTTCAATACGGAAATGCATAAATAAGCCTAAAATAAAAAGAAAACTCAGCTATCTCATGTAAAATGCAGAGAGTTGAGTTTTTTTTAAGGCAAATTTGGTATAATGGTTTTATTAAGGAGGAGTTTCTCA
OZ217341	OZ217341.1 Streptococcus mitis isolate S. mitis C22 genome assembly, chromosome: 1		1423444	1422770	minus	CCTTCCTGCTCACGTATTTAAGACTCAGCAACGCTTGGCAGAGTACAAGGAATTCTTTGAACCGCAACTTTCTGACCTTGCTCTTAGCCGTAACATCGGTATGGGAATCAAGGAGATTGCAGCGCGTGTTGACTTGATTAACCGTGAAAAAGCTGCAGTGGAAGCAGTCCTTCTTCAATATGGGAAAGCTTAAACATTCGTAAAATAATAAAAACTCAACTTTCTCTCTTAAAGTGAGAGAGAGTTGAGTTTTTTTTAAGGCAAATTTGGTATAATGGTTTTAATAAGGAGGAGTTTCTC
CP046335	CP046335.1 Streptococcus mitis strain FDAARGOS_684 chromosome, complete genome		694709	695383	plus	TTCCTGCTCACGTATTTAAGACTCAGCAACGCTTGGCAGAGTACAAGGAATTCTTTGAACCGCAACTTTCTGACCTTGCTCTTAGCCGTAATATCGGTATGGGAATCAAGGAAATTGCAGCGCGTGTTGACTTGATTAACCGTGAAAAAACTGCAGTGGAAGCAGTCGTTCTTCAATACGGAAACGCATAAATAAGCCTAAAATAAAAAGAAAACTCAGCTATCTCATGTAAAATGTAGAGAGTTGAGTTTTTTTTAAGGCAAATTTGGTATAATGGTTTTAATAAGGAGGAGTTTCTCA
CP193665	CP193665.1 Streptococcus sp. KHUD_015 chromosome, complete genome		890414	891088	plus	CCTTCCTGCTCATGTATTTAAGACAGAACAACGCTTGGCGGAATACAAGGAGTTCTTTGAGCCACAACTTTCTGATCTTGCTCTTAGCCGTAATATCGGCATGGGAATCAAGGAAATTGCAGCGCGTGTTGACTTGATTAACCGTGAAAAAGCTGCGGTGGAAGCAGTTGTTCTTCAATACGGAACTAAATAATCAAAACTAAATAAAAGAAAACTCAGCTATCTCATATAAAATGCAGAGAGTTGAGTTTTTTTTAAGGCAAATTTGGTATAATGGTTTTAATAAGGAGGAGTTTCTCA
OZ217345	OZ217345.1 Streptococcus mitis isolate S. mitis F22 genome assembly, chromosome: 1		1449999	1449325	minus	CCTTCCTGCTCACGTATTTAAGACTCAGCAACGCTTTGTAGAATACAAGGAATTCTTTGAACCGCAACTTTCTGATCTTGCTCTTAGCCGTAACATCGGTATGGGAATCAAGGAGATTGCAGCGCGTGTTGACTTGATTAACCGTGAAAAAGCTGCAGTGGAAGTAGTCGTTCTTCAATATGGAACTAAATAATTAAGACTAAATAAAAAGAAAACTCAGCTATCTCATATAAAATGCAGAGAGTTGAGTTTTTTTTAAGGCAAATTTGGTATAATGGTTTTAATAAGGAGGAGTTTCTC
OZ217344	OZ217344.1 Streptococcus mitis isolate S. mitis E22 genome assembly, chromosome: 1		1345940	1345266	minus	TCCTTCCTGCTCATGTATTTAAAACTCAGCAACGCTTGGCAGAGTACAAGAAATTCTTTGAACCGCAACTTTCTGACCTTGCTCTTAGCCGTAACATCGGTATGGGAATCAAGGAAATTGCAGCGCGTGTTGACTTGATTAACCGTGAAAAAGCTGCAGTGGAAGCAGTCGTTCTTCAATATGGAACTAAATAATTAAGACTAAATAAAAGAAAACTCAGCTATCTCATGTAAAATGCAGAAAGTTGAGTTTTTTTTAAGGCAAATTTGGTATAATGGTTTTAATAAGGAGGAGTTTCTC
CP028414	CP028414.1 Streptococcus mitis NCTC 12261 chromosome, complete genome		709819	710493	plus	TTCCTGCTCACGTATTTAAGACTCAGCAACGCTTGGCAGAGTACAAGGAATTCTTTGAACCGCAACTTTCTGACCTTGCTCTTAGCCGTAATATCGGTATGGGAATCAAGGAAATTGCAGCGCGTGTTGACTTGATTAACCGTGAAAAAACTGCAGTGGAAGCAGTCGTTCTTCAATACGGAAACGCATAAATAAGCCTAAAATAAAAAGAAAACTCAGCTATCTCATGTAAAATGTAGAGAGTTGAGTTTTTTTTAAGGCAAATTTGGTATAATGGTTTTAATAAGGAGGAGTTTCTCA
CP133471	CP133471.1 Streptococcus mitis strain LMG 14557 chromosome, complete genome		335875	336549	plus	TTCCTGCTCACGTATTTAAGACTCAGCAACGCTTGGCAGAGTACAAGGAATTCTTTGAACCGCAACTTTCTGACCTTGCTCTTAGCCGTAATATCGGTATGGGAATCAAGGAAATTGCAGCGCGTGTTGACTTGATTAACCGTGAAAAAACTGCAGTGGAAGCAGTCGTTCTTCAATACGGAAACGCATAAATAAGCCTAAAATAAAAAGAAAACTCAGCTATCTCATGTAAAATGTAGAGAGTTGAGTTTTTTTTAAGGCAAATTTGGTATAATGGTTTTAATAAGGAGGAGTTTCTCA
CP077259	CP077259.1 Streptococcus mitis strain FDAARGOS 1456 chromosome, complete genome		1461419	1462093	plus	TTCCTGCTCACGTATTTAAGACTCAGCAACGCTTGGCAGAGTACAAGGAATTCTTTGAACCGCAACTTTCTGACCTTGCTCTTAGCCGTAATATCGGTATGGGAATCAAGGAAATTGCAGCGCGTGTTGACTTGATTAACCGTGAAAAAACTGCAGTGGAAGCAGTCGTTCTTCAATACGGAAACGCATAAATAAGCCTAAAATAAAAAGAAAACTCAGCTATCTCATGTAAAATGTAGAGAGTTGAGTTTTTTTTAAGGCAAATTTGGTATAATGGTTTTAATAAGGAGGAGTTTCTCA
AP023349	AP023349.1 Streptococcus mitis Nm-65 DNA, complete genome		871304	871978	plus	CTTCCTGCACACGTATTTAAGACTCAGCAACGCTTGGCAGAGTACAAGGAATTCTTTGAGCCACAACTTTCTGACCTTGCTCTTAGCCGTAACATCGGTATGGGAATCAAGGAGATTGCAGCGCGTGTTGACTTGATTAACCGTGAAAAAGCTGCGGTGGAAGCAGTCGTTCTTCAATACGGAAATGCATAAATAAGCCTAAAATAAAAGAAAACTCATCTATCTCATGTAAAATGCAGAGAGTTGAGTTTTTTTTAAGGCAAATTTGGTATAATAGTTTTAATAAGGAGGAGTTTCTCA
FN568063	FN568063.1 Streptococcus mitis B6 complete genome, strain B6		805124	805798	plus	CTGCAGTCGAAGCAGTCGTTCTTCAATACGGAACTAAATAATTAAGACTAAATAAAAGAAAACTCAGCTATCTCATGTAATACTCTTCGAAAATCTCTTCAAACCACGTCAGCGTCGCCTTGCCGTAGGTATGGGTACTGACTTCGTCAGTTCTATCCACAACCTCAAAGCAGTGCTTTGAGCAACCTGCGGCTAGCTTCCTAGTTTGCTCTTTGATTTTCATTGAGTATAAAATGCAGAGAGTTGAGTTTTTTTTAAGGCAAATTTGGTATAATGGTTGTAATAAGGAGGAGTTTCTCA
CP028415	CP028415.1 Streptococcus mitis strain SK637 chromosome, complete genome		697460	698134	plus	TTCCTGCTCACGTATTTAAGACTCAGCAACGTTTGGCAGAGTACAAGAAATTCTTTGAACCGCAACTTTCTGACCTTGCTCTTAGCCGTAACATCGGTATGGGAATCAAGGAAATTGCAGCGCGTGTTGACTTGATTAACCGTGAAAAAGCTGCAGTGGAAGCAGTCGTTCTTCAATACGGAAATACATAAATAAGCCTAAAATAAAAAGAAAACTCAGCTATCTCATGTAAAATGCAGAGAGTTGAGTTTTTTTTAAGGCAAATTTGGTATAATGGTTTTAATAAGGAGGAGTTTCTCA
CP067992	CP067992.1 Streptococcus mitis strain S022-V7-A3 chromosome, complete genome		1180476	1179802	minus	TCCTTCCTGCTCACGTATTTAAGACTCAGCAACGCTTGGTAGAATACAAGGAATTCTTTGAGCCACAACTTTCTGACCTTGCTCTCAGCCGTAACATCGGTATGGGAATCAAGGAGATTGCAGCGCGTGTTGACTTGATTAACCGTGAAAAAGCTGCAGTGGAAGCAGTCGTTCTTCAATATGGGAAAGCTTAAACATTCGTAAAATAATAAAAACTCAACTTTCTCTCTTAAAGTAAGAGGGAGTTGAGTTTTTTTAAGGCAAATTTGGTATAATGGTTTTAATAAGGAGGAGTTTCTC
OZ217342	OZ217342.1 Streptococcus mitis isolate S. mitis B22 genome assembly, chromosome: 1		1360605	1359931	minus	CCTTCCTGCACACGTATTTAAGACTCAGCAACGCTTGGCAGAGTACAAGGAATTCTTTGAGCCACAACTTTCTGACCTTGCTCTTAGCCGTAACATCGGTATGGGAATCAAGGAAATTGCAGCGCGTGTTGACTTGATTAACCGTGAAAAAGCTGCAGTGGAAGCAGTCGTTCTTCAATATGAGAAAGCTTAAACATTCGTAAAATAATAAAAACTCAACTTTCTCTCTTAAAGTGAGAGGGAGTTGAGTTTTTTTTAAGGCAAATTTGGTATAATGGTTTTAATAAGGAGGAGTTTCTC
AP021887	AP021887.1 Streptococcus sp. 116-D4 DNA, complete genome		756435	757109	plus	TCAAGGAAATTGCAGCGCGTGTTGACTTGATTAACCGTGAAAAAGCTGCAGTGGAAGCAGTCGTTCTTCAATACGGAAATGCATAAATAAGCCTAAATGAAAATAAAACTCAGCTATCTCATGTAATACTCTTCGAAAATCAAATTCAAACCACGTCAGCGTCGCCTTACCGTACTCAAGTACAGCCTGCGGCTAGCTTCCTAGTTTGCTCTTTGATTTTCATTGAGTATAAAATGCAGAGAGTTGAGTTTTTTTTAAGGCAAATTTGGTATAATGGTTTTAATAAGGAGGAGTTTCTCA
AP017652	AP017652.1 Streptococcus sp. NPS 308 DNA, complete genome		1178203	1177529	minus	CCCATCGCATATCTTTAAAACAGAGCAACGCTTGGCAGAATACAAGGCCTTCTTTGAGCCACAACTTTCTGACCTTGCTCTTAGCCGTAATATCAAGATGGGAATCAAGGATATCGCAGCGCGTGTTGACTTGATTAAGCGTGAGAAAGCAGCAGTTGAAGCTGTTGTAGCCCAATATGCTAAAGCTTAATTCATTCGAAATGTAAATAAAAAACTCAACTTTCTCTCTAAAAACAAGAGAGAGTTGAGTTTTTTTTAAGGCAATTTTGGTATAATAATCATAACAAGGAGGAGTTTCTG
CP181482	CP181482.1 Streptococcus oralis strain RAOG5826 chromosome, complete genome		944250	944924	plus	CCATCGCATATCTTTAAAACAGAGCAACGCTTGGCAGAGTACAAGGCCTTCTTTGAACCACAACTCTCTGACCTTGCGCTTAGCCGCAACATTCGTATGGGGATCAAGGATATCGCAGCGCGTGTTGACTTGATTAAACGTGAGAAAGCAGCAGTAGAAGCTGTTGTAGCCCAATATGCTAAAGCTTAATTCATTCGAAATGTAAATAAAAAACTCAACTTTCTCTCTAAAAACAAGAGAGAGTTGAGTTTTTTTTAAGGCAATTTTGGTATAATAATCATGACAAGGAGGAGTTTCTGA
LR594040	LR594040.1 Streptococcus australis strain NCTC5338 genome assembly, chromosome: 1		1184689	1184015	minus	TCCCATCGCATATCTTTAAAACAGATCAACGCTTGGCAGAGTACAAGGAATTCTTTGAACCACAACTCTCTGACCTTGCTCTTAGCCGTAATATCAAGATGGGAATCAAGGACATTGCAGCGCGTGTTGACTTGATTAAGCGTGAGAAAACGGCAGTAGAAGCTGTTGTAGCCCAATATGCTAAAGCTTAATTCGTTCGAAATGTAAATAAAAACTCAACTTTCTATCTGAAAACAAGAGAGAGTTGAGTTTTTTTTAAGGCAATTTTGGTATAATAATCATAACAAGGAGGAGTTTCTG
CP094226	CP094226.1 Streptococcus oralis strain 1648 chromosome, complete genome		1109975	1109301	minus	TCCCATCACATATCTTTAAAACAGAGCAACGCTTGGTAGAGTACAAGGAATTCTTTGAACCACAACTTTCTGACCTAGCTCTTAGCCGTAACATCCGCATGGGGATCAAGGATATCGCAGCGCGTGTTGACTTGATTAAGCGTGAAAAAGCAGCAGTCGAAGCTGTTGTAGCCCAATATGGCAAGGCTTAATTCGTTCAAAATGTAAACAAAAACTCAACTTTCTATCTGAAAAGAAGAGAGAGTTGAGTTTTTTTTAAGGCAATTTTGGTATAATAATCATAACAAGGAGGAGTTTCTG
CP079724	CP079724.1 Streptococcus oralis strain 34 chromosome, complete genome		1148310	1147636	minus	TCTTCCCATCACACATCTTTAAAACAGAGCAACGCTTGGCAGAGTACAAGGAATTCTTTGAGCCACAGCTCTCTGACCTTGCTCTTAGCCGTAATATCCGCATGGGGATCAAGGATATCGCAGCGCGTGTTGACTTGATTAAGCGTGAGAAAGCAGCAGTCGAAGCTGTTGTAGCCCAATATGCTAAAGCTTAATTCGTTTATGTAAACAAAAACTCAACTTTCTATCTGAAAAGAAGAGAGAGTTGAGTTTTTTTTAAGGCAATTTTGGTATAATAATCATAACAAGGAGGAGTTTCTG
FR720602	FR720602.1 Streptococcus oralis Uo5 complete genome sequence		1170079	1169405	minus	TACCTGCCCATGTATTTAAGACTGAGCAACGCTTGGCAGAGTACAAGGAATTCTTTGAGCCACAACTCTCTGACCTTGCTCTTAGCCGTAACATTCGTATGGGTATCAAGGATATCGCAGCACGTGTTGACTTGATTAAGCGTGAAAAAGCAGCAGTCGAAGCTGTTGTAGCCCAATATGCTAAAGCTTAATTCGTTCAAAATGTAAACAAAAACTCAACTTTCTATCTGAAAACGAGAGAGAGTTGAGTTTTTTTTAAGGCAATTTTGGTATAATAATCATAACAAGGAGGAGTTTCTG
CP185274	CP185274.1 Streptococcus oralis strain E684 chromosome, complete genome		1217628	1216954	minus	TCCCATCGCATATCTTTAAAACTGAGCAACGCTTGGCAGAGTACAAGGAATTCTTTGAGCCACAACTCTCTGACCTTGCTCTTAGCCGTAACATTCGTATGGGTATCAAAGATATCGCAGCGCGTGTTGACTTGATTAAGCGTGAGAAAGCAGCAGTCGAAGCTGTTGTAGCCCAATATGCCAAAGCTTAATTCGTTCAAAATGTAAACAAAAACTCAACTTTCTATCTGAAAAGAAGAGAGAGTTGAGTTTTTTTTAAGGCAATTTTGGTATAATAATCATAACAAGGAGGAGTTTCTG
LR134336	LR134336.1 Streptococcus oralis strain NCTC11427 genome assembly, chromosome: 1		727326	728000	plus	ACCTGCCCATGTATTTAAGACTGAGCAACGCTTGGCAGAGTACAAGGAATTCTTTGAGCCACAACTCTCTGACCTAGCTCTTAGCCGTAATATCCGCATGGGGATCAAGGATATCGCAGCGCGTGTTGACTTGATTAAGCGTGAGAAAGCAGCAGTCGAAGCTGTTGTAGCCCAATATGGCAAGGCTTAATTCGTTCAAAATGTAAACAAAAACTCAACTTTCTATCTGAAAAGAAGAGAGAGTTGAGTTTTTTTTAAGGCAATTTTGGTATAATAATCATAACAAGGAGGAGTTTCTGA
CP069427	CP069427.1 Streptococcus oralis strain SF100 chromosome, complete genome		670708	670034	minus	CTACCTGCCCATGTATTTAAGACTGAGCAACGCTTGGCAGAGTACAAGGAATTCTTTGAGCCACAGCTCTCTGACCTTGCTCTTAGCCGTAACATTCGCATGGGGATCAAGGATATCGCAGCACGTGTTGATTTGATTAAGCGTGAAAAAGCAGCAGTAGAAGCTGTTGTAGCCCAATATGCTAAAGCTTAATTCGTTCAAAATGTAAACAAAAACTCAACTTTCTATCTGAAAAGAAGAGAGAGTTGAGTTTTTTTAAGGCAATTTTGGTATAATAATCATAACAAGGAGGAGTTTCTG
CP066172	CP066172.1 Streptococcus oralis strain SF100 chromosome, complete genome		926285	925611	minus	CTACCTGCCCATGTATTTAAGACTGAGCAACGCTTGGCAGAGTACAAGGAATTCTTTGAGCCACAGCTCTCTGACCTTGCTCTTAGCCGTAACATTCGCATGGGGATCAAGGATATCGCAGCACGTGTTGATTTGATTAAGCGTGAAAAAGCAGCAGTAGAAGCTGTTGTAGCCCAATATGCTAAAGCTTAATTCGTTCAAAATGTAAACAAAAACTCAACTTTCTATCTGAAAAGAAGAGAGAGTTGAGTTTTTTTAAGGCAATTTTGGTATAATAATCATAACAAGGAGGAGTTTCTG
CP066041	CP066041.1 Streptococcus oralis strain FDAARGOS_1075 chromosome, complete genome		327105	326431	minus	TCCTTCCTGCTCATGTGTTTAAGACAGAGCAACGCTTGGCGGAATACAAGGAATTCTTTGAGCCCCAACTCTCTGACCTCGCTCTTAGCCGTAATATTGGTATGGGAATCAAGGAAATTGCAGCGCGTGTTGACTTGATTAAGCGTGAGAAAGCAGCAGTTGAAGCTGTTGTAGCCCAATATGCTAAAGCTTAATTCGTTTATGTAAACAAAAACTCAACTTTCTATCTGAAAACGAGAGAGAGTTGAGTTTTTTTTAAGGCAATTTTGGTATAATAATCATAACAAGGAGGAGTTTCTG
CP066021	CP066021.1 Streptococcus oralis strain FDAARGOS_1020 chromosome, complete genome		124221	123547	minus	TACCTGCCCATGTATTTAAGACTGAGCAACGCTTGGCAGAGTACAAGGAATTCTTTGAGCCACAACTCTCTGACCTAGCTCTTAGCCGTAATATCCGCATGGGGATCAAGGATATCGCAGCGCGTGTTGACTTGATTAAGCGTGAGAAAGCAGCAGTCGAAGCTGTTGTAGCCCAATATGGCAAGGCTTAATTCGTTCAAAATGTAAACAAAAACTCAACTTTCTATCTGAAAAGAAGAGAGAGTTGAGTTTTTTTTAAGGCAATTTTGGTATAATAATCATAACAAGGAGGAGTTTCTG
CP097843	CP097843.1 Streptococcus oralis strain HP01 chromosome, complete genome		1212642	1211968	minus	ACCTGCCCATGTATTTAAGACTGAGCAACGCTTGGCAGAGTACAAGGAATTCTTTGAACCACAACTTTCTGACCTAGCTCTTAGCCGTAACATCCGTATGGGAATCAAGGAAATCGCAGCGCGTGTTGACTTGATTAAGCGTGAGAAAGCAGCAGTCGAAGCTGTTGTAGCTCAATATGCTAAAGCTTAATTCGTTCGAAATGTAAATAAAAAACTCAACTTTCTATCTGAAAACAAGAGAGAGTTGAGTTTTTTTTAAGGCAATTTTGGTATAATAATCATAACAAGGAGGAGTTTCTG
CP046524	CP046524.1 Streptococcus oralis strain SOT chromosome, complete genome		1183123	1182449	minus	CCCATCGCATATCTTTAAAACAGAAGAGCGCTTGGCAGAATACAAGGCCTTCTTTGAGCCGCAACTCTCTGACCTCGCTCTCAGTCGTAATATCGGTATGGGAATCAAGGATATTGCAGCCCGCGTAGAATTGATTAATCGTGAAAAAGCAGCAGTCGAAGCTGTTGTAGCCCAATATGGCAAAGCTTAATTCATTCGAAATGTAAATAAAAAACTCAACTTTCTTTCTGAAAACGAGAGAGAGTTGAGTTTTTTTTAAGGCAATTTTGGTATAATAATCATAACAAGGAGGAGTTTCTG
CP185270	CP185270.1 Streptococcus oralis strain E664 chromosome, complete genome		419579	420253	plus	CCCATCACATATCTTTAAAACAGAGCAACGCTTGGTAGAGTACAAGGAATTCTTTGAGCCACAGCTCTCTGACCTTGCTCTTAGCCGTAACATTCGCATGGGGATCAAGGATATCGCAGCGCGTGTTGACTTGATTAAGCGTGAAAAAGCAGCAGTAGAAGCTGTTGTAGCCCAATATGCTAAAGCTTAATTCGTTCGAAATGTAAACAAAAACTCAACTTTCTATCTGAAAACGAGAGAGAGTTGAGTTTTTTTTAAGGCAATTTTGGTATAATAATCATAACAAGGAGGAGTTTCTGA
CP007628	CP007628.2 Streptococcus sp. VT 162, complete genome		1137965	1137291	minus	TCCTACCTGCCCATGTATTTAAGACTGAGCAACGCTTGGCGGAATACAAGGAATTCTTTGAGCCCCAACTCTCTGACCTCGCTCTGAGCCGTAATATCGGTATGGGAATCAAGGAAATTGCAGCGCGTGTTGACTTGATTAAGCGTGAGAAAGCAGCAGTAGAAACTGTTGTAGCTCAATATGCTAAAGCTTAATTCGTTTATGTAAACAAAAACTCAACTTTCTATCTGAAAACAAGAGAGAGTTGAGTTTTTTTTAAGGCAATTTTGGTATAATAATCATAACAAGGAGGAGTTTCTG
CP029257	CP029257.1 Streptococcus oralis strain CCUG 53468 chromosome, complete genome		1204819	1204145	minus	TCCCATCACACATCTTTAAAACAGAAGAACGCTTGGCTGAGTATAAGGAATTCTTTGAACCGCAACTTTCTGACCTAGCTCTTAGCCGTAATATCCGCATGGGGATCAAGGATATCGCAGCGCGTGTTGACTTGATTAAGCGTGAGAAAGCAGCAGTCGAAGCTGTTGTAGCCCAATATGGCAAGGCTTAATTCGTTCAAAATGTAAACAAAAACTCAACTTTCTATCTTAAAAGAAGAGAGAGTTGAGTTTTTTTTAAGGCAATTTTGGTATAATAATCATAACAAGGAGGAGTTTCTG
CP151631	CP151631.1 Streptococcus oralis subsp. tigurinus strain J22 chromosome, complete genome		1213151	1212477	minus	ACCTGCCCATGTATTTAAGACTGAGAAACGCTTGGCAGAGTACAAGGAATTCTTTGAACCACAACTCTCTGACCTAGCTCTTAGCCGTAACATCCGCATGGGGATCAAGGATATCGCAGCACGTGTTGATTTGATTAAGCGTGAAAAAGCAGCAGTCGAAGCTGTTGTAGCCCAATATGCCAAAGCTTAATTCATTCGAAATGTAAATAAAAAACTCAACTTTCTATCTTAAAAGAAGAGAGAGTTGAGTTTTTTTTAAGGCAATTTTGGTATAATAATCATAACAAGGAGGAGTTTCTG
CP185266	CP185266.1 Streptococcus oralis strain E619 chromosome, complete genome		1244408	1243734	minus	TCTTCCCATCACATATCTTTAAAACAGAGCAACGCTTGGCAGAGTACAAGGAATTCTTTGAACCACAACTTTCTGACCTAGCTCTTAGCCGTAATATCCGCATGGGGATCAAGGATATCGCAGCGCGTGTTGACTTGATTAAGCGTGAAAAAGCTGCAGTAGAAGCTGTTGTAGCCCAATATGCTAAAGCTTAATTCGTTTATGTAAACAAAAACTCAACTTTCTATCTGAAAAGAAGAGAGAGTTGAGTTTTTTTTAAGGCAATTTTGGTATAATAATCATAAGAAGGAGGAGTTTCTG
CP023507	CP023507.1 Streptococcus oralis strain FDAARGOS_367 chromosome, complete genome		1093465	1092791	minus	TCTTCCCATCACATATCTTTAAAACAGAGCAACGCTTGGCAGAGTACAAGGAATTCTTTGAACCACAACTTTCTGACCTAGCTCTTAGCCGTAATATCCGCATGGGGATCAAGGATATCGCAGCGCGTGTTGACTTGATTAAGCGTGAAAAAGCTGCAGTAGAAGCTGTTGTAGCCCAATATGCTAAAGCTTAATTCGTTTATGTAAACAAAAACTCAACTTTCTATCTGAAAAGAAGAGAGAGTTGAGTTTTTTTTAAGGCAATTTTGGTATAATAATCATAAGAAGGAGGAGTTTCTG
AP018338	AP018338.1 Streptococcus oralis subsp. tigurinus DNA, complete genome, strain: osk_001		1158270	1157596	minus	TACCTGCCCATGTATTTAAGACAGAGCAACGCTTGGCAGAGTACAAGGAATTCTTTGAACCACAACTCTCTGACCTTGCTCTTAGCCGAAACATCCGTATGGGAATCAAGGATATCGCAGCGCGTGTTGACTTGATTAAGCGTGAGAAAGCAGCAGTCGAAACTGTTGTAGCCCAATATGCCAAAGCTTAATTCGTTCAAAATGTAAACAAAAACTCAACTTTCTATCTGAAAAGAAGAGAGAGTTGAGTTTTTTTTAAGGCAATTTTGGTATAATAATCATAATAAGGAGGAGTTTCTG
CP150168	CP150168.1 Streptococcus sp. FSL W8-0197 chromosome, complete genome		1224269	1223595	minus	TCTTCCCATCACATATCTTTAAAACAGAGCAACGCTTGGCAGAGTACAAGGAATTCTTTGAACCACAACTTTCTGACCTAGCTCTTAGCCGTAATATCCGCATGGGGATCAAGGATATCGCAGCGCGTGTTGACTTGATTAAGCGTGAAAAAGCTGCAGTAGAAGCTGTTGTAGCCCAATATGCTAAAGCTTAATTCGTTTATGTAAACAAAAACTCAACTTTCTATCTGAAAAGAAGAGAGAGTTGAGTTTTTTTTAAGGCAATTTTGGTATAATAATCATAAGAAGGAGGAGTTTCTG
CP016207	CP016207.1 Streptococcus sp. oral taxon 064 strain W10853 sequence		1454584	1455258	plus	CTTCCCATCACATATCTTTAAAACAGAGCAACGCTTGGCAGAGTACAAGGAATTCTTTGAACCACAACTTTCTGACCTAGCTCTTAGCCGTAATATCCGCATGGGGATCAAGGATATCGCAGCGCGTGTTGACTTGATTAAGCGTGAAAAAGCTGCAGTAGAAGCTGTTGTAGCCCAATATGCTAAAGCTTAATTCGTTTATGTAAACAAAAACTCAACTTTCTATCTGAAAAGAAGAGAGAGTTGAGTTTTTTTTAAGGCAATTTTGGTATAATAATCATAAGAAGGAGGAGTTTCTGA
CP054135	CP054135.1 Streptococcus oralis subsp. oralis strain ATCC 10557 chromosome		347470	346796	minus	TACCTGCCCATGTATTTAAGACTGAGCAACGCTTGGCAGAGTACAAGGAATTCTTTGAGCCACAACTCTCTGACCTAGCTCTTAGCCGTAATATCCGCATGGGGATCAAGGATATCGCAGCGCGTGTTGACTTGATTAAGCGTGAGAAAGCAGCAGTCGAAGCTGTTGTAGCCCAATATGGCAAGGCTTAATTCGTTCAAAATGTAAACAAAAACTCAACTTTCTATCTGAAAAGAAGAGAGAGTTGAGTTTTTTTTAAGGCAATTTTGGTATAATAATCATAACAAGGAGGAGTTTCTG
CP185277	CP185277.1 Streptococcus oralis strain E734 chromosome, complete genome		1272951	1272277	minus	TACCTGCCCATGTATTTAAGACTGAGCAACGCTTGACAGAGTACAAGGAATTCTTTGAGCCACAACTCTCTGACCTTGCTCTTAGCCGGAACATTCGTATGGGTATCAAAGATATCGCAGCGCGTGTTGACTTGATTAAGCTTGAGAAAGCAGCAGTCGAAGCTGTTGTAGCCCAATATGCCAAAGCTTAATTCGTTCAAAATGTAAACAAAAACTCAACTTTCTATCTGAAAAGAAGAGAGAGTTGAGTTTTTTTTAAGGCAATTTTGGTATAATAATCATAACAAGGAGGAGTTTCTG
CP034442	CP034442.1 Streptococcus mitis bv. 2 str. F0392 chromosome, complete genome		722522	721848	minus	TCCCATCGCATATCTTTAAAACAGATCAACGCTTGGCAGAGTACAAGGAATTCTTTGAACCACAACTCTCTGACCTTGCTCTTAGCCGTAATATCAAGATGGGAATCAAGGATATTGCAGCGCGTGTTGACTTGATTAAGCGTGAGAAAGCGGCAGTAGAAGCTGTTGTAGCCCAATATGCTAAAGCTTAATTCGTTCGAAATGTAAATAAAAACTCAACTTTCTATCTGAAAACAAGAGAGAGTTGAGTTTTTTTTAAGGCAATTTTGGTATAATAATCATAACAAGGAGGAGTTTCTG
OY769914	OY769914.1 Streptococcus oralis subsp. dentisani isolate Streptococcus dentisani 7746 genome assembly, chromosome: 1		815881	816555	plus	CCCATCGCATATCTTTAAAACAGATCAACGCTTGGCAGAGTACAAGGAATTCTTTGAACCACAACTCTCTGACCTTGCTCTTAGCCGTAATATCAAGATGGGAATCAAGGATATTGCAGCGCGTGTTGACTTGATTAAGCGTGAGAAAGCGGCAGTAGAAGCTGTTGTAGCCCAATATGCTAAAGCTTAATTCGTTCGAAATGTAAATAAAAACTCAACTTTCTATCTGAAAACAAGAGAGAGTTGAGTTTTTTTTAAGGCAATTTTGGTATAATAATCATAACAAGGAGGAGTTTCTGA
CP065707	CP065707.1 Streptococcus oralis strain FDAARGOS_885 chromosome, complete genome		1219318	1219992	plus	CCCATCGCATATCTTTAAAACAGATCAACGCTTGGCAGAGTACAAGGAATTCTTTGAACCACAACTCTCTGACCTTGCTCTTAGCCGTAATATCAAGATGGGAATCAAGGATATTGCAGCGCGTGTTGACTTGATTAAGCGTGAGAAAGCGGCAGTAGAAGCTGTTGTAGCCCAATATGCTAAAGCTTAATTCGTTCGAAATGTAAATAAAAACTCAACTTTCTATCTGAAAACAAGAGAGAGTTGAGTTTTTTTTAAGGCAATTTTGGTATAATAATCATAACAAGGAGGAGTTTCTGA
CP066059	CP066059.1 Streptococcus oralis strain FDAARGOS_1021 chromosome, complete genome		354568	353894	minus	TACCTGCCCATGTATTTAAGACTGAGCAACGCTTGGCAGAGTACAAGGAATTCTTTGAGCCACAACTCTCTGACCTTGCTCTTAGCCGTAACATTCGTATGGGTATCAAAGATATCGCAGCGCGTGTTGACTTGATTAAGCGTGAGAAAGCAGCAGTCGAAGCTGTTGTAACCCAATATGCCAAAGCTTAATTCACTCGAAATGTAAACAAAAACTCAACTTTCTATCTGAAAACGAGAGAGAGTTGAGTTTTTTTTAAGGCAATTTTGGTATAATAATCATAACAAGGAGGAGTTTCTG
CP065706	CP065706.1 Streptococcus oralis strain FDAARGOS_886 chromosome, complete genome		947555	948229	plus	CATCGCACATTTTTAAAACAGATCAACGCTTAGCAGAGTACAAGGAATTCTTTGAGCCACAACTCTCTGACCTCGCTCTTAGCCGAAACATCCGTATGGGGATCAAGGATATTGCAGCGCGTGTTGACTTGATTAAGCGTGAAAAAGCGGCAGTAGAAGCTGTTGTAGCCCAATATGCTAAAGCTTAATTCGTTCGAAATGTAAATAAAAAAACTCAACTTTCTATCTGAAAACAAGATAGAGTTGAGTTTTTTTTAAGGCAATTTTGGTATAATAATCATAACAAGGAGGAGTTTCTGA
CP185267	CP185267.1 Streptococcus oralis strain E628 chromosome, complete genome		1243863	1243189	minus	TCCCATCACACATCTTTAAAACAGAAGAACGCTTGGCTGAGTATAAGGAATTCTTTGAACCGCAACTTTCTGACCTAGCTCTTAGCCGTAATATCCGCATGGGGATCAAGGATATCGCAGCGCGTGTTGACTTGATTAAGCGTGAGAAAGCAGCAGTCGAAGCTGTTGTAGCCCAATATGGCAAGGCTTAATTCGTTCAAAATGTAAACAAAAACTCAACTTTCTATCTGAAAAGAAGAGAGAGTTGAGTTTTTTTTAAGGCAATTTTGGTATAATAATCATAACAAGGAGGAGTTTCTG
CP185276	CP185276.1 Streptococcus oralis strain E707 chromosome, complete genome		647451	646777	minus	CTGGCGGTAACGGTGGTCCTGGAGGGCCAGGAGGACAGCCACCGCAAGGAAATAATAATCAAGAAGGCGGTAGCAATTCTAAGAAGAAACCAGCCAATGCAGATGGAAGTACGAAGGACAAGAATAGCAATTCTAACCAAAATAATGAAGAAAACACTACAAAATCTTAATCCATTTGTTAAAGCCATGATATAATAATTAAAGAATTATACTAAGATCCAAAAAATGATACAAAAATTCTTTATTTTATAATAACCTTAGATGAAGCTGATTAGTATCTTATAGCAGGAGGAGAACAAG
CP046523	CP046523.1 Streptococcus oralis strain SOD chromosome, complete genome		1209190	1208516	minus	TTCCTGCTCATGTATTTAAGACAGAGCAACGCTTGGCAGAGTACAAGGAATTCTTTGAGCCACAACTCTCTGACCTTGCGCTTAGTCGTAACATCCGTATGGGAATTAAGGAAATCGCAGCGCGTGTCGACTTGATTAAGCGAGAGAAAGCAGCAGTAGAAGCTGTTGTAGCCCAATATGCTAAAGCTTAATTCGTTCAAAATGTAAACAAAAACTCAACTTTCTATCTGAAAACAAGAGAGAGTTGAGTTTTTTTTAAGGCAATTTTGGTATAATAATCATAACAAGGAGGAGTTTTTG
CP185268	CP185268.1 Streptococcus oralis strain E649 chromosome, complete genome		1258930	1258256	minus	CCCATCACACATCTTTAAAACTGAGCAACGCTTGGCAGAGTACAAGGCCTTCTTTGAACCACAACTCTCTGATCTTGCTCTTAGCCGTAACATTCGTATGGGTATCAAAGATATCGCAGCGCGTGTTGACTTGATTAAGCGTGAGAAAGCAGCAGTCGAAACTGTTGTAGCCCAATATGCTAAGGCTTAATTCATTCGAAATGTAAATAAAAAACTCAACTTTCTCTCTAAAAACAAGAGAGAGTTGAGTTTTTTTTAAGGCAATTTTGGTATAATAATCATAACAAGGAGGAGTTTCTG
CP040231	CP040231.1 Streptococcus sp. 1643 chromosome, complete genome		724036	724710	plus	CCCATCACACATCTTTAAAACAGAGCAACGCTTGGCAGAGTACAAGGAATTCTTTGAACCACAACTCTCTGACCTCGCTCTTAGCCGTAATATCAAGATGGGAATCAAGGATATCGCAGCGCGTGTTGACTTGATTAAGCGTGAGAAAGCAGCAGTCGAAACTGTTGTAGCCCAATATGCCAAAGCTTAATTCGTTCAAAATGTAAACAAAAACTCAACTTTCTATCTGAAAAGAAGAGAGAGTTGAGTTTTTTTTAAGGCAATTTTGGTATAATAATCATAACAAGGAGGAGTTTCTGA
OZ217340	OZ217340.1 Streptococcus oralis isolate S. oralis A22 genome assembly, chromosome: 1		831980	832654	plus	TGGCGGTAACGGTGGTCCTGGAGGGCCAGGAGGACAGCCGCCGCAAGGAAATAATAATCAAGAAAGCGGTAGCAATTCTATGAAGAAACCAGCCAATGCAGATGGAAGTACGAAGGACAAGGATAGCAATTCTAACCAAAATAATGAAGAAAACACTACAAAATCTTAATCCATTTGTTAAAGCCATGATATAATAATTAAAGAATTATACTAAGATCCAAAAAATGATACAAAAATTCTTTATTTTATAATAACCTTAGATGAAGCTGATTAGTATCTTATAGCAGGAGGAGAACAAGA
CP121467	CP121467.1 Streptococcus sp. D7B5 chromosome, complete genome		308898	309572	plus	TGGCGGTAACGGTGGTCCTGGAGGGCCAGGAGGACAGCCGCCGCAAGGAAATAATAATCAAGAAAGCGGTAGCAATTCTATGAAGAAACCAGCCAATGCAGATGGAAGTACGAAGGACAAGGATAGCAATTCTAACCAAAATAATGAAGAAAACACTACAAAATCTTAATCCATTTGTTAAAGCCATGATATAATAATTAAAGAATTATACTAAGATCCAAAAAATGATACAAAAATTCTTTATTTTATAATAACCTTAGATGAAGCTGATTAGTATCTTATAGCAGGAGGAGAACAAGA
CP054134	CP054134.1 Streptococcus oralis subsp. oralis strain SN51445 chromosome		1242302	1242976	plus	AAGATGGTCAAGATGGTCCTGGAGGGCCAGGAGGACAGCTGCCGCAAGGAAATAATAATCAAGAAGGCGGTAGCAATTCTAAGAAGAAACCAGCCAATGCAGATGGAAGTACGAAGGACAAGGATAGCAATTCTAACTAAAAAATGAAGAAAACACTACAAAATCTTAATCCATTTGTTAAAGCCATGATATAATAATTAAAGAAATATACTAAGATCCCAAAAATGATACAAAAATTCTTTATTTTATAATAACCTTAGATGAAGCTGATTAGTATCTTATAGCAGGAGGAGAACAAGA
CP193663	CP193663.1 Streptococcus sp. KHUD_016 chromosome, complete genome		783172	783846	plus	TCAAGATGGCAATAATATGCAAAGTCACGGTGGACAGCCGCCGCAAGGAAATAATAATCAAGAAGGCGGTAGCAATTCTAAGAAGAAACCAGCCAATGCAGATGGAAGTACGAAGGCCAAGGATATCAATTCTAACCAAAATAATGAAGAAAACACTACAAAATCTTAATCCATTTGTTAAAGCCATGATATAATAATTAAAGAATTATACTAAGATCCAAAAAATGATACAAAAATTCTTTATTTTATAATAACCTTAGATGAAGCTGATTAGTATCTTATAGCAGGAGGAGAACAAGA
CP019562	CP019562.1 Streptococcus oralis strain S.MIT/ORALIS-351, complete genome		774966	775640	plus	TCAAGATGGCAATAATATGCAAAGTCACGGTGGACAGCCGCCGCAAGGAAATAATAATCAAGAAGGCGGTAGCAATTCTAAGAAGAAACCAGCCAATGCAGATGGAAGTACGAAGGCCAAGGATATCAATTCTAACCAAAATAATGAAGAAAACACTACAAAATCTTAATCCATTTGTTAAAGCCATGATATAATAATTAAAGAATTATACTAAGATCCAAAAAATGATACAAAAATTCTTTATTTTATAATAACCTTAGATGAAGCTGATTAGTATCTTATAGCAGGAGGAGAACAAGA
CP046525	CP046525.1 Streptococcus infantis strain SO chromosome, complete genome		1076203	1075529	minus	TTCAAACGTCTTTAAGACGGAAGAACGCTTGGCAGAATACAAAGCTTTCTTTGAGCCTCAAGTATCTGACCTAGCTCTTAGCCGTAATATCCGTATGGGTATCAAGGATATCGCAGCTCGCGTCGAATTGATTAAGCGTGAAAAATCAGCCGTTGAAGCAGCAGTTGCACAATATAGCAAGGCTTAACACATTCAAGTCTAAATAGATGATAAACTCAACTTTTTCCTAGAAAAACAAGGAAAGTTGAGTTTTTTTTAAGATATTTTTGTTATAATAAGCTTAATAAGGAGGAATTTTTG
OX336385	OX336385.1 Streptococcus sp. Marseille-Q6470 genome assembly, chromosome: contig00001		138875	139549	plus	ACACATCTTTAAAACAGAACAACGTTTGGCAGAGTATAAGGCCTTCTTTGAACCACAACTTTCTGACCTCGCTCTTAGCCGTAACATCCGTATGGGTATCAAGGATATCGCGGCTCGCGTTGAATTGATTAAACGTGATAAAGCAGCAGTTGAAGCAGTTGTTGCCCAATATGGCAAGGCTTAAAAACTTCTTGACTAAATAGTATATAAAAACTCAACTTTCTCATAGAAAAACAAGGAAAGTTGAGTTTTTTTTAAGATATTTTTGCTATAATGGATATAATAAGGAGGAATTTTTGA
CP135436	CP135436.1 Streptococcus sp. DTU_2020_1001019_1_SI_AUS_MUR_006 chromosome, complete genome		1202104	1202778	plus	CCATGTATTTAAGACAGAGCAACGCTTGACAGAATACAAGGCCTTCTTTGAGCCGCAACTTTCTGACCTTGCACTTAGCCGTAACATCGGTATGGGAATTAAGGAAATCGCAGCACGCGTTGAATTGATCAAGCGTGAAAAAGCAGCAGTTGAAGCAGCTGTTGCTCAATATAGCAAAGCTTAAAAGATTCTAGTCTAACTAGATTACAAAAACTCAACTTTCTCTTGGAAAAACAAGGGAAGTTGAGTTTTTTTTAAGATATTTTTGCTATAATAGGTGTAATAAGGAGGAATTTTTGA
CP058258	CP058258.1 Streptococcus sp. oral taxon 061 strain F0704 chromosome, complete genome		696216	696890	plus	ACACATCTTTAAAACAGAACAACGTTTGGCAGAGTATAAGGCCTTCTTTGAACCACAACTTTCTGACCTCGCTCTTAGCCGTAACATCCGTATGGGTATCAAGGATATCGCGGCTCGCGTTGAATTGATTAAACGTGAGAAAGCAGCAGTTGAAGTAGTTGTTTCACAATATGGCAAGGCTTAAAATATTTAATTTTAAATAAATTATAAAAACTCAACTTTTTCCTAGAAAAACAAGGAAAGTTGAGTTTTTTTTAAGATATTTTTGTTATAATAAGCTTAATAAGGAGGAATTTTTGA
OW724079	OW724079.1 Streptococcus sp. Marseille-Q3533 genome assembly, chromosome: contig00001		890066	889392	minus	TCACACATCTTTAAAACAGAACAACGTTTGGCAGAGTATAAGGCCTTCTTTGAACCACAACTCTCTGACCTCGCTCTTAGCCGTAACATCCGTATGGGTATCAAGGATATCGCGGCTCGCGTTGAATTGATTAAACGTGATAAAGCAGCGGTTGAAGCAGTTGTTGCACAATACGGCAAGGCTTAAAACATTCTAGTCTAAATAGTAATCAAAACTCAACTTTCTCTGATTAAAACAAGAAAAGTTGAGTTTTTTTTAAGATAATTTTGCTATAATGGATATAATAAGGAGGAATTTTTG
CP014264	CP014264.1 Streptococcus sp. oral taxon 431, complete genome		1484911	1484243	minus	CCCATGTATTCAAGACAGAGCAACGCTTGACAGAATACAAGGAATTCTTTGAGCCACAACTTTCTGACCTAGCTCTTAGCCGTAACATCGGTATGGGAATCAAGGAAATCGCAGCTCGCGTTGAATTGATTAAGCGTGAAAAAGCAGCAGTTGAAGCAGTTGTAGCTCAATATAGCAAAGCTTAAAAGATTCTAGTCTAACTAGATTACAAAAACTCAACTTTCTCTTGGAAAAACAAGGGAAGTTGAGTTTTTTTTAAGATATTTTTGCTATAATAGGCGTAATAAGGAGGAATTTTTG
CP193666	CP193666.1 Streptococcus sp. KHUD_014 chromosome, complete genome		1344468	1343800	minus	CCCATGTATTTAAGACAGAGCAACGTTTGACAGAATACAAGGCCTTCTTTGAGCCACAACTTTCTGACCTTGCCCTTAGCCGTAACATCGGTATGGGAATCAAGGAAATCGCAGCACGCGTTGAATTGATCAAGCGTGAAAAAGCAGCAGTTGAAGTAGCTGTTGCTCAATATAGCAAAGCTTAAAAGATTCTAGTCTAACTAGATTACAAAAACTCAACTTTCTCTTGGAAAAACAAGGGAAGTTGAGTTTTTTTTAAGATATTTTTGCTATAATAGGTATAATAAGGAGGAATTTTTG
CP152419	CP152419.1 Streptococcus nidrosiense strain SO-23-1 chromosome, complete genome		1683894	1683226	minus	CCCATGTATTCAAGACAGAGCAACGCTTGGCGGAATACAAGGAATTCTTTGAGCCACAACTTTCTGACCTAGCTCTTAGCCGTAACATCGGTATGGGAATCAAGGAAATCGCAGCTCGCGTTGAATTGATTAAGCGTGAAAAAGCAGCAGTTGAAGTAGTTGTAGCTAAATATAGCAAAGATTAAAAGATTCTAGTCTAACTAGATTATAAAAACTCAACTTTCTCTTGGAAAAACAAGGGAAGTTGAGTTTTTTTTAAGATATTTTTGCTATAATAGGTATAATAAGGAGGAATTTTTG
CP016953	CP016953.1 Streptococcus himalayensis strain HTS2 chromosome, complete genome		1692561	1693235	plus	GATTTTTGACGAGTATGACTTGAATGTTGCTTCGATTTAGCTAGTTTTAAGCAAAAACAGCTAAACTAAGAAGAGATAGAAAATCATGTATGGAAAAAGACAAGCAGATGCTGATGGACAATGCTTTTTTGGATGCTCGATCTTGTCGATAGACGATGAGTAGCCATGTTCTTTGATGGTGATGATTACAGAGTGATTGCTTGATAAATAACCAAAATGATGGGGAATCATGGTATAATAGAGAAAAAGCCGAATAAGTTATCATCTGATGTCTGATGATGGTAGGAGGAAATGGAGCAA
LR594037	LR594037.1 Streptococcus anginosus strain NCTC11064 genome assembly, chromosome: 1		986545	985871	minus	TAATGATTCAAATACAACAAATTCTTAATATTTCAGAGGAAGTCATGATATAATAGAATCAGAATAATAGAAAGTCAGTAGATTGATTTTTGGCAAGACAATGCGAAAGCATTACTTAGTTCACGATGAAGGGAGCGGGCAGAACTGAACATTCAAAATATTTTTGAGTTCGTGGCCTTATCCCCTTAAGCCTCAAAGTACTGTTTTGAGCAATCAGCTACTGCATCGTTAGTTTAGTGTATAACGAATTTTGAAACTGGAGACTTTTGTCCCAAACTCGTATTTTAGAAGGAAAAGCGT
CP088916	CP088916.1 Streptococcus anginosus strain 47S1 chromosome		1046086	1045412	minus	ATGATTCAAATACAACAAATTCTTAATATTTCAGAGGAAGTCATGATATAATAGAATCAGAACGTCAGTAGATTGGTTTTCAAAAAGGTGAAGTGAGAAGAAGTCTTTACTTATACTTGGTTCACGATTAAAGGAATGGGGGCAGAACTGAACATTAAAAATGTTTAGTTCGTGTTCTCATCCCCTCAAGCCTCAAAGTACTGTTTTGAGCAATCAGCTACTGCGCTGTTAGTTTAGTGCATAACGAATTTTGAAACTAGGAACTTTTGTTCCAGACTTGTATTTTAGAAGGAAAAGCGT
CP163380	CP163380.1 Streptococcus sp. CP1998 chromosome, complete genome		883180	883846	plus	GCAATGGTGGCCCACAAGGAAATGGTCCAGATAATGGCATGAACCAATCTGGCGGACAAGAAGGGAACCAGGGTTCCTCTAAAAAGTCCAATAAGAAGAATTCAAAAAATAAAAACAAGACGAGTGACAGTCAAAGTAACAAAGAAAACACGACAAATTCATAGGATTAGCCTTCCTCAGGCAGGCTGAATTTGATCATCAAACCAGGTTCTAAACTATAGGAAATGAAGGCAAGTCGTGTTATAATGGTTAAGAATAGATTAGAAAGACTCGCTCACGAAAGAGAAGAGGATACGACAA
CP176632	CP176632.1 Streptococcus anginosus strain SFAD 40 chromosome, complete genome		879744	879070	minus	TAATGATTCAAATACAACAAATTCTTAATATTTCAGAGGAAGTCATGATATAATAGAATCAGAATAATAGAAAGTCAGTAGATTGATTTTTGGCAAGACAATGCGAAAGCATTACTTAGTTCACGATGAAGGGAGCGGGCAGAACTGAACATTCAAAATATTTTTGAGTTCGTGGCCTTATCCCCTTAAGCCTCAAAGTACTGTTTTGAGCAATCAGCTACTGCATCGTTAGTTTAGTGCATAACGAATTTTGAAACTGGAGACTTTTGTCCCAAACTCGTATTTTAGAAGGAAAAGCAT
CP117042	CP117042.1 Streptococcus anginosus strain CGMH_KH1 chromosome, complete genome		1118384	1117710	minus	TAATGATTCAAATACAACAAATTCTTAATATTTCAGAGGAAGTCATGATATAATAGAATCAGAATAATAGAAAGTCAGTAGATTGATTTTTGGCAAGACAATGCGAAAGCATTACTTAGTTCACGATGAAGGGAGCGGGCAGAACTGAACATTCAAAATATTTTTGAGTTCGTGGCCTTATCCCCTTAAGCCTCAAAGTACTGTTTTGAGCAATCAGCTACTGCATCGTTAGTTTAGTGCATAACGAATTTTGAAACTGGAGACTTTTGTCCCAAACTCGTATTTTAGAAGGAAAAGCAT
CP012805	CP012805.1 Streptococcus anginosus strain J4211, complete genome		1037389	1036715	minus	TAATGATTCAAATACAACAAATTCTTAATATTTCAGAGGAAGTCATGATATAATAGAATCAGAATAATAGAAAGTCAGTAGATTGATTTTTGGCAAGACAATGCGAAAGCATTACTTAGTTCACGATGAAGGGAGCGGGCAGAACTGAACATTCAAAATATTTTTGAGTTCGTGGCCTTATCCCCTTAAGCCTCAAAGTACTGTTTTGAGCAATCAGCTACTGCATCGTTAGTTTAGTGCATAACGAATTTTGAAACTGGAGACTTTTGTCCCAAACTCGTATTTTAGAAGGAAAAGCAT
CP003860	CP003860.1 Streptococcus anginosus C1051, complete genome		1070569	1069895	minus	TAATGATTCAAATACAACAAATTCTTAATATTTCAGAGGAAGTCATGATATAATAGAATCAGAATAATAGAAAGTCAGTAGATTGATTTTTGGCAAGACAATGCGAAAGCATTACTTAGTTCACGATGAAGGGAGCGGGCAGAACTGAACATTCAAAATATTTTTGAGTTCGTGGCCTTATCCCCTTAAGCCTCAAAGTACTGTTTTGAGCAATCAGCTACTGCATCGTTAGTTTAGTGCATAACGAATTTTGAAACTGGAGACTTTTGTCCCAAACTCGTATTTTAGAAGGAAAAGCAT
LR134283	LR134283.1 Streptococcus anginosus strain NCTC10713 genome assembly, chromosome: 1		693397	692723	minus	TAATGATTCAAATACAACAAATTCTTAATATTTCAGAGAAAGTCATGATATAATAGAATCAGAATAATAGAAAGTCAGTAGATTGATTTTTGGCAAGACAATGCGAAAGCATTACTTAGTTCACGATGAAGGGAGCGGGCAGAACTGAACATTCAAAATGTTTTTTAGTTCGTGGCCTTATCCCATTAAGCCTCAAAGTACTGTTTTGAGCAATCAGCTACTGCATCGTTAGTTTAGTGCATAACGAATTTTGAAACTGGAGACTTTTGTCCCAAACTCGTATTTTAGAAGGAAAAGCAT
AP018548	AP018548.1 Streptococcus anginosus CCUG 27928 DNA, complete genome		804382	805056	plus	AATGATTCAAATACAACAAATTCTTAATATTTCAGAGAAAGTCATGATATAATAGAATCAGAATAATAGAAAGTCAGTAGATTGATTTTTGGCAAGACAATGCGAAAGCATTACTTAGTTCACGATGAAGGGAGCGGGCAGAACTGAACATTCAAAATGTTTTTTAGTTCGTGGCCTTATCCCATTAAGCCTCAAAGTACTGTTTTGAGCAATCAGCTACTGCATCGTTAGTTTAGTGCATAACGAATTTTGAAACTGGAGACTTTTGTCCCAAACTCGTATTTTAGAAGGAAAAGCATA
CP085939	CP085939.1 Streptococcus anginosus subsp. anginosus strain FDAARGOS_1569 chromosome, complete genome		596799	596125	minus	TAATGATTCAAATACAACAAATTCTTAATATTTCAGAGAAAGTCATGATATAATAGAATCAGAATAATAGAAAGTCAGTAGATTGATTTTTGGCAAGACAATGCGAAAGCATTACTTAGTTCACGATGAAGGGAGCGGGCAGAACTGAACATTCAAAATGTTTTTTAGTTCGTGGCCTTATCCCATTAAGCCTCAAAGTACTGTTTTGAGCAATCAGCTACTGCATCGTTAGTTTAGTGCATAACGAATTTTGAAACTGGAGACTTTTGTCCCAAACTCGTATTTTAGAAGGAAAAGCAT
CP034543	CP034543.1 Streptococcus periodonticum strain KCOM 2412 chromosome, complete genome		1003962	1003288	minus	CACGACAGAAAATAATGATTCAAATACAACAAATTCTTAATATTTCAGAGGAAGTCATGATATAATAGAATCAGAATAATAGAAAGTCAGTAGATTGATTTTTGGCAAGACAATGCTAGTTCACGATGAAGGGAGCGGGCAGAACTGAACATTCAAAATGTTTTTTAGTTCGTGGCCTTATCCCCTTAAGCCTCAAAGTACTGTTTTGAGCAATCAGCTACTGCATCGTTAGTTTAGTGCATAACGAATTTTGAAACTGGAGACTTTTGTCCCAAACTCGTATTTTAGAAGGAAAAGCAT
CP072329	CP072329.1 Streptococcus lactarius strain CCUG 66490 chromosome, complete genome		864621	865289	plus	GGCAATGGTGGCCCTCAAGGGAATGGTCCAGAAAATGGCATGAATCAATCTGGCGGACAAGAAGGGAACCAGGGTTCCTCTAAAAAGTCCAATAAGAAGAATTCAAAAAATAAAAACAAGACGAGTGATAGTCAAAGTAACAAAGAAAACACGACAAACTCATAGAATAAGCCTTCCTCAGGCAGTCTGAATTTGATCATCAAACCAGGTTCTAACTATAGGAAATGAAGGCAAGTCGTGTTATAATAGTTTGGAATAGATTAGAAAGACTCACTCAGGAAAGAGAAGAGGATACGACAA
CP003861	CP003861.1 Streptococcus anginosus C238, complete genome		1150571	1149897	minus	ATGATTCAAATACAACAAATTCTTAATATTTCAGAGGAAGTCATGATATAATAGAATCAGAACGTTAGTAGATTGATTTTCAAAAAGGTGAAGTTAAAAGAAGTCTTTACTTGTAATTAGTTCATGATTAAGGGAGTGAGGGCAGAACTAAACATTCAAAATGTTTAGTTTGTGGTCTTATCCCCTCAAGCCGTAAAGTACTGTTTTGAGCAATCAGCTACTGCATCGTTAGTTTAGTGCATAACGAATTTTGAAACTGGAGACTTTTGTCCCAAACTCGTATTTTAGAAGGAAAAGCAT
AP013072	AP013072.1 Streptococcus anginosus subsp. whileyi MAS624 DNA, complete genome		1165559	1164885	minus	ATGATTCAAATACAACAAATTCTTAATATTTCAGAGGAAGTCATGATATAATAGAATCAGAACGTTAGTAGATTGATTTTCAAAAAGGTGAAGTTAAAAGAAGTCTTTACTTGTAATTAGTTCATGATTAAGGGAGTGAGGGCAGAACTAAACATTCAAAATGTTTAGTTTGTGGTCTTATCCCCTCAAGCCGTAAAGTACTGTTTTGAGCAATCAGCTACTGCATCGTTAGTTTAGTGCATAACGAATTTTGAAACTGGAGACTTTTGTCCCAAACTCGTATTTTAGAAGGAAAAGCAT
CP068060	CP068060.1 Streptococcus anginosus strain FDAARGOS_1155 chromosome, complete genome		989694	989020	minus	ATGATTCAAATACAACAAATTCTTAATATTTCAGAGGAAGTCATGATATAATAGAATCAGAACGTTAGTAGATTGATTTTCAAAAAGGTGAAGTTAAAAGAAGTCTTTACTTGTAATTAGTTCATGATTAAGGGAGTGAGGGCAGAACTAAACATTCAAAATGTTTAGTTTGTGGTCTTATCCCCTCAAGCCGTAAAGTACTGTTTTGAGCAATCAGCTACTGCATCGTTAGTTTAGTGCATAACGAATTTTGAAACTGGAGACTTTTGTCCCAAACTCGTATTTTAGAAGGAAAAGCAT
CP002843	CP002843.1 Streptococcus parasanguinis ATCC 15912, complete genome		291415	292081	plus	GCAATGGTGGCCCACAAGGGAATGGTCCAGAAAATGGCATGAACCAATCTAGCGGACAAAAAGGGAACCAGGGTTCCTCTAAAAAGTCCAATAAGAAGAATTCAAAAAATAAAAACAAGACGAGTGATAGTCAAAGTAACAAAGAAAACACGACAAATTCATAGAATTAGCCTTCCTCAGGCAGGCTGAGTTTGATCATAAAACCAGGTTCTAAACTATAGGAAATGAAGGCAAGTCGTGTTATAATGGTTAAGAATAGATTAGAAAGACTCACTCACGAAAGAGAAGAGGATACGACGA
CP012719	CP012719.1 Streptococcus anginosus strain J4206, complete genome		1044505	1043831	minus	TAATGATTCAAATACAACAAATTCTTAATATTTCAGAGGAAGTCATGATATAATAGAATTAAAACGTTAGTAGATTGATTTTCAAAAAGGTGAAGTGAGAAGAAGTCTTTACTTGTACTTGGTTCACGATTAAAGGAGTGGGCAGAACTAAACATTCAAAATGTTTAGTTCGTGATCTTATCCCCTCAAGCCTCAAAGTGCTGTTTTGAGCAATCTGCTACTGCATCGTTAGTTTAGTGCATAACGAATTTTGAAACTAGGAACTTTTGTTCCAGACTTGTATTTTAGAAGGAAAAGCGT
CP007573	CP007573.1 Streptococcus anginosus strain SA1, complete genome		1034048	1034722	plus	AATGATTCAAATACAACAAATTCTTAATATTTCAGAGGAAGTCATGATATAATAGAATTAAAACGTTAGTAGATTGATTTTCAAAAAGGTGAAGTGAGAAGAAGTCTTTACTTGTACTTGGTTCACGATTAAAGGAGTGGGCAGAACTAAACATTCAAAATGTTTAGTTCGTGATCTTATCCCCTCAAGCCTCAAAGTGCTGTTTTGAGCAATCTGCTACTGCATCGTTAGTTTAGTGCATAACGAATTTTGAAACTAGGAACTTTTGTTCCAGACTTGTATTTTAGAAGGAAAAGCGTA
CP049820	CP049820.1 Streptococcus sp. ZB199 chromosome, complete genome		835640	836306	plus	GCAATGGTGGCCCACAAGGGAATGGTCCAGAAAATGGCATGAACCAATCTAGCGGACAAAAAGGGAACCAGGGTTCCTCTAAAAAGTCCAATAAGAAGAATTCAAAAAATAAAAACAAGACGAGTGATAGTCAAAGTAACAAAGAAAACACGACAAATTCATAGAATTAGCCTTCCTCAGGCAGGCTGAGTTTGATCATAAAACCAGGTTCTAAACTATAGGAAATGAAGGCAAGTCGTGTTATAATGGTTAAGAATAGATTAGAAAGACTCACTCACGAAAGAGAAGAGGATACGACGA
CP003122	CP003122.1 Streptococcus parasanguinis FW213, complete genome		837440	838106	plus	GCAATGGTGGCCCACAAGGGAATGGTCCAGATAATGGCATGAACCAATCTGGCGGACAAGAAGGGAACCAGGGTTCCTCTAAAAAGTCCAATAAGAAGAATTCAAAAAATAAAAACAAGACGAGTGATAGTCAAAGTAACAAAGAAAACACGACAAATTCATAGAATTAGCCTTCCTCAGGCAGGCTGATTTTGATCATAAAACCAGGTTCTAAACTATAGGAAATGAAGGCAAGTCGTGTTATAATGGTTAAGAATAGATTAGAAAGACTCACTCACGAAAGAGAAGAGGATACGACGA
LR134288	LR134288.1 Streptococcus milleri strain NCTC11169 genome assembly, chromosome: 1		987755	987081	minus	TAATGATTCAAATACAACAAATTCTTAATATTTCAGAGGAAGTCATGATATAATAGAATCAAAACGTTAGTAGATTGATTTTCAAAAAGGTGAAGTGAGAAGAAGTCTTTACTTGTACTTGGTTCACGATTAAAGGAGTGGGCAGAACTAAAGATTCAAAATGTTTAGTTCGTGATCTTATCCCCTCAAGCCTTAAAGTGCTGTTTTGAGCAATCTGCTACTGCATCGTTAGTTTAGTGCATAACGAATTTTGAAACTAGGAACTTTTGTTCCAGACTTGTATTTTAGAAGGAAAAGCGT
CP126961	CP126961.1 Streptococcus anginosus strain UMB4708 chromosome, complete genome		927076	927750	plus	TGATTCAAATACAACAAATTCTTAATATTTCAGAGGAAGTCATGATATAATAGAATCAGAACGTCAGTAGATTGGTTTTCAAAAAGGTGAAGTGAGAAGAAGTCTTTACTTATACTTAGTTCACGATTAAGGGAATGGGGGCAGAACTGAACATTAAAAATATTTAGTTCGTGTTCTCATCCCCTCAAGCCTCAAAGTACTGTTTTGAGCAATCAGCTACTGCATCGTTAGTTTAGTGCATAACGAATTTTGAAACTGGAGACTTTTGTCCCAAACTCGTATTTTAGAAGGAAAAGCATA
CP118053	CP118053.1 Streptococcus anginosus strain VSI40 chromosome, complete genome		824146	824820	plus	TGATTCAAATACAACAAATTCTTAATATTTCAGAGGAAGTCATGATATAATAGAATCAGAACGTCAGTAGATTGGTTTTCAAAAAGGTGAAGTGAGAAGAAGTCTTTACTTATACTTAGTTCACGATTAAGGGAATGGGGGCAGAACTGAACATTAAAAATATTTAGTTCGTGTTCTCATCCCCTCAAGCCTCAAAGTACTGTTTTGAGCAATCAGCTACTGCATCGTTAGTTTAGTGCATAACGAATTTTGAAACTGGAGACTTTTGTCCCAAACTCGTATTTTAGAAGGAAAAGCATA
CP118036	CP118036.1 Streptococcus anginosus strain VSI85 chromosome, complete genome		970872	971546	plus	TGATTCAAATACAACAAATTCTTAATATTTCAGAGGAAGTCATGATATAATAGAATCAGAACGTCAGTAGATTGGTTTTCAAAAAGGTGAAGTGAGAAGAAGTCTTTACTTATACTTAGTTCACGATTAAGGGAATGGGGGCAGAACTGAACATTAAAAATATTTAGTTCGTGTTCTCATCCCCTCAAGCCTCAAAGTACTGTTTTGAGCAATCAGCTACTGCATCGTTAGTTTAGTGCATAACGAATTTTGAAACTGGAGACTTTTGTTCCAAACTCGTATTTTAGAAGGAAAAGCATA
CP069892	CP069892.1 Streptococcus anginosus strain FDAARGOS_1357 chromosome, complete genome		473258	473932	plus	TAATGATTCAAATACAACAAATTCTTAATATTTCAGAGGAAGTCATGATATAATAGAATCAAAACGTTAGTAGATTGATTTTCAAAAAGGTGAAGTAAGAAGAGTCTTTACTTGTACTTGGTTCACGATTAAAGGAGTGGGCAGAACTAAACATTCAAAATGTTTAGTTCGTGATCTTATCCCCTCAAGTCTCAAAGTGCTGTTTTGAGCAATCTGCTACTGCATCGTTAGTTTAGTGCATAACGAATTTTGAAACTAGGAACTTTTGTTCCAGACTTATATTTTAGAAGGAAAAGCGTA
CP044230	CP044230.1 Streptococcus sp. LPB0220 chromosome, complete genome		875829	876495	plus	GCAATGGTGGCCCACAAGGGAATGATCCAGATAATGGCATGAACCAATCTGGCGGACAAGAAGGGAACCAGGGGTTCTCTAAAAAGTCCAATAAGAAGAATTCAAAAAATAAAAACAAGACGAGTGACAGTCAAAGTAACAAAGAAAACACGACAAACTCATAGAATTAGCCTTCCTCAGGCAGGCTGAATTTGATCATAAAACCAGGTTCTAAACTATAGGAAATGAAGGGAAGTCGTGTTATAATGGTTAAGAATAGATTAGAAAGACTCACTCACGAAAGAGAAGAGGATACGACAA
CP185272	CP185272.1 Streptococcus parasanguinis strain E669 chromosome, complete genome		881076	881742	plus	GCAATGGTGGCCCACAAGGGAATGGTCCAGATAATGGCATGAACCAATCTGGCGGACAAGAAGGGAACCAGGGTTCCTCTAAAAAGTCCAATAAGAAGAATTCAAAAAATAAAAACAAGACGAGTGATAGTCAAAGTAACAAAGAAAACACGACAAATTCATAGAATTAGCCTTCCTCAGGCAGGCTGAGTTTGATCATAAAACCAGGTTCTAAACTATAGGAAATGAAGGCAAGTCGTGTTATAATGGTTAAGAATAGATTAGAAAGACTCACTCACGAAAGAGAAGAGGATACGACGA
CP139419	CP139419.1 Streptococcus lingualis strain S5 chromosome, complete genome		1413707	1413041	minus	GGCAATGGTGGCCCTCAAGGAAATGGTCCAGAAAATGGCATGAACCAATCTGGCGGACAAGATGAAAACCAGGGTTCTTCTAAGAAGTCCAATAAGAAGAATTCAAAAAATAAAAACAAGACGAGTGATAGTCAAAATAACAAAGAAAACACGACAAACTCATAAAACAAGCCTTCCTCAGATAGACTGAATTTGATCATCAAACCAGGTTCTAAACTATAGGAAATGAAGGCAAGTCGTGTTATAATGGTTAAGAATAGATTAGAAAGACTCACTCAGGAAAGAGAAGAGGATACGACG
CP139418	CP139418.1 Streptococcus dentalis strain S1 chromosome, complete genome		1617416	1616750	minus	GGCAATGGTGGCCCACAAGGGAATGGTCCAGATAATGGCATGAACCAATCTGGCGGAAAAGAAGGGAGCCAGGGTTCCTCTAAAAAGTCCAATAAGAAGAATTCAAAAAATAAAAACAAGACGAGTGACAGTCAAAGTAACAAAGAAAACACGACAAACTCATAGAATTAGTCTTCCACAGGCAGGCTGAATTTGATCATCAAACCAGGTTCTAAACTATAGGAAATGAAGGCAAGTCGTGTTATAATGGTTAAGAATAGATTAGAAAGACTCACTCACGAAAGAGAAGAGGATACGACA
CP133988	CP133988.1 Streptococcus parasanguinis strain B-1756 chromosome, complete genome		1764978	1764312	minus	GGCAATGGTGGCCCACAAGGGAATGGTCCAGATAACGGCATGAACCAATCTGGCGGACAAGAAGGGAACCAGGGTTCCTCTAAAAAGTCCAACAAGAAGAATTCAAAAAATAAAAACAAGACGAGTGATAGTCAAAGTAACAAAGAAAACACGACAAACTCATAGAATTAGCCTTCCTCAGGCAGGCTGAATTTGATCATAAAACCAGGTTCTAAACTATAGGAAATGAAGGCAAGTCGTGTTATAATGGTTAAGAATAGATTAGAAAGACTCGCTCACGAAAGAGAAGAGGATACGATA
CP186000	CP186000.1 Streptococcus anginosus strain UMB3052 chromosome, complete genome		1703439	1704113	plus	TGATTCAAATACAACAAATTCTTAATATTTCAGAGGAAGTCATGATATAATAGAATCAGAACGTCAGTAGATTGGTTTTCAAAAAGGTGAAGTGAGAAGAAGTCTTTACTTATACTTAGTTCACGATTAAGGGAATGGGGGCAGAACTGAACATTAAAAATATTTAGTTCGTGTTCTCATCCCCTCAAGCCTCAAAGTACTGTTTTGAGCAATCAGCTACTGCATCGTTAGTTTAGTGCATAACGAATTTTGAAACTGGAGACTTTTGTCCCAAACTCGTATTTTAGAAGGAAAAGCATA
CP186001	CP186001.1 Streptococcus anginosus strain UMB2693 chromosome, complete genome		872113	872787	plus	TGATTCAAATACAACAAATTCTTAATATTTCAGAGGAAGTCATGATATAATAGAATCAGAACGTCAGTAGATTGGTTTTCAAAAAGGTGAAGTGAGAAGAAGTCTTTACTTATACTTAGTTCACGATTAAGGGAATGGGGGCAGAACTGAACATTAAAAATATTTAGTTCGTGTTCTCATCCCCTCAAGCCTCAAAGTACTGTTTTGAGCAATCAGCTACTGCATCGTTAGTTTAGTGCATAACGAATTTTGAAACTGGAGACTTTTGTCCCAAACTCGTATTTTAGAAGGAAAAGCATA
CP186002	CP186002.1 Streptococcus anginosus strain UMB1353 chromosome, complete genome		906705	907379	plus	TGATTCAAATACAACAAATTCTTAATATTTCAGAGGAAGTCATGATATAATAGAATCAGAACGTCAGTAGATTGGTTTTCAAAAAGGTGAAGTGAGAAGAAGTCTTTACTTATACTTAGTTCACGATTAAGGGAATGGGGGCAGAACTGAACATTAAAAATATTTAGTTCGTGTTCTCATCCCCTCAAGCCTCAAAGTACTGTTTTGAGCAATCAGCTACTGCATCGTTAGTTTAGTGCATAACGAATTTTGAAACTGGAGACTTTTGTCCCAAACTCGTATTTTAGAAGGAAAAGCATA
LS483343	LS483343.1 Streptococcus ferus strain NCTC12278 genome assembly, chromosome: 1		856861	857529	plus	CAAAAATTTGGCTTAGTCTGATTATTGTCTTGGGATTGGGACTCAGTTTTACCGGTGGTTTTGCGACCGCAAAACTAACACAGAAAACACCAAGCAATCTACCGGCTAATGGACGAGGAGGAACGCCTCCGACAGGGACACCGCCGGAAGGTTCCCCAGGAGATAGTTCGTCAAACTCGGACAGTAACTCAAATAGCAGCAATAGTTCAGATAGCAGCAGTGACAGCAGCTCAAATTCATCAAATGCTTAGTCTTATGGCTTAAGTCATGATATAATAGAAAGCAAAAGGAGTAGAGAAA
CP136160	CP136160.1 Streptococcus anginosus strain UMB8616 chromosome, complete genome		890358	891032	plus	TGATTCAAATACAACAAATTCTTAATATTTCAGAGGAAGTCATGATATAATAGAATCAGAACGTCAGTAGATTGGTTTTCAAAAAGGTGAAGTGAGAAGAAGTCTTTACTTATACTTAGTTCACGATTAAGGGAATGGGGGCAGAACTGAACATTAAAAATATTTAGTTCGTGTTCTCATCCCCTCAAGCCTCAAAGTACTGTTTTGAGCAATCAGCTACTGCATCGTTAGTTTAGTGCATAACGAATTTTGAAACTGGAGACTTTTGTCCCAAACTCGTATTTTAGAAGGAAAAGCATA
CP118029	CP118029.1 Streptococcus anginosus strain VSI68 chromosome, complete genome		881716	882390	plus	TGATTCAAATACAACAAATTCTTAATATTTCAGAGGAAGTCATGATATAATAGAATCAGAACGTCAGTAGATTGGTTTTCAAAAAGGTGAAGTGAGAAGAAGTCTTTACTTATACTTAGTTCACGATTAAGGGAATGGGGGCAGAACTGAACATTAAAAATATTTAGTTCGTGTTCTCATCCCCTCAAGCCTCAAAGTACTGTTTTGAGCAATCAGCTACTGCATCGTTAGTTTAGTGCATAACGAATTTTGAAACTGGAGACTTTTGTCCCAAACTCGTATTTTAGAAGGAAAAGCATA
CP118078	CP118078.1 Streptococcus anginosus strain VSI16 chromosome, complete genome		933949	934623	plus	TGATTCAAATACAACAAATTCTTAATATTTCAGAGGAAGTCATGATATAATAGAATCAGAACGTCAGTAGATTGGTTTTCAAAAAGGTGAAGTGAGAAGAAGTCTTTACTTATACTTAGTTCACGATTAAGGGAATGGGGGCAGAACTGAACATTAAAAATATTTAGTTCGTGTTCTCATCCCCTCAAGCCTCAAAGTACTGTTTTGAGCAATCAGCTACTGCATCGTTAGTTTAGTGCATAACGAATTTTGAAACTGGAGACTTTTGTCCCAAACTCGTATTTTAGAAGGAAAAGCATA
CP118046	CP118046.1 Streptococcus anginosus strain VSI52 chromosome, complete genome		948801	949475	plus	TGATTCAAATACAACAAATTCTTAATATTTCAGAGGAAGTCATGATATAATAGAATCAGAACGTCAGTAGATTGGTTTTCAAAAAGGTGAAGTGAGAAGAAGTCTTTACTTATACTTAGTTCACGATTAAGGGAATGGGGGCAGAACTGAACATTAAAAATATTTAGTTCGTGTTCTCATCCCCTCAAGCCTCAAAGTACTGTTTTGAGCAATCAGCTACTGCATCGTTAGTTTAGTGCATAACGAATTTTGAAACTGGAGACTTTTGTCCCAAACTCGTATTTTAGAAGGAAAAGCATA
CP157941	CP157941.1 Streptococcus sp. KHUD_010 chromosome, complete genome		788721	789395	plus	TAATGACTCAAATACAACAAATTCTTAATATTTCAGAGAAAGTCATGATATAATAGAATCAGAACGTTAGTAAGTTGATTTTCAAAAAGGTGAAGTGAGAAGAAGTCTTTACTTGTACTTGGTTCACGATTAAAGGAGTGGGCAGAACTAAACATTCAAAATGTTTAGTTCGTGATCTTATCCCCTCAAGCCTCAAAGTGCTGTTTTGAGCAATCTGCTACTGTATCGTTAGTTTAGTGCATAACGAATTTTGAAACTGGAGACTTTTGTCCCAAACTCGTATTTAGAAGGAAAAGCATA
CP118082	CP118082.1 Streptococcus anginosus strain VSI12 chromosome, complete genome		866335	867009	plus	TGATTCAAATACAACAAATTCTTAATATTTCAGAGGAAGTCATGATATAATAGAATCAGAACGTCAGTAGATTGGTTTTCAAAAAGGTGAAGTGAGAAGAAGTCTTTACTTATACTTAGTTCACGATTAAGGGAATGGGGGCAGAACTGAACATTAAAAATATTTAGTTCGTGTTCTCATCCCCTCAAGCCTCAAAGTACTGTTTTGAGCAATCAGCTACTGCATCGTTAGTTTAGTGCATAACGAATTTTGAAACTGGAGACTTTTGTCCCAAACTCGTATTTTAGAAGGAAAAGCATA
CP118054	CP118054.1 Streptococcus anginosus strain VSI37 chromosome, complete genome		968819	969493	plus	TGATTCAAATACAACAAATTCTTAATATTTCAGAGGAAGTCATGATATAATAGAATCAGAACGTCAGTAGATTGGTTTTCAAAAAGGTGAAGTGAGAAGAAGTCTTTACTTATACTTAGTTCACGATTAAGGGAATGGGGGCAGAACTGAACATTAAAAATATTTAGTTCGTGTTCTCATCCCCTCAAGCCTCAAAGTACTGTTTTGAGCAATCAGCTACTGCATCGTTAGTTTAGTGCATAACGAATTTTGAAACTGGAGACTTTTGTTCCAAACTCGTATTTTAGAAGGAAAAGCATA
CP041968	CP041968.1 Streptococcus sp. KS 6 chromosome, complete genome		669209	669883	plus	TAATGACTCAAATACAACAAATTCTTAATATTTCAGAGAAAGTCATGATATAATAGAATCAGAACGTTAGTAAGTTGATTTTCAAAAAGGTGAAGTGAGAAGAAGTCTTTACTTGTACTTGGTTCACGATTAAAGGAGTGGGCAGAACTAAACATTCAAAATGTTTAGTTCGTGATCTTATCCCCTCAAGCCTCAAAGTGCTGTTTTGAGCAATCTGCTACTGTATCGTTAGTTTAGTGCATAACGAATTTTGAAACTGGAGACTTTTGTCCCAAACTCGTATTTAGAAGGAAAAGCATA
CP118031	CP118031.1 Streptococcus anginosus strain VSI67 chromosome, complete genome		921610	922285	plus	TGATTCAAATACAACAAATTCTTAATATTTCAGAGGAAGTCATGATATAATAGAATCAGAACGTCAGTAGATTGGTTTTCAAAAAGGTGAAGTGAGAAGAAGTCTTTACTTATACTTAGTTCACGATTAAGGGAATGGGGGCAGAACTGAACATTAAAAATATTTAGTTCGTGTTCTCATCCCCTCAAGCCTCAAAGTACTGTTTTGAGCAATCAGCTACTGCATCGTTAGTTTAGTGCATAACGAATTTTGAAACTGGAGACTTTTGTCCCAAACTCGTATTTTAGAAGGAAAAGCATA
CP118081	CP118081.1 Streptococcus anginosus strain VSI13 chromosome, complete genome		866296	866969	plus	TGATTCAAATACAACAAATTCTTAATATTTCAGAGGAAGTCATGATATAATAGAATCAGAACGTCAGTAGATTGGTTTTCAAAAAGGTGAAGTGAGAAGAAGTCTTTACTTATACTTAGTTCACGATTAAGGGAATGGGGGCAGAACTGAACATTAAAAATATTTAGTTCGTGTTCTCATCCCCTCAAGCCTCAAAGTACTGTTTTGAGCAATCAGCTACTGCATCGTTAGTTTAGTGCATAACGAATTTTGAAACTGGAGACTTTTGTCCCAAACTCGTATTTTAGAAGGAAAAGCATA
CP134147	CP134147.1 Streptococcus parasanguinis strain 30.8.10 chromosome, complete genome		832399	833065	plus	GCAATGGTGGCCCACAAGGGAATGGTCCAGATAATGGCATGAACCAATCTGGCGGACAAGAAGGGAACCAGGGGTCCTCTAAAAAGTCCAATAAGAAGAATTCAAAAAATAAAAACAAGACGAGTGACAGTCAAAGTAACAAAGAAAACACGACAAACTCATAGAATTAGCCTTCCTCAGGCAGGCTGTATTTGATCATAAAACCAGGTTCTAAACTATAGGAAATGAAGGCAAGTCGTGTTATAATGGTTAAGAATAGATTAGAAAGACTCACTCACGAAAGAGAAGAGGATACGACGA
CP183189	CP183189.1 Streptococcus anginosus strain 980/01 chromosome, complete genome		901890	902564	plus	AATGACTCAAGTACAACAAATTCTTAATATTTCAGAGAAAGTCATGATATAATAGAATCAGAATAATAGAAAGTCAGTAGATTGATTTTTGGCAAGACAATGCGAAAGCATTACTTAGTTCACGATGAAGGGAGCGGGCAGAACTGAACATTCAAAATGTTTTTTAGTTCGTGGCTTTATCCCCTTAAGCCTCAAAGTACTGTTTTGAGCAATCAGCTACTGCGCCGTTAGTTTAGTGCATAACGAATTTTGAAACTAGGAACTTTTGTTCCAGACTTGTATTTTAGAAGGAAAAGCATA
LS483471	LS483471.1 Streptococcus cristatus strain NCTC13807 genome assembly, chromosome: 1		1015119	1015793	plus	AACAAAACGGTCAAGATGGTCAAGTCGGTCCGGGAGGTGGAGGTCAGCCACCACAAGGAAATGGTCAGCCAAGAGGACCACAAGAAGGAAATCAATCAAAAAAGAAGCCATCAAACGCTGACGGCACAACAAAAGATGATAAGAACAGCGAAAATAACTCGAAAACAACAAATTCTTAAAGCATTTTCGACAAGTCATGATATAATAGAAAAAGATAAGTGAAGATGGAATGAGAAGTGTTTGCCATGTCTCTATTTAAACCACACAGCATAAGCTTTTTCTAGAAAGGGAGGAACAGGA
CP004409	CP004409.1 Streptococcus cristatus AS 1.3089 chromosome, complete genome		860172	860846	plus	AACAAAACGGTCAAGATGGTCAAGTCGGTCCGGGAGGTGGAGGTCAGCCACCACAAGGAAATGGTCAGCCAAGAGGACCACAAGAAGGAAATCAATCAAAAAAGAAGCCATCAAACGCTGACGGCACAACAAAAGATGATAAGAACAGCGAAAATAACTCGAAAACAACAAATTCTTAAAGCATTTTCGACAAGTCATGATATAATAGAAAAAGATAAGTGAAGATGGAATGAGAAGTGTTTGCCATGTCTCTATTTAAACCACACAGCATAAGCTTTTTCTAGAAAGGGAGGAACAGGA
CP003686	CP003686.1 Streptococcus mutans GS-5, complete genome		1055435	1054761	minus	ATCAAAATGGATGATGGCTTTTTTAGCTATCCTAGGTATGGCACTTTGCTTTTCTGGAGGCTATGCAACAGCAAAACTAACTCAGACGAAGCCTACTATGCCTAAAAATGTCAAAAAAGGTACTCCGCCTAAAGGTGCTCCGGAAGATACTCCACCTAATGGCAATTCAAATGATTCATCGCAATCGGATAGTGATTCCGATTCTAATAGTAGCAATACGAATTCAAATTCTTCCATAACAAATGGCTAGTCGAAATATCCCAAGTCATGCTATAATAGAAAGTAAAAAAGGAGTAAAAT
CP050962	CP050962.1 Streptococcus mutans strain FDAARGOS_685 chromosome		1403379	1402705	minus	AGAAAGGCCAATTATGAAAATTTTTAAATCAAAATGGATGATGGCTTTTTTAGCTATCCTAGGTATGGCACTTTGCTTTTCTGGAGGCTATGCAACAGCAAAACTAACTCAGACGAAGCCTACTATGCCTAAAAATGTCAAAAAAGGTACTCCACCTAATGGCAATTCAAATGATTCATCGCAATCGGATAGTGATTCCGATTCTAATAGTAGCAATACGAATTCAAATTCTTCCATAACAAATGGCTAGTCGAAATATCCCAAGTCATGCTATAATAGAAAGTAAAAAAGGAGTAAAAT
CP044221	CP044221.1 Streptococcus mutans strain NCH105 chromosome, complete genome		241860	242534	plus	TCAAAATGGATGATGGCTTTTTTAGCTATCCTAGGTATGGCACTTTGCTTTTCTGGAGGCTATGCAACAGCAAAATTAACTCAGACGAAGCCTACTATGCCTAAAAATGTCAAAAAAGGTACTCCGCCTAAAGGTGCTCCGGAAGATACTCCACCTAATGGCAATTCAAATGATTCATCGCAATCGGATAGTGATTCCGATTCTAATAGTAGCAATACGAATTCAAATTCTTCCATAACAAATGGCTAGTCGAAATATCTCAAGTCATGCTATAATAGAAAGTAAAAAAGGAGTAAAATA
CP044493	CP044493.1 Streptococcus mutans strain MD chromosome, complete genome		1040648	1039974	minus	AGAAAGGCCAATTATGAAAATTTTTAAATCAAAATGGATGATGGCTTTTTTAGCTATCCTAGGTATGGCACTTTGCTTTTCTGGAGGCTATGCAACAGCAAAACTAACTCAGACGAAGCCTACTATGCCTAAAAATGTCAAAAAAGGTACTCCACCTAATGGCAATTCAAATGATTCATCGCAATCGGATAGTGATTCCGATTCTAATAGTAGCAATACGAATTCAAATTCTTCCATAACAAATGGCTAGTCGAAATATCCCAAGTCATGCTATAATAGAAAGTAAAAAAGGAGTAAAAT
AP019720	AP019720.1 Streptococcus mutans NBRC 13955 DNA, complete genome		988948	989622	plus	GAAAGGCCAATTATGAAAATTTTTAAATCAAAATGGATGATGGCTTTTTTAGCTATCCTAGGTATGGCACTTTGCTTTTCTGGAGGCTATGCAACAGCAAAACTAACTCAGACGAAGCCTACTATGCCTAAAAATGTCAAAAAAGGTACTCCACCTAATGGCAATTCAAATGATTCATCGCAATCGGATAGTGATTCCGATTCTAATAGTAGCAATACGAATTCAAATTCTTCCATAACAAATGGCTAGTCGAAATATCCCAAGTCATGCTATAATAGAAAGTAAAAAAGGAGTAAAATA
CP172847	CP172847.1 Streptococcus mutans strain DPC6143 chromosome, complete genome		964651	965325	plus	TCAAAATGGATGATGGCTTTTTTAGCTATCCTAGGTATGGCACTTTGCTTTTCTGGAGGCTATGCAACAGCAAAACTAACTCAGACGAAGCCTACTATGCCTAAAAATGTCAAAAAAGGTACTCCGCCTAAAGGTGCTCCGGAAGATACTCCACCTAATGGCAATTCAAATGATTCATCGCAATCGGATAGTGATTCCGATTCTAATAGTAGCAATACGAATTCAAATTCTTCCATAACAAATGGCTAGTCGAAATATCCCAAGTCATGCTATAATAGAAAGTAAAAAAGGAGTAAAATA
CP171350	CP171350.1 Streptococcus mutans strain GDP01 chromosome		223093	223767	plus	GAAAGGCCAATTATGAAAATTTTTAAATCAAAATGGATGATGGCTTTTTTAGCTATCCTAGGTATGGCACTTTGCTTTTCTGGAGGCTATGCAACAGCAAAACTAACTCAGACGAAGCCTACTATGCCTAAAAATGTCAAAAAAGGTACTCCACCTAATGGCAATTCAAATGATTCATCGCAATCGGATAGTGATTCCGATTCTAATAGTAGCAATACGAATTCAAATTCTTCCATAACAAATGGCTAGTCGAAATATCCCAAGTCATGCTATAATAGAAAGTAAAAAAGGAGTAAAATA
LS483349	LS483349.1 Streptococcus mutans strain NCTC10449 genome assembly, chromosome: 1		988947	989621	plus	GAAAGGCCAATTATGAAAATTTTTAAATCAAAATGGATGATGGCTTTTTTAGCTATCCTAGGTATGGCACTTTGCTTTTCTGGAGGCTATGCAACAGCAAAACTAACTCAGACGAAGCCTACTATGCCTAAAAATGTCAAAAAAGGTACTCCACCTAATGGCAATTCAAATGATTCATCGCAATCGGATAGTGATTCCGATTCTAATAGTAGCAATACGAATTCAAATTCTTCCATAACAAATGGCTAGTCGAAATATCCCAAGTCATGCTATAATAGAAAGTAAAAAAGGAGTAAAATA
CP023477	CP023477.1 Streptococcus mutans strain LAR01 chromosome, complete genome		955326	956000	plus	TGGATGATGGCTTTTTTAGCTATCCTAGGTATGGCACTTTGCTTTTCTGGAGGCTATGCAACAGCAAAACTAACTCAGACGAAGCCTACTATGCCTAAAAATGTCAAAAAAGGTACTCCGCCTAAAGGTGCTCCGGAAGATACTCCACCTAATGGCAATTCAAATGATTCATTGCAATCGGATAGTGATTCCGATTCTAATAGTAGCAATACGAATTCAAATTCAAATTCTTCCATAACAAATGGCTAGTCGAAATATCCCAAGTCATGCTATAATAGAAAGTAAAAAAGGAGTAAAATA
CP160386	CP160386.1 Streptococcus mutans strain UA159 ykuR deletion chromosome, complete genome		1070287	1069613	minus	ATCAAAATGGATGATGGCTTTTTTAGCTATCCTAGGTATGGCACTTTGCTTTTCTGGAGGCTATGCAACAGCAAAATTAACTCAGACGAAGCCTACTATGCCTAAAAATGTCAAAAAAGGTACTCCGCCTAAAGGTGCTCCGGAAGATACTCCACCTAATGGCAATTCAAATGATTCATCGCAATCGGATAGTGATTCCGATTCTAATAGTAGCAATACGAATTCAAATTCTTCCATAACAAATGGCTAGTCGAAATATCCCAAGTCATGCTATAATAGAAAGTAAAAAAGGGGTAAAAT
CP160385	CP160385.1 Streptococcus mutans strain UA159-WCSS chromosome, complete genome		1071418	1070744	minus	ATCAAAATGGATGATGGCTTTTTTAGCTATCCTAGGTATGGCACTTTGCTTTTCTGGAGGCTATGCAACAGCAAAATTAACTCAGACGAAGCCTACTATGCCTAAAAATGTCAAAAAAGGTACTCCGCCTAAAGGTGCTCCGGAAGATACTCCACCTAATGGCAATTCAAATGATTCATCGCAATCGGATAGTGATTCCGATTCTAATAGTAGCAATACGAATTCAAATTCTTCCATAACAAATGGCTAGTCGAAATATCCCAAGTCATGCTATAATAGAAAGTAAAAAAGGGGTAAAAT
CP133475	CP133475.1 Streptococcus mutans strain LMG 14558 chromosome, complete genome		1165064	1165738	plus	GAAAGGCCAATTATGAAAATTTTTAAATCAAAATGGATGATGGCTTTTTTAGCTATCCTAGGTATGGCACTTTGCTTTTCTGGAGGCTATGCAACAGCAAAACTAACTCAGACGAAGCCTACTATGCCTAAAAATGTCAAAAAAGGTACTCCACCTAATGGCAATTCAAATGATTCATCGCAATCGGATAGTGATTCCGATTCTAATAGTAGCAATACGAATTCAAATTCTTCCATAACAAATGGCTAGTCGAAATATCCCAAGTCATGCTATAATAGAAAGTAAAAAAGGAGTAAAATA
CP013237	CP013237.1 Streptococcus mutans strain NG8, complete genome		550371	551045	plus	TCAAAATGGATGATGGCTTTTTTAGCTATCCTAGGTATGGCACTTTGCTTTTCTGGAGGCTATGCAACAGCAAAATTAACTCAGACGAAGCCTACTATGCCTAAAAATGTCAAAAAAGGTACTCCGCCTAAAGGTGCTCCGGAAGATACTCCACCTAATGGCAATTCAAATGATTCATCGCAATCGGATAGTGATTCCGATTCTAATAGTAGCAATACGAATTCAAATTCTTCCATAACAAATGGCTAGTCGAAATATCTCAAGTCATGCTATAATAGAAAGTAAAAAAGGAGTAAAATA
CP007016	CP007016.1 Streptococcus mutans UA159-FR, complete genome		1071496	1070822	minus	ATCAAAATGGATGATGGCTTTTTTAGCTATCCTAGGTATGGCACTTTGCTTTTCTGGAGGCTATGCAACAGCAAAATTAACTCAGACGAAGCCTACTATGCCTAAAAATGTCAAAAAAGGTACTCCGCCTAAAGGTGCTCCGGAAGATACTCCACCTAATGGCAATTCAAATGATTCATCGCAATCGGATAGTGATTCCGATTCTAATAGTAGCAATACGAATTCAAATTCTTCCATAACAAATGGCTAGTCGAAATATCCCAAGTCATGCTATAATAGAAAGTAAAAAAGGGGTAAAAT
CP101984	CP101984.1 Streptococcus mutans strain UA-159 chromosome, complete genome		1071418	1070744	minus	ATCAAAATGGATGATGGCTTTTTTAGCTATCCTAGGTATGGCACTTTGCTTTTCTGGAGGCTATGCAACAGCAAAATTAACTCAGACGAAGCCTACTATGCCTAAAAATGTCAAAAAAGGTACTCCGCCTAAAGGTGCTCCGGAAGATACTCCACCTAATGGCAATTCAAATGATTCATCGCAATCGGATAGTGATTCCGATTCTAATAGTAGCAATACGAATTCAAATTCTTCCATAACAAATGGCTAGTCGAAATATCCCAAGTCATGCTATAATAGAAAGTAAAAAAGGGGTAAAAT
CP077404	CP077404.1 Streptococcus mutans strain FDAARGOS 1458 chromosome, complete genome		759746	760420	plus	GAAAGGCCAATTATGAAAATTTTTAAATCAAAATGGATGATGGCTTTTTTAGCTATCCTAGGTATGGCACTTTGCTTTTCTGGAGGCTATGCAACAGCAAAACTAACTCAGACGAAGCCTACTATGCCTAAAAATGTCAAAAAAGGTACTCCACCTAATGGCAATTCAAATGATTCATCGCAATCGGATAGTGATTCCGATTCTAATAGTAGCAATACGAATTCAAATTCTTCCATAACAAATGGCTAGTCGAAATATCCCAAGTCATGCTATAATAGAAAGTAAAAAAGGAGTAAAATA
AE014133	AE014133.2 Streptococcus mutans UA159, complete genome		1071613	1070939	minus	ATCAAAATGGATGATGGCTTTTTTAGCTATCCTAGGTATGGCACTTTGCTTTTCTGGAGGCTATGCAACAGCAAAATTAACTCAGACGAAGCCTACTATGCCTAAAAATGTCAAAAAAGGTACTCCGCCTAAAGGTGCTCCGGAAGATACTCCACCTAATGGCAATTCAAATGATTCATCGCAATCGGATAGTGATTCCGATTCTAATAGTAGCAATACGAATTCAAATTCTTCCATAACAAATGGCTAGTCGAAATATCCCAAGTCATGCTATAATAGAAAGTAAAAAAGGGGTAAAAT
AP010655	AP010655.1 Streptococcus mutans NN2025 DNA, complete genome		952510	953184	plus	TCAAAATGGATGATGGCTTTTTTAGCTATCCTAGGTATGGCACTTTGCTTTTCTGGAGGCTATGCAACAGCAAAACTAACTCAGACGAAGCCTACTATGCCTAAAAATGTCAAAAAAGGTACTCCGCCTAAAGGTGCTCCGGAAGATACTCCACCTAATGGCAATTCAAATGATTCATCGCAATCGGATAGTGATTCCGATTCTAATAGTAGCAATACGAATTCAAATTCTTCCATAACAAATGGCTAGTCGAAATATCCCAAGTCATGCTATAATAGAAAGTAAAAAAGGAGTAAAATA
CP033199	CP033199.1 Streptococcus mutans strain LAB761 chromosome, complete genome		725568	726242	plus	TCAAAATGGATGATGGCTTTTTTAGCTATCCTAGGTATGGCACTTTGCTTTTCTGGAGGCTATGCAACAGCAAAATTAACTCAGACGAAGCCTACTATGCCTAAAAATGTCAAAAAAGGTACTCCGCCTAAAGGTGCTCCGGAAGATACTCCACCTAATGGCAATTCAAATGATTCATCGCAATCGGATAGTGATTCCGATTCTAATAGTAGCAATACGAATTCAAATTCTTCCATAACAAATGGCTAGTCGAAATATCTCAAGTCATGCTATAATAGAAAGTAAAAAAGGAGTAAAATA
LR134320	LR134320.1 Streptococcus mutans strain NCTC10832 genome assembly, chromosome: 1		1437486	1436812	minus	ATCAAAATGGATGATGGCTTTTTTAGCTATCCTAGGTATGGCACTTTGCTTTTCTGGAGGCTATGCAACAGCAAAATTAACTCAGACGAAGCCTACTATGCCTAAAAATGTCAAAAAAGGTACTCCGCCTAAAGGTGCTCCGAAAGATACTCCACCTAATGGCAATTCAAATGATTCATCGCAATCGGATAGTGATTCCGATTCTAATAGTAGCAATACGAATTCAAATTCTTCCATAACAAATGGCTAGTCGAAATATCTCAAGTCATGCTATAATAGAAAGTAAAAAAGGAGTAAAAT
CP021318	CP021318.1 Streptococcus mutans strain KCOM 1054 (= ChDC YM3) genome		878366	877692	minus	ATCAAAATGGATGATGGCTTTTTTAGCTATCCTAGGTATGGCACTTTGCTTTTCTGGAGGCTATGCAACAGCAAAACTAACTCAGACGAAGCCTACTATGCCTAAAAATGTCAAAAAAGGTACTCCGCCTAAAGGTGCTCCGGAAGATACTCCACCTAATGGCAATTCAAATGATTCATCGCAATCGGATAGTGCTTCCGATTCTAATAGTAGCAATACGAATTCAAATTCTTCCATAACAAATGGCTAGTCGAAATATCTCAAGTCATGCTATAATAGAAAGTAAAAAAGGAGTAAAAT
AP014571	AP014571.1 Streptococcus mutans LP13 DNA, complete genome		1076472	1075798	minus	ATCAAAATGGATGATGGCTTTTTTAGCTATCCTAGGTATGGCACTTTGCTTTTCTGGAGGCTATGCAACAGCAAAATTAACTCAGACGAAGCCTACTATGCCTAAAAATGTCAAAAAAGGTACTCCGCCTAAAGGTGCTCCGGAAGATACTCCACCTAATGGCAATTCAAATGATTCATCGCAATCGGATAGTGATTCCGATTCTAATAGTAGCAATACGAATTCAAATTCTTCCATAACAAATGGCTAGTCGAAATATCTCAAGTCATGCTATAATAGAAAGTAAAAAAGGAGTAAAAT
CP101986	CP101986.1 Streptococcus mutans strain COCC33-14 chromosome, complete genome		1155586	1154912	minus	ATCAAAATGGATGATGGCTTTTTTAGCTATCCTAGGTATGGCACTTTGCTTTTCTGGAGGCTATGCAACAGCAAAACTAACTCAGACGAAGCCTACTATGCCTAAAAATGTCAAAAAAGGTACTCCGCCTAAAGGTACTCCGGAAGATACTCCACCTAATGGCAATTCAAATGATTCATCGCAATCGGATAGTGATTCCGATTCTAATAGTAGCAATACGAATTCAAATTCTTCCATAACAAATGGCTAGTCGAAATATCTCAAGTCATGCTATAATAGAAAGTAAAAAAGGAGTAAAAT
CP101985	CP101985.1 Streptococcus mutans strain COCC33-14R chromosome, complete genome		1155781	1155107	minus	ATCAAAATGGATGATGGCTTTTTTAGCTATCCTAGGTATGGCACTTTGCTTTTCTGGAGGCTATGCAACAGCAAAACTAACTCAGACGAAGCCTACTATGCCTAAAAATGTCAAAAAAGGTACTCCGCCTAAAGGTACTCCGGAAGATACTCCACCTAATGGCAATTCAAATGATTCATCGCAATCGGATAGTGATTCCGATTCTAATAGTAGCAATACGAATTCAAATTCTTCCATAACAAATGGCTAGTCGAAATATCTCAAGTCATGCTATAATAGAAAGTAAAAAAGGAGTAAAAT
CP066294	CP066294.2 Streptococcus mutans strain 27-3 chromosome, complete genome		519381	520055	plus	TCAAAATGGATGATGGCTTTTTTAGCTATCCTAGGTATGGCACTTTGCTTTTCTGGAGGCTATGCAACAGCAAAACTAACTCAGACGAAGCCTACTATGCCTAAAAATGTCAAAAAAGGTACTCCGCCTAAAGGTACTCCGGAAGATACTCCACCTAATGGCAATTCAAATGATTCATCGCAATCGGATAGTGATTCCGATTCTAATAGTAGCAATACGAATTCAAATTCTTCCATAACAAATGGCTAGTCGAAATATCTCAAGTCATGCTATAATAGAAAGTAAAAAAGGAGTAAAATA
CP061071	CP061071.1 Streptococcus mutans B04Sm5 chromosome, complete genome		930874	931548	plus	TCAAAATGGATGATGGCTTTTTTAGCTATCCTAGGTATGGCACTTTGCTTTTCTGGAGGCTATGCAACAGCAAAATTAACTCAGACGAAGCCTACTATGCCTAAAAATGTCAAAAAAGGTACTCCGCCTAAAGGTGCTCCGAAAGATACTCCACCTAATGGCAATTCAAATGATTCATCGCAATCGGATAGTGATTCCGATTCTAATAGTAGCAATACGAATTCAAATTCTTCCATAACAAATGGCTAGTCGAAATATCTCAAGTCATGCTATAATAGAAAGTAAAAAAGGAGTAAAATA
CP050273	CP050273.1 Streptococcus mutans strain P1 chromosome, complete genome		810542	811216	plus	TCAAAATGGATGATGGCTTTTTTAGCTATCCTAGGTATGGCACTTTGCTTTTCTGGAGGCTATGCAACAGCAAAATTAACTCAGACGAAGCCTACTATGCCTAAAAATGTCAAAAAAGGTACTCCGCCTAAAGGTGCTCCGGAAGATACTCCACCTAATGGCAATTCAAATGATTCATCGCAATCGGATAGTGATTCCGATTCTAATAGTAGCAATACGAATTCAAATTCTTCCATAACAAATGGCTAGTCGAAATATCTCAAGTCATGCTATAATAGAAAGTAAAAAAGGAGTAAAATA
CP050272	CP050272.1 Streptococcus mutans strain P6 chromosome, complete genome		536398	537072	plus	TCAAAATGGATGATGGCTTTTTTAGCTATCCTAGGTATGGCACTTTGCTTTTCTGGAGGCTATGCAACAGCAAAATTAACTCAGACGAAGCCTACTATGCCTAAAAATGTCAAAAAAGGTACTCCGCCTAAAGGTGCTCCGGAAGATACTCCACCTAATGGCAATTCAAATGATTCATCGCAATCGGATAGTGATTCCGATTCTAATAGTAGCAATACGAATTCAAATTCTTCCATAACAAATGGCTAGTCGAAATATCTCAAGTCATGCTATAATAGAAAGTAAAAAAGGAGTAAAATA
CP050271	CP050271.1 Streptococcus mutans strain S1 chromosome, complete genome		810545	811219	plus	TCAAAATGGATGATGGCTTTTTTAGCTATCCTAGGTATGGCACTTTGCTTTTCTGGAGGCTATGCAACAGCAAAATTAACTCAGACGAAGCCTACTATGCCTAAAAATGTCAAAAAAGGTACTCCGCCTAAAGGTGCTCCGGAAGATACTCCACCTAATGGCAATTCAAATGATTCATCGCAATCGGATAGTGATTCCGATTCTAATAGTAGCAATACGAATTCAAATTCTTCCATAACAAATGGCTAGTCGAAATATCTCAAGTCATGCTATAATAGAAAGTAAAAAAGGAGTAAAATA
CP050270	CP050270.1 Streptococcus mutans strain S4 chromosome, complete genome		810539	811213	plus	TCAAAATGGATGATGGCTTTTTTAGCTATCCTAGGTATGGCACTTTGCTTTTCTGGAGGCTATGCAACAGCAAAATTAACTCAGACGAAGCCTACTATGCCTAAAAATGTCAAAAAAGGTACTCCGCCTAAAGGTGCTCCGGAAGATACTCCACCTAATGGCAATTCAAATGATTCATCGCAATCGGATAGTGATTCCGATTCTAATAGTAGCAATACGAATTCAAATTCTTCCATAACAAATGGCTAGTCGAAATATCTCAAGTCATGCTATAATAGAAAGTAAAAAAGGAGTAAAATA
CP044495	CP044495.1 Streptococcus mutans strain UA140 chromosome, complete genome		1134994	1134320	minus	ATCAAAATGGATGATGGCTTTTTTAGCTATCCTAGGTATGGCACTTTGCTTTTCTGGAGGCTATGCAACAGCAAAACTAACTCAGACGAAGCCTACTATGCCTAAAAATGTCAAAAAAGGTACTCCGCCTAAAGGTGCTCCGGAAGTTACTCCACCTAATGGCAATTCAAATGATTCATCGCAATCGGATAGTGATTCCGATTCTAATAGTAGCAATACGAATTCAAATTCTTCCATAACAAATGGCTAGTCGAAATATCTCAAGTCATGCTATAATAGAAAGTAAAAAAGGAGTAAAAT
CP044492	CP044492.1 Streptococcus mutans strain T8 chromosome, complete genome		1072464	1071790	minus	ATCAAAATGGATGATGGCTTTTTTAGCTATCCTAGGTATGGCACTTTGCTTTTCTGGAGGCTATGCAACAGCAAAACTAACTCAGACGAAGCCTACTATGCCTAAAAATGTCAAAAAAGGTACTCCGCCTAAAGGTGCTCCGGAAGATACTCCACCTAATGGCAATTCAAATGATTCATCGCAATCGGATAGTGATTCCGATTCTAATAGTAGCAATACGAATTCAAATTCTTCCATAACAAATGGCTAGTCGAAATATCTCAAGTCATGCTATAATAGAAAGTAAAAAAGGAGTAAAAT
CP185273	CP185273.1 Streptococcus mutans strain E681 chromosome, complete genome		1072073	1071399	minus	ATCAAAATGGATGATGGCTTTTTTAGCTATCCTAGGTATGGCACTTTGCTTTTCTGGAGGCTATGCAACAGCAAAACTAACTCAGACGAAGCCTACTATGCCTAAAAATGTCAAAAAAGGTACTCCGCCTAAAGGTGCTCCGGAAGATACTCCACCTAATGGCAATTCAAATGATTCATCGCAATCGGATAGTGATTCCGATTCTAATAGTAGCAATACGAATTCAAATTCTTCCATAACAAATGGCTAGTCGAAATATCTCAAGTCATGCTATAATAGAAAGTAAAAAAGGAGTAAAAT
CP183775	CP183775.1 Streptococcus mutans strain Xc chromosome, complete genome		1109889	1109215	minus	ATCAAAATGGATGATGGCTTTTTTAGCTATCCTAAGTATGGCACTTTGCTTTTCTGGAGGCTATGCAACAGCAAAACTAACTCAGACGAAGCCTACTATGCCTAAAAATGTCAAAAAAGGTACTCCGCCTAAAGGTGCTCCGGAAGATACTCCACCTAATGGCAATTCAAATGATTCATCGCAATCGGATAGTGATTCCGATTCTAATAGTAGCAATACGAATTCAAATTCTTCCATAACAAATGGCTAGTCGAAATATCTCAAGTCATGCTATAATAGAAAGTAAAAAAGGAGTAAAAT
CP017295	CP017295.1 Streptococcus gordonii strain IE35, complete genome		1274804	1275478	plus	TGGTGGTAACGGTGGACCTGGAGGGCCAGGAGGACAGCCACCGCAAGGAAATAATAATCAAGAAGGCGGTAGCAATTCTAAGAAGAAGCCAGCCAATGCAGATGGAAGTACAAAGGATAAGGAAAGCAATTCTAATCAAAATAATGAAGAAAACGCTACAAAATCTTAATCCATTTGTTAAAGTCATGATATAATAATTAAAGAATTATACTAAGATCCAAAAAAATGGGACAAAAATTCTTTATTTTACATAATCTTAGATGAAGCAGATCAGTATCTTATAGCAGGAGGAGAACAAGA
CP012648	CP012648.1 Streptococcus gordonii strain KCOM 1506 (= ChDC B679), complete genome		1797080	1796406	minus	CTGGTGGTAACGGTGGACCTGGAGGTCCAGGAGACCAGCCACCGCAAGGAAATAATAATCAAGAAAACGGTAGCAATTCTAAGAAGAAGCCAGCCAATGCAGATGGAAGTACAAAGGATAAGGATAGCAATTCTAATCAAAATAATGAAGAAAACGCTACAAAATCTTAATCCATTTGTTAAAGTCATGATATAATAATTAAAGAATTATACTAAGATCCAAAAAAATGGGACAAAAATTCTTTATTTTACATAATCTTAGATGAAGCAGATCAGTATCTTATAGCAGGAGGAGAACAAG
CP082153	CP082153.1 Streptococcus mutans OMZ175 chromosome, complete genome		921486	920812	minus	ATCAAAATGGATGATGGCTTTTTTAGCTATCCTAAGTATGGCACTTTGCTTTTCTGGAGGCTATGCAACAGCAAAACTAACTCAGACGAAGCCTACTATGCCTAAAAATGTCAAAAAAGGTACTCCGCCTAAAGGTGCTCCGGAAGATACTCCACCTAATGGCAATTCAAATGATTCATCGCAATCGGATAGTGATTCCGATTCTAATAGTAGCAATACGAATTCAAATTCTTCCATAACAAATGGCTAGTCGAAATATCTCAAGTCATGCTATAATAGAAAGTAAAAAAGGAGTAAAAT
CP054570	CP054570.1 Streptococcus sanguinis strain FDAARGOS_770 chromosome, complete genome		1153095	1152421	minus	TTCAGGACAAAGCGGTCAAGACCAAGGAATGCCGCCTCAAGACGGCCAGCAGTCGGGTAATGACAAGAGCAAGAATTCTTCTGCTCAGCAAAATGACAACGGGAAGAAAAACAAGAAAAAGTCTTCAACGAACACAAATGAACAATCGGACAAGAATAATAAGTCTACAAAAGAAAATAAAACGTCGCAGTCGTAGAAAAAACTTACTGATTTTGACCCAAGTCATGATATAATAAGAATAGCAAATAAAACAAAAACCAAAAGACGTGATCTTGGTAAGTTTTATTGGAGGAAAGAAAG
CP076608	CP076608.1 Streptococcus sanguinis strain VMC66R chromosome, complete genome		840191	839517	minus	TTCAGGACAAAGCGGTCAAGACCAAGGAATGCCGCCTCAAGACGGCCAGCAGTCGGGTAATGACAAGAGCAAGAATTCTTCTGCTCAGCAAAATGACAACGGGAAGAAAAACAAGAAAAAGTCTTCAACGAACACAAATGAACAATCGGACAAGAATAATAAGTCTACAAAAGAAAATAAAACGTCGCAGTCGTAGAAAAAACTTACTGATTTTGACCCAAGTCATGATATAATAAGAATAGCAAATAAAACAAAAACCAAAAGACGTGATCTTGGTAAGTTTTATTGGAGGAAAGAAAG
CP014699	CP014699.1 Streptococcus pantholopis strain TA 26, complete genome		1019940	1019266	minus	AGTCGAACAAGCTATTCAGGAAACGCATTGAGCTTTTTCTTTCAGAATCCTAAGTATTAGTCATTTTCTATTGAAGCGGTCTCTTTACATTTAAAAAAACTGACAGTCTTTTTGCCGCAGTTATCAGGCGGAGGGCTGTCTTATTTTTTAGAAACGGTTAAGCTTAAAATGATAGACTTGACCTAACCCTTAATAGAAACGATAAGTAAGGAATGCTCTATTACAGGTAAACACTCAAACTGGATATGGACGAAAAGGTGTTTAGGGTGTTATAATGAGAATGCAAAAAGGAGTAGAATG
LR594041	LR594041.1 Streptococcus gordonii strain NCTC9124 genome assembly, chromosome: 1		1091112	1091786	plus	TGGTGGTAACGGTGGACCTGGAGGTCCAGGAGACCAGCCACCGCAAGGAAATAATAATCAAGAAAACGGTAGCAATTCTAAGAAGAAACCAGCCAATGCAGATGGAAGTACAAAGGATAAGGATAGCAATTCTAACCAAAATAATGAAGAAAACACTACAAAATCCTAATCCATTTGTTAAAGTCATGATATAATAATTAAAGAATTATACTAAGATCCAAAAAATGATAAAAAAATTCTTTATTTTATAATAATCTTAGATGAAGCCAATTAGTATCTTATAGCAGAAGGAGAACAAGA
LS483375	LS483375.1 Streptococcus gordonii strain NCTC3165 genome assembly, chromosome: 1		1072338	1073012	plus	CTGGTGGTAACGGAGGACCTGGCGGTCCGGGAGGTCAGCCACCGCAAGGAAATAATAATCAAGAAAACGGTAGCAATTCTAAGAAGAAACCAGCCAATGCAGATGGAAGTACAAAGGATAAGGATAGCAATTCTAATCAAAATAATGAAGAAAACGCTACAAAATCTTAATCCATTTGTTAAAGTCATGATATAATAATTAAAGAATTATACTAAGATCCAAAAAATGGGACAGAAATTCTTTATTTTACATAATCTTAGATGAAGCAGATCAGTATCTTATAGCAGGAGGAGAACAAGA
LS483341	LS483341.1 Streptococcus gordonii strain NCTC7865 genome assembly, chromosome: 1		1563786	1563112	minus	AAGATGGACAAGGTGGTCCTGGAGGGCCAGGAGGACAGCCACCGCAAGGAAATAGTAATCAAGAAGGCGGTAGCAATTCTAAGAAGAAACCAGCCAATGCAGATGAAAGTACGAAGGATAAGGATAGTAATTCTAACCAAAATAATGAAGAAAACGCTACTAAATCTTAATCCATTTGTTAAAGTCATGATATAATGATTAAAGAATTATACTAAGATCCAAAAAATGATACAAAAATTCTTTATTTTATAATAATCTTAGATGAAGCCGATTAGTATCTTATAGCAGGAGGAGAACAAG
CP077248	CP077248.1 Streptococcus gordonii strain FDAARGOS 1455 chromosome, complete genome		1092186	1091512	minus	CCTGGTGGTAACGGAGGACCTGGCGGTCCGGGAGGTCAGCCACCGCAAGGAAATAATAATCAAGAAAACGGTAGCAATTCTAAGAAGAAACCAGCCAATGCAGATGGAAGTACAAAGGATAAGGATAGCAATTCTAATCAAAATAATGAAGAAAACGCTACAAAATCTTAATCCATTTGTTAAAGTCATGATATAATAATTAAAGAATTATACTAAGATCCAAAAAATGGGACAGAAATTCTTTATTTTACATAATCTTAGATGAAGCAGATCAGTATCTTATAGCAGGAGGAGAACAAG
CP077224	CP077224.1 Streptococcus gordonii strain FDAARGOS 1454 chromosome, complete genome		671900	672574	plus	AGATGGACAAGGTGGTCCTGGAGGGCCAGGAGGACAGCCACCGCAAGGAAATAGTAATCAAGAAGGCGGTAGCAATTCTAAGAAGAAACCAGCCAATGCAGATGAAAGTACGAAGGATAAGGATAGTAATTCTAACCAAAATAATGAAGAAAACGCTACTAAATCTTAATCCATTTGTTAAAGTCATGATATAATGATTAAAGAATTATACTAAGATCCAAAAAATGATACAAAAATTCTTTATTTTATAATAATCTTAGATGAAGCCGATTAGTATCTTATAGCAGGAGGAGAACAAGA
AP012336	AP012336.1 Streptococcus mutans LJ23 DNA, complete genome		964078	964752	plus	TCAAAATGGATGATGGCTTTTTTAGCTATCCTAAGTATGGCACTTTGCTTTTCTGGAGGCTATGCAACGGCAAAACTAACTCAGACGAAGCCTACTATGCCTAAAAATGTCAAAAAAGGTACTCCGCCTAAAGGTGCTCCGGAAGATACTCCACCTAATGGCAATTCAAATGATTCATCGCAATCGGATAGTGATTCCGATTCTAATAGTAGCAATACGAATTCAAATTCTTCCATAACAAATGGCTAGTCGAAATATCTCAAGTCATGCTATAATAGAAAGTAAAAAAGGAGTAAAATA
CP185947	CP185947.1 Streptococcus equinus strain NM-L6 chromosome, complete genome		980002	979328	minus	AATACAAAGCATTCTTTGAGCCACAACTTGATGATATGGCAATCAGCCGTAATATCACAATGGGTATCAAAGAAATCTCTGCTCGTCTTGATTTGATTAGCACAAGTAAAGTCGCAGTTGAAGAAGCTCTCGCAGCTGTAAAATAATATAAATTTAAAAGCATTTGAGGTCATCTCAGATGCTTTTTTTTAGGATATCTTAAGTTCTTTAAGGTATCCTTTTTCTATTAATAAATTGTGTAAAATGCTTAGACCTAAGAGATAAGTCATGATATAATAAAGTAAATAAGGGAGCAGATAT
CP046328	CP046328.1 Streptococcus gordonii strain FDAARGOS_683 chromosome, complete genome		289135	289809	plus	TGGTGGTAACGGTGGACCTGGAGGGCCAGGAGGACAGCCACCGCAAGGAAATAATAATCAAGAAAACGGTAGCAATTCTAAGAAGAAACCAGCCAATGCAGATGGAAGTACAAAGGATAAGGATAGCTATTCTAGTCAAAATAATGAAGAAAACACTACAAAATCCTAATCCATTTGTTAAAGTCATGATATAATAATTAAAGAATTATACTAAGATCCAAAAAATGATAAAAAAATTCTTTATTTTATAATAATCTTAGATGAAGCCAATTAGTATCTTATAGCAGGAGGAGAACAAGA
CP158633	CP158633.1 Streptococcus gordonii strain GP1295 chromosome, complete genome		1113862	1114536	plus	TGGTGGTAACGGTGGACCTGGAGGGCCAGGAGGACAGCCACCGCAAGGAAATAATAATCAAGAAAACGGTAGCAATTCTAAGAAGAAACCAGCCAATGCAGATGGAAGTACAAAGGATAAGGATAGCTATTCTAGTCAAAATAATGAAGAAAACACTACAAAATCCTAATCCATTTGTTAAAGTCATGATATAATAATTAAAGAATTATACTAAGATCCAAAAAATGATAAAAAAATTCTTTATTTTATAATAATCTTAGATGAAGCCAATTAGTATCTTATAGCAGGAGGAGAACAAGA
LR134291	LR134291.1 Streptococcus gordonii strain NCTC7868 genome assembly, chromosome: 1		1115887	1116561	plus	TGGTGGTAACGGTGGACCTGGAGGGCCAGGAGGACAGCCACCGCAAGGAAATAATAATCAAGAAAACGGTAGCAATTCTAAGAAGAAACCAGCCAATGCAGATGGAAGTACAAAGGATAAGGATAGCTATTCTAGTCAAAATAATGAAGAAAACACTACAAAATCCTAATCCATTTGTTAAAGTCATGATATAATAATTAAAGAATTATACTAAGATCCAAAAAATGATAAAAAAATTCTTTATTTTATAATAATCTTAGATGAAGCCAATTAGTATCTTATAGCAGGAGGAGAACAAGA
CP020450	CP020450.2 Streptococcus gordonii strain FDAARGOS_257 chromosome, complete genome		1882008	1881334	minus	CCTGGTGGTAACGGAGGACCTGGCGGTCCGGGAGGTCAGCCACCGCAAGGAAATAATAATCAAGAAAACGGTAGCAATTCTAAGAAGAAACCAGCCAATGCAGATGGAAGTACAAAGAATAATGAAAGCAATTCTAATCAAAATAATGAAGAAAACGCTACAAAATCTTAATCCATTTGTTAAAGTCATGATATAATAATTAAAGAATTATACTAAGATCCAAAAAATGGGACAGAAATTCTTTATTTTACATAATCTTAGATGAAGCAGATCAGTATCTTATAGCAGGAGGAGAACAAG
CP118733	CP118733.1 Streptococcus suivaginalis strain 29896 chromosome, complete genome		1088230	1087556	minus	GAACAGAGCAAGGGATGATGCCTCCGGATCGTGCTGGAAGAGGTATGACTCCACCAGATGTGACAAGTGGGGCGACAGAATCATCCACAACAACCAACCCTAATTCTTCCGATGAAGTAAATGCTTTAAAAGAAAAAAACCAGGAAATCAAGGCTCGGATTGAAAGCAGTAATCAGTAAGTAAATCTATTTATGAAATGTCAATTCCATGATATAATGAATTGGCACAATAATTCCAATCACAATGTCGAAGCCAACCAACTCAAAGTTGGTTGAACGGATTATACAAAGAGGAAAAGGT
CP186912	CP186912.1 Streptococcus equinus strain Q6 chromosome, complete genome		1004049	1003375	minus	TGAATACAAAGCATTCTTTGAGCCACAACTTGATGATATGGCAATCAGCCGTAATATCACAATGGGTATCAAAGAAATCTCTGCTCGTCTTGATTTGATTAGCACAAGTAAAGTCGCAGTTGAAGAAGCTCTCGCAGCTGTAAAATAATATAAATTTAAAAGCATTTGAGGTCATCTCAGATGCTTTTTTAGGATATCTTAAGTTCTTTAAGGTATCCTTTTTCTATTAATAAATTGTGTAAAATGCTTAGACCTAAGAGATAAGTCATGATATAATAAAGTAAATAAGGGAGCAGATAT
CP075172	CP075172.1 Streptococcus equinus strain SheepZ001 chromosome, complete genome		1006743	1006069	minus	GAATACAAAGCATTCTTTGAGCCACAACTTGATGATATGGCAATCAGTCGTAATATCACAATGGGTATCAAAGAAATCTCTGCTCGTCTTGATTTGATTAGCACAAGTAAAGTCGCAGTTGAAGAAGCTCTCGCAGCTATAAACTAATATAAATTTAAAAGCATTTGAGGTCATCTCAGATGCTTTTTTTAGGATATCTTAAGTTCTTTAAGGTATCCTTTTTCTATTAATAAATTGTGTAAAATGCTTAGACCTAAGAGATAAGTCATGATATAATAAAGTAAATAAGGGAGCAGATAT
CP031733	CP031733.1 Streptococcus chenjunshii strain Z15 chromosome, complete genome		1299421	1298747	minus	CACGGCCTTTGTATCTTGTTGTTTTAGGAAAGCTTAAGCTTAAATTATTAAAATATTAATAAATAGTTTTGGTTAATACGCTTAAAAAATCAAAAGGAGGTGTCCCTGACTCAACCAGTTTAATAAGGATTGCCTAAAAACAGGAAACTGCTCTGTGTTGGGACAGCTGATTTTTGATTTTTAGTGAATATATAAAAAGTGTTTTGGGTATTGAAACTTGAGATAAAAAAGTTTTAATCAATATGGACTAAAAGACTTTTAAGGTGTTATAATAAGTGAACAGAAGGAGTATTTGAAAGA
CP076611	CP076611.1 Streptococcus sanguinis strain BCC39R chromosome, complete genome		1443428	1442754	minus	GACAGAACGGTCAAGACCAAGGAATGCCGTCTCAAGACGGTCAGCAGTCTGGCAAGGATAAGAGCAAGGATTCTTCTGCTCAACAAAATGACAACGGGAAGAAAAACAAGAAAAAGTCTTCAACGAACACAAGTGAACAATCGGACAAGAACAATAATAAGTCGACAAAAGAAAATAAAACGTCGCAGTCGTAGGAAAAAACTTACTGATTTTGAACCCAAGTCATGATATAATAAGAATAGCAAATAAAACAAAAACCAAAAGACATAATCTTGGTAAGTTTTATTGGAGGAAAGAAAG
LR134002	LR134002.1 Streptococcus sanguinis strain NCTC10904 genome assembly, chromosome: 1		1376569	1375895	minus	GACAGAACGGTCAAGACCAAGGAATGCCGTCTCAAGACGGTCAGCAGTCTGGCAAGGATAAGAGCAAGGATTCTTCTGCTCAACAAAATGACAACGGGAAGAAAAACAAGAAAAAGTCTTCAACGAACACAAGTGAACAATCGGACAAGAACAATAATAAGTCGACAAAAGAAAATAAAACGTCGCAGTCGTAGGAAAAAACTTACTGATTTTGAACCCAAGTCATGATATAATAAGAATAGCAAATAAAACAAAAACCAAAAGACATAATCTTGGTAAGTTTTATTGGAGGAAAGAAAG
CP113953	CP113953.1 Streptococcus gordonii strain CW chromosome		1100138	1100812	plus	AGATGGACAAGGTGGACCTGGAGGGCCAGGAGGACAGCCACCGCAAGGAAATAGTAATCAAGAAGGCGGTAGCAATTCTAAGAAGAAACCAGCCAATGCAGATGGAAGTACAAAGGATAAGGATAGCAATTCTAACCAAAATAATGAAGAAAACACTACAAAATCTTAATCCATTTGTTAAAGTCATGATATAATAATTAAAGAATTATACTAAAATCCAAAAAATGGTACAAAAATTCTTTATTTTATAATAATCTTAGATGAAGCCGACCAGTATCTTATAGCAGGAGGAGAACAAGA
CP000725	CP000725.1 Streptococcus gordonii str. Challis substr. CH1, complete genome		1116052	1116726	plus	TGGTGGTAACGGTGGACCTGGAGGGCCAGGAGGACAGCCACCGCAAGGAAATAATAATCAAGAAAACGGTAGCAATTCTAAGAAGAAACCAGCCAATGCAGATGGAAGTACAAAGGATAAGGATAGCTATTCTAGTCAAAATAATGAAGAAAACACTACAAAATCCTAATCCATTTGTTAAAGTCATGATATAATAATTAAAGAATTATACTAAGATCCAAAAAATGATAAAAAAATTCTTTATTTTATAATAATCTTAGATGAAGCCAATTAGTATCTTATAGCAGGAGGAGAACAAGA
CP046628	CP046628.1 Streptococcus equinus strain CNU 77-23 chromosome, complete genome		1538494	1539168	plus	AATACAAAGCATTCTTTGAGCCACAACTTGATGATATGGCAATCAGCCGTAATATCACAATGGGTATCAAAGAAATCTCTGCTCGTCTTGATTTGATTAGCACAAGTAAAGTCGCAGTTGAAGAAGCTCTCGCAGCTGTAAAATAATATAAATTTAAAAGCATTTGAGGTCATCTCAGATGCTTTTTTTAGGATATCTTAAGTTCTTTAAGGTATCCTTTTTCTATTAATAAATTGTGTAAAATGCTTAGACCTAAGAGATAAGTCATGATATAATAAAGTGAATAAGGGAGCAGATATA
CP184736	CP184736.1 Streptococcus equinus strain NM-2-29 chromosome, complete genome		952456	951782	minus	TGAATACAAAGCATTCTTTGAGCCACAACTTGATGATATGGCAATCAGCCGTAATATCACAATGGGTATCAAAGAAATCTCTGCTCGTCTTGATTTGATTAGCACAAGTAAAGTCGCAGTTGAAGAAGCTCTCGCAGCTGTAAAATAATATAAATTTAAAAGCATTTGAGGTCATCTCAGATGCTTTTTTAGGATATCTTAAGTTCTTTAAGGTATACTTTTTCTATTAATAAATTGTGTAAAATGCTTAGACCTAAGAGATAAGTCATGATATAATAAAATAAATAAGGGAGCAGATAT
LR594042	LR594042.1 Streptococcus equinus strain NCTC8133 genome assembly, chromosome: 1		959891	959217	minus	TGAATACAAAGCATTCTTTGAGCCACAACTTGATGATATGGCAATCAGCCGTAATATCACAATGGGTATCAAAGAAATCTCTGCTCGTCTTGATTTGATTAGCACAAGTAAAGTCGCAGTTGAAGAAGCTCTCGCAGCTGTAAAATAATATAAATTTAAAAGCATTTGAGGTCATCTCAGATGCTTTTTTAGGATATCTTAAGTTCTTTAAGGTATCCTTTTTCTATTAATAAATTGTGTAAAATGCTTAGACCTAAGAGATAAGTCATGATATAATAAAGTAAATAAGGGAGCAGATAT
LR134282	LR134282.1 Streptococcus equinus strain NCTC8140 genome assembly, chromosome: 1		965729	965055	minus	TGAATACAAAGCATTCTTTGAGCCACAACTTGATGATATGGCAATCAGCCGTAATATCACAATGGGTATCAAAGAAATCTCTGCTCGTCTTGATTTGATTAGCACAAGTAAAGTCGCAGTTGAAGAAGCTCTCGCAGCTGTAAAATAATATAAATTTAAAAGCATTTGAGGTCATCTCAGATGCTTTTTTAGGATATCTTAAGTTCTTTAAGGTATCCTTTTTCTATTAATAAATTGTGTAAAATGCTTAGACCTAAGAGATAAGTCATGATATAATAAAGTAAATAAGGGAGCAGATAT
AP014612	AP014612.1 Streptococcus troglodytae TKU31 DNA, complete genome		916322	916996	plus	AAATGGATGATGGCTTTTTTGGCTGTCCTAGGTATGGCACTTTGCTTTTCTGGAGGCTATGCCACGGCAAAACTAACTCAGGCGAAGCCTGTCATGCCCAAAAATGTTAAAAAGGGTACTCCGCCTCAAGGTGCTCCGGAAGGTACTCCGCCGAGTGGCGGTTCAAGTGATTCATCGCAATCGGATAGTGATTCCGATTCTAATAGTAGCAGCAATTCAAATTCAAATTCTTCCATAACAAATGGCTAGTCGAAACATCCCAAGTCATGCTATAATAGAAAGTAAAAAAGGAGTAAAATA
CP053999	CP053999.1 Streptococcus intermedius strain FDAARGOS_769 chromosome, complete genome		1260424	1261098	plus	CGACAGAAAATAATGACTCAAATACAACAAATTCTTAATATTTTAGAGAAAGTCATGCTATAATAGAATCAGAATAGCAGAAAGTCGGTAGATTGAGTTTTAACACGAAAATGTGAAATGATACTTGGTTCATGATTAAGAATGAGGAAGAAGTGAAATTTTAAAATTTTTAGCTCTTATCTTATTCTGAAAAAATCAGAATGCTGCTTAAATGCTTGGCTATTGCACCGTTTAGTGCACAACGAATTTTTGATTGAGGGATATTTGTCCTAAACTCATATTTTTAGAAGGAAAAGCGTA
LS483444	LS483444.1 Streptococcus australis strain NCTC13166 genome assembly, chromosome: 1		777205	777879	plus	CAAAATGGTGGGCCAGACCAGGGGAATAGGAATGGACAACCACCACAAGATGGAGGACCTCAAGGTCAACAAGATAACCAACAAAATGGAAAATCCAATAAGAAATCCTCCAAGAAGTCCTCTTCTAAAAAATCGTCTAGCAATACAAACAATTCATCAAAGGATGAGACAGGGACAGCGGGCTAAGAAAAAAGTTGAAATCGTTATCTGGATGCTACTGAATGAAGCCCGGTCATGTTATAATAGAGTAGAAAATACTCATCATCCCTGTATGGAAGAATGAGAAGGAGAAAGTAAACA
LS483436	LS483436.1 Streptococcus intermedius strain NCTC11324 genome assembly, chromosome: 1		911412	912086	plus	CGACAGAAAATAATGACTCAAATACAACAAATTCTTAATATTTTAGAGAAAGTCATGCTATAATAGAATCAGAATAGCAGAAAGTCGGTAGATTGAGTTTTAACACGAAAATGTGAAATAGTACATGGTTCATGATTAAGAATGAGGAAGAAGTGAAATTTTAAAATTTTTAGCTCTTATCTTATTCTGAAAAAATCAGAATGCTGCTTAAATGCTCGGCTATTGCGCCGTTTAGTGCACAACGAATTTTTGATTGAGGGATATTTGTCCTAAACTCATATTTTTAGAAGGAAAAGCGTA
CP136799	CP136799.1 Streptococcus intermedius strain XH2169 chromosome, complete genome		1635754	1636428	plus	CGACAGAAAATAATGACTCAAATACAACAAATTCTTAATATTTTAGAGAAAGTCATGCTATAATAGAATCAGAATAGCAGAAAGTCGGTAGATTGAGTTTTAACACGAAAATGTGAAATGGTACTTGATTCATGATTAAGAACGAGGAAGAAGTGAAATTTTAAAATTTTTAGCTCTTATCTTATTCTGAAAAAATCAGAATGCTGCTTAAATGCTCGGCTATTGCGCCGTTTAGTGCACAACGAATTTTTGATTGAGGGATATTTGTCCTAAACTCATATTTTTAGAAGGAAAAGCGTA
CP003857	CP003857.1 Streptococcus intermedius B196, complete genome		875033	874359	minus	ACGACAGAAAATAATGACTCAAATACAACAAATTCTTAATATTTTAGAGAAAGTCATGCTATAATAGAATCAGAATAGCAGAAAGTCGGTAGATTGAGTTTTAACACGAAAATGTGAAATGGTACTTGATTCATGATTAAGAATGCGGAAGAAGTGAAATTTTAAAATTTTTAGCTCTTATCTTATTCTGAAAAAATCAGAATGCTGCTTAAATGCTCGGCTATTGCGCCGTTTAGTGCACAACGAATTTTTGATTGAGGGATATTTGTCCTAAACTCATATTTTTAGAAGGAAAAGCGT
AP010969	AP010969.1 Streptococcus intermedius JTH08 DNA, complete genome		911412	912086	plus	CGACAGAAAATAATGACTCAAATACAACAAATTCTTAATATTTTAGAGAAAGTCATGCTATAATAGAATCAGAATAGCAGAAAGTCGGTAGATTGAGTTTTAACACGAAAATGTGAAATAGTACATGGTTCATGATTAAGAATGAGGAAGAAGTGAAATTTTAAAATTTTTAGCTCTTATCTTATTCTGAAAAAATCAGAATGCTGCTTAAATGCTCGGCTATTGCGCCGTTTAGTGCACAACGAATTTTTGATTGAGGGATATTTGTCCTAAACTCATATTTTTAGAAGGAAAAGCGTA
CP170759	CP170759.1 Streptococcus parasuis strain FZ1 chromosome, complete genome		936805	937472	plus	TGATATTTCGATTGATTATGTTTTGACTAACAGAGATTTGTCTTCCCTTTTCCCGACGCATTTCACTAGAGTTTATGGACCTGATTTGGACGGTAATCAAATTTTTGAATTAAATTATTAATCTATAGCTAAGTTTGAGGTTGGACTTTCGTTCGACCTCTTTTTATGTAAACTTGGTAACATTTTAGTCTTTGTTAAGTTTTTCCTTGTATACTGATTGTATATTGATAATGATGTCATAAGGTATTTTATGTTATAATAGAAAAAACTTTTTCGCGAAATTGTAATAGGAGAAATAGA
CP046629	CP046629.1 Streptococcus equinus strain CNU G6 chromosome, complete genome		1584279	1583605	minus	TGAATACAAAGCATTCTTTGAGCCACAACTTGATGATATGGCAATCAGCCGTAATATCACAATGGGTATCAAAGAGATCTCTGCTCGTCTTGATTTGATTAGCACAAGTAAAGTCGCAGTTGAAGAAGCTCTCGCAGCTGTAAAATAATATAAATTTAAAAGCATTTGAGGTCATCTCAGATGCTTTTTTAGGATATCTTAAGTTCTTTAAGGTATCCTTTTTCTATTAATAAATTGTGTAAAATGCTTAGACCTAAGAGATAAGTCATGATATAATAAAGTACATAAGGGAGCAGATAT
CP076615	CP076615.1 Streptococcus sanguinis strain BCC37R chromosome, complete genome		1387019	1386345	minus	GACAGAACGGTCAAGACCAAGGAATGCCGTCTCAAGACGGTCAGCAGTCTGGCAAGGATAAGAGCAAGGATTCTTCTGCTCAACAAAATGACAACGGGAAGAAAAACAAGAAAAAGTCTTCAACGAACACAAGTGAACAATCGGACAAGAACAATAATAAGTCGACAAAAGAAAATAAAACGTCGCAGTTGTAGGAAAAAACTTACTGATTTTGAACCCAAGTCATGATATAATAAGAATAGCAAATAAAACAAAAACCAAAAGACATAATCTTGGTAAGTTTTATTGGAGGAAAGAAAG
CP076616	CP076616.1 Streptococcus sanguinis strain BCC28R chromosome, complete genome		1387019	1386345	minus	GACAGAACGGTCAAGACCAAGGAATGCCGTCTCAAGACGGTCAGCAGTCTGGCAAGGATAAGAGCAAGGATTCTTCTGCTCAACAAAATGACAACGGGAAGAAAAACAAGAAAAAGTCTTCAACGAACACAAGTGAACAATCGGACAAGAACAATAATAAGTCGACAAAAGAAAATAAAACGTCGCAGTTGTAGGAAAAAACTTACTGATTTTGAACCCAAGTCATGATATAATAAGAATAGCAAATAAAACAAAAACCAAAAGACATAATCTTGGTAAGTTTTATTGGAGGAAAGAAAG
CP071424	CP071424.1 Streptococcus sanguinis strain SK1056R chromosome, complete genome		992038	992712	plus	GGACAGAACGGTCAAGACCAAAGCATGCCGTCTCAAGACGGCCAGCAGTCTGACAATGACAAGAGCAAGAATTCTCCTGCTCAGCAAAATGATAACGGGAAGAAAAACAAGAAAAAGTCTTCAACGAACACAAATGAACAATCGGACAAGAACAATAATAAGTCGACAAAAGAAAATAAAACGTCGCAGTCGTAGAAAAAACTTACTGATTTTGACCCAAGTCATGATATAATAAGAATAGCAAATAAAACAAAAACCAAAAGACATGATCTTGGTAAGTTTTATTGGAGGAAAGAAAAA
CP071416	CP071416.1 Streptococcus sanguinis strain BCC46R chromosome, complete genome		965877	966551	plus	ACAGAACGGTCAAGACCAAGGAATGCCGTCTCAAGACGGTCAGCAGTCTGGCAAGGATAAGAGCAAGGATTCTTCTGCTCAACAAAATGACAACGGTAAGAAAAACAAGAAAAAGTCTTCAACGAACACAAGTGAACAATCGGACAAGAACAATAATAAGTCAACAAAAGAAAATAAAACGTCGCAGTCGTAGGAAAAAACTTACTGATTTTGAACCCAAGTCATGATATAATAAGAATAGCAAATAAAACAAAAACCAAAAGACATAATCTTGGTAAGTTTTATTGGAGGAAAGAAAGA
CP185948	CP185948.1 Streptococcus equinus strain NM-L9 chromosome, complete genome		981603	980929	minus	TGAATACAAAGCATTCTTTGAGCCACAACTTGATGATATGGCAATCAGCCGTAATATCACAATGGGTATCAAAGAAATCTCTGCCCGTCTTGATTTGATTAGCACAAGTAAAGTCGCAGTTGAAGAAGCTCTCGCAGCTGTAAAATAATATAAATTTAAAAGCATTTGAGGTCATTTCAGATGCTTTTTTAGGATATCTTAAGTTCTTTAAGGTATCCTTTTTCTATTAATAAATTGTGTAAAATGCTTAGACCTAAGAGATAAGTCATGATATAATAAAGTAAATAAGGGAGCAGATAT
CP185949	CP185949.1 Streptococcus equinus strain NM-L12 chromosome, complete genome		958153	957479	minus	AATACAAAGCTTTCTTTGAACCACAACTTGATGATATGGCAATTAGCCGTAATATTACAATGGGTATCAAAGAAATCTCTGCTCGCCTTGATTTGATTAGCACAAGTAAAGTTGCAGTTGAAGAAGCTCTTGCAGCTGTAAAATAAAACAATTTTAAAAGCATTTGAGGTTATCTCAGATGCTTTTTTTAGGATATCTTAAGTTCTTTAAGGTATCCTTTTTGTATTAAATAAATTGCGTAAAATGCTTAGACCTAAGAGATAAGTCATGATATAATAAAGTGAATAAGGGAGCAGATAT
OZ254910	OZ254910.1 Streptococcus gallolyticus subsp. gallolyticus isolate 37 genome assembly, chromosome: 1		1186021	1185347	minus	CAGCCGCAATATTGCAATGGGAATCAAAGAAATCTCTGCTCGCCTTGATTTGATTAGCACAAGTAAGGTCGCTGTCGAAGAAGCACTTGCAGAAGTTGAATAAAAATAAAACGTCTGAGATTTTTTTCAGACGTTTTTTCAATACTAGTAATTGTAACCGTTACTATTTTAGATAATCTTAAGCTCAGTCAGATATGCTTTTTATCAGGAAATTACTACGAAAATTAAGAAATTTGTTGTAAAAACTTAGACCAAAGTAGTAAGTCATGATATAATAATATAAATGCAAGGAGTATATGT
CP013651	CP013651.1 Streptococcus sp. A12, complete genome		286441	287115	plus	TCAAAACGGTGGACCAGGCCAGGGGAATAGGAATGGTCAACCGCCACAAGATGGGGAGCCTCAAAGTCAACCAGACAGCCAACAAAATGGGAAATCGAGTAAGAAGTCCTCTAAGAAATTTTCTTCGAAAAAAACGTCAAGCAATACAAAACATTCATCAAAGGATGAGACAGGGACAGCAGGCTAAGAAAAAAGTTGAAATCGCTATCTGAACGCTACTGAATAAGGCCTTGTCATGTTATAATAGAGTAGAAAATACTCATCATCCTTGTGTGGAAGAATGAGAAGGAGAAGTACACA
CP029207	CP029207.1 Streptococcus constellatus strain TCV107 chromosome, complete genome		1748651	1749325	plus	AGAAAATAATGACTCAAATACAACAAATTCTTAATATTTTAGAGAAAGTCATGCTATAATAGAATCAGAATAGCAGAAAGTCAGTAGATTGAGTTTTAACACGAAAATGTGAAAATAGTTGATTGGTTCATAATTAAGGGAATGGGGAAGAAGTGGAATTTTAAAATTTTTAGTTCTTATTCTATTCTGAAAGAAACAGGATGCTGCTTAAATGCTCGGCTATTGCGCCGTTTAGTACATAACGAATTATTGATTGAGGGATATTTGTCCTAAACTCATATTTTTAGAAGGAAAAGCGTA
CP092119	CP092119.1 Streptococcus sanguinis strain BCC54R chromosome, complete genome		1418861	1418187	minus	AGGACAGAACGGTCAAGACCAAGGAATGCCGCCTCAAGACGGCCAGCAGTCTGACAATGACAAGAGCAAGAATTCTTCTGCTCAGCAAAATGACAACGGGAAGAAAAACAAGAAAAAGTCTTCAACGAACACAAACGAACAATCGGACAAGAACAATAATAAGTCGACAAAAGAAAATAAAACGTCGCAGTCGTAGAAAAAACTTACTGATTTTGACCCAAGTCATGATATAATAAGAATAGCAAATAAAACAAAAACCAAAAGACATAATCTTGGAAAGTTTTATTGGAGGAAAGAAAA
CP071433	CP071433.1 Streptococcus sanguinis strain SK150R chromosome, complete genome		1381042	1380368	minus	AGGACAAAGCGGTCAAGACCAAGGCATGCCGCCTCAAGACGGCCAGCAGTCTGACAATGACAAGAGCAAGAATTCTTCTGCTCAGCAAAATGACAACGGGAAGAAAAACAAGAAAAAGTCTTCAACGAACACAAATGAACAATCGGACAAGAACAATAATAAGTCGACAAAAGAAAATAAAACGTCGCAGTCGTAGAAAAAACATACTGATTTTGACCCAAGTCATGATATAATAAGAATAGCAAATAAAACAAAAACCAAAAGACATAATCTTGGTAAGTTTTATTGGAGGAAAGAAAG
CP071420	CP071420.1 Streptococcus sanguinis strain BCC03R chromosome, complete genome		1385011	1384337	minus	AGGACAAAGCGGTCAAGACCAAGGCATGCCGCCTCAAGACGGCCAGCAGTCTGACAATGACAAGAGCAAGAATTCTTCTGCTCAGCAAAATGACAACGGGAAGAAAAACAAGAAAAAGTCTTCAACGAACACAAATGAACAATCGGACAAGAACAATAATAAGTCGACAAAAGAAAATAAAACGTCGCAGTCGTAGAAAAAACATACTGATTTTGACCCAAGTCATGATATAATAAGAATAGCAAATAAAACAAAAACCAAAAGACATAATCTTGGTAAGTTTTATTGGAGGAAAGAAAG
CP071418	CP071418.1 Streptococcus sanguinis strain BCC18R chromosome, complete genome		965818	966492	plus	GGACAGAACGGTCAAGACCAAGGAATGCCGCCTCAAGACGGCCAGCAGTCTGACAATGACAAGAGCAAGAATTCTTCTGCTCAGCAAAATGACAACGGGAAGAAAAACAAGAAAAAGTCTTCAACGAACACAAACGAACAATCGGACAAGAACAATAATAAGTCGACAAAAGAAAATAAAACGTCGCAGTCGTAGAAAAAACTTACTGATTTTGACCCAAGTCATGATATAATAAGAATAGCAAATAAAACAAAAACCAAAAGACATAATCTTGGAAAGTTTTATTGGAGGAAAGAAAAA
CP071413	CP071413.1 Streptococcus sanguinis strain KLC08R chromosome, complete genome		975639	976313	plus	GGACAGAACGGTCAAGAACAAGGAATGCCGCCTCAAGACGGCCAGCAGTCTGACAATGACAAGAGCAAGAATTCTTCTGCTCAGCAAAATGACAACGGGAAGAAAAACAAGAAAAAGTCTTCAACGAACACAAACGAACAATCGGACAAGAACAATAATAAGTCGACAAAAGAAAATAAAACGTCGCAGTCGTAGAAAAAACATACTGATTTTGACCCAAGTCATGATATAATAAGAATAGCAAATAAAACAAAAACCAAAAGACATAATCTTGGTAAGTTTTATTGGAGGAAAGAAAGA
LS483383	LS483383.1 Streptococcus cristatus strain NCTC12479 genome assembly, chromosome: 1		980823	980149	minus	GGGCAAAACGGTCAAGATGGTCAAGGCGGTCCTGGAGGTGGAGGCCAGCCACCACAAGGAAATGGTCAACCAGGGGGACCACAAGAAGGAAATCAATCAAAAAAGAAGCCATCAAACGCTGACGGCACAACAAAAGATGATAAGAATAACGAAAATAACTCGAAAACAACAAATTCTTAAAGCATTTTCGACAAGTCATGATATAATAGAAAAAGATAAGTGAAGATAGAATGAGAAGTGTTTACCATGTCTCAATTTAAACTACACAGCATAAGCTTTTTCTAGAAAGGGAGGAACAGG
LS483364	LS483364.1 Streptococcus sanguinis strain NCTC11086 genome assembly, chromosome: 1		1376684	1376010	minus	AGGACAGAACGGTCAAGACCAAGGAATGCCGCCTCAAGACGGCCAGCAGTCTGACAATGACAAGAGCAAGAATTCTTCTGCTCAGCAAAATGACAACGGGAAGAAAAACAAGAAAAAGTCTTCAACGAACACAAACGAACAATCGGACAAGAACAATAATAAGTCGACAAAAGAAAATAAAACGTCGCAGTCGTAGAAAAAACTTACTGATTTTGACCCAAGTCATGATATAATAAGAATAGCAAATAAAACAAAAACCAAAAGACATAATCTTGGAAAGTTTTATTGGAGGAAAGAAAA
CP050133	CP050133.1 Streptococcus cristatus ATCC 51100 chromosome, complete genome		1005300	1005974	plus	GACAAAACGGTCAAGATGGCCAAGGCGGTCCTGGAGGTGGAGGTCAGCCACCACAAGGAAATGGTCAGCCAGGGGGACCCCAAGAAGGAAATCAATCAAAAAAGAAGCCATCAAACGCTGACGGCACAACAAAAGATGATAAGAATAGCGAAAATAACTCGAAAACAACAAATTCTTAAAGCATTTTCGACAAGTCATGATATAATAGAAAAAGATGAGTGAAGATAGAATGAGAAGTGTTTGCCATGTCTTTATTTAAACTACACAGCATAAGCTTTTTCTAGAAAGGGAGGAACAGGA
CP020433	CP020433.2 Streptococcus intermedius strain FDAARGOS_233 chromosome, complete genome		219684	219010	minus	ACGACAGAAAATAATGACTCAAATACAACAAATTCTTAATATTTTAGAGAAAGTCATGCTATAATAGAATCAGAATAGCAGAAAGTCGGTAGATTGAGTTTTAACACGAAAATGTGAAATAGTACATGGTTCATGATTAAGAATGAGGAAGAAGTGAAATTTTAAAATTTTTAGCTCTTATCTTATTCTGAAAAAATCAGAATGCTGCTTAAATGATCGGCTATTGTGCCGTTTAGTGCACAATGAATTTTTGATTGAGGGATATTTGTCCTAAACTCATATTTTTAGAAGGAAAAGCAT
AP014880	AP014880.1 Streptococcus intermedius TYG1620 DNA, complete genome		930112	930786	plus	CGACAGAAAATAATGACTCAAATACAACAAATTCTTAATATTTTAGAGAAAGTCATGCTATAATAGAATCAGAATAGCAGAAAGTCGGTAGATTGAGTTTTAACACGAAAATGTGAAATGGTACTTGGTTCATGATTAAGAATGAGGAAGAAGTGAAATTTTAAAATTTTTAGTTCTTATCTTATTCTGAAAAAATCAGAATGCTGCTTAAATGCTCGGCTATTGCGCCGTTTAGTGCACAACGAATTTTTGATTGAGGGATATTTGTCCTAAACTCATATTTTTAGAAGGAAAAGCGTA
CP013688	CP013688.1 Streptococcus gallolyticus strain ICDDRB-NRC-S1, complete genome		890718	891392	plus	AGCCGCAATATTGCAATGGGAATCAAAGAAATCTCTGCTCGCCTTGATTTGATTAGCACAAGTAAGGTTGCTGTCGAAGAAGCACTTGCAGAAGTTGAATAAAAATAAAACGTCTGAGATTTTTTTCAGACGTTTTTTCAATACTAGTAATTGTAACCGTTACTATTTTAGATAATCTTAAGCTCAGTCAGATATGCTTTTTATCAGAAAATTACTATGAAAATTAAGAAAGTTCTTGTAAAAACTTAAACTAAAGTAGTAAGTCATGATATAATAATATAAATGCAAGGAGTATATGTA
CP119172	CP119172.1 Streptococcus macedonicus strain SGM CIP105683 chromosome, complete genome		1072361	1071687	minus	CAGCCGCAATATTGCAATGGGAATCAAAGAAATCTCTGCTCGCCTTGATTTGATTAGCACAAGTAAGGTTGCTGTCGAAGAAGCACTTGCAGAAGTTGAATAAAAATAAAACGTCTGAGATTTTTTTCAGACGTTTTTTCAATACTAGTAATTGTAACCGTTACTATTTTAGATAATCTTAAGCTCAGTCAGATATGCTTTTTATCAGAAAATTACTATGAAAATTAAGAAAGTTCTTGTAAAAACTTAAACTAAAGTAGTAAGTCATGATATAATAATATAAATGCAAGGAGTATATGT
CP012718	CP012718.1 Streptococcus intermedius strain KCOM 1545, complete genome		828002	827328	minus	ACGACAGAAAATAATGACTCAAATACAACAAATTCTTAATATTTTAGAGAAAGTCATGCTATAATAGAATCAGAATAGCAGAAAGTCGGTAGATTGAGTTTTAACACGAAAATGTGAAATAGTACATGGTTCATGATTAAGAATGAGGAAGAAGTGAAATTTTAAAATTTTTAGCTCTTATCTTATTCTGAAAAAATCAGAATGCTGCTTAAATGATCGGCTATTGTGCCGTTTAGTGCACAATGAATTTTTGATTGAGGGATATTTGTCCTAAACTCATATTTTTAGAAGGAAAAGCAT
CP113440	CP113440.1 Streptococcus macedonicus strain E37 chromosome, complete genome		1137032	1136358	minus	CAGCCGCAATATTGCAATGGGAATCAAAGAAATCTCTGCTCGCCTTGATTTGATTAGCACAAGTAAGGTTGCTGTCGAAGAAGCACTTGCAGAAGTTGAATAAAAATAAAACGTCTGAGATTTTTTTCAGACGTTTTTTCAATACTAGTAATTGTAACCGTTACTATTTTAGATAATCTTAAGCTCAGTCAGATATGCTTTTTATCAGAAAATTACTATGAAAATTAAGAAAGTTCTTGTAAAAACTTAAACTAAAGTAGTAAGTCATGATATAATAATATAAATGCAAGGAGTATATGT
CP073084	CP073084.1 Streptococcus oriscaviae strain HKU75 chromosome, complete genome		450791	450117	minus	ACCTCCACAAGGGAAGATTCCGCCTGGACAAAACGGTGCGCTTACTCCAGGGCAAAATACTGGTAAGCAAATGCAGCCAGCTCCTGGCCAAGGTGGAGGAAATAGAAGTCAACTGCCTCCGGGAACAGATGCGACCAGTGGTGCCAGTCAGTCAACCAACGGTGATATGCAGCCACCGACCAAAAATCCTCAGGATACTGAAGCAAGCCAAGGTACAGATAGCAGTATTTCTTCGGATTCTCAATAAATGATTCAGTTTTTATTCTTTCCATGATATAATGTTAAAAAAGGAGACAGCCT
CP102747	CP102747.1 Streptococcus parasuis strain SFJ45 chromosome, complete genome		955328	955995	plus	TGATATTTCGATTGATTATGTTTTGACTAACAGAGATTTGTCTTCCCTTTTCCCGACGCATTTCACTAGAGTTTATGGACCTGATTTGGACGGTAATCAAATTTTTGAATTAAATTATTAATCTATAGCTAAGTTTGAGGTTGGACTTTCGTTCGACCTCTTTTTATGTAAACTTGGTAACATTTTAGTCTTTGTTAAGTTTTTCCTTGTATACTGATTGTATATTGATAATGATGTCATAAGGTATTTTATGTTATAATAGAAAAAACTTTTTCGCGAAATTGTAATAGGAGAAATAGA
CP076614	CP076614.1 Streptococcus sanguinis strain KLC03R chromosome, complete genome		1391050	1390376	minus	AGGACAGAACGGTCAAGACCAAGGCATGCCGTCTCAAGACGGCCAGCAGTCTGACAATGACAAGAGCAAGAATTCTCCTGCTCAGCAAAATGACAACGGGAAGAAAAACAAGAAAAAGTCTTCAACGAACACAAACGAACAATCGGACAAGAACAATAATAAGTCGACAAAAGAAAATAAAACGTCGCAGTCGTAGAAAAAACTTACTGATTTTGACCCAAGTCATGATATAATAAGAATAGCAAATAAAACAAAAACCAAAAGACATAATCTTGGAAAGTTTTATTGGAGGAAAGAAAA
CP185763	CP185763.1 Streptococcus equinus strain NM-A1 chromosome, complete genome		22432	21758	minus	TGAATACAAAGCATTCTTTGAGCCACAACTTGATGATATGGCAATCAGTCGTAATATCACAATGGGTATCAAAGAAATTTCTGCTCGTCTTGATTTGATTAGCACAAGTAAAGTCGCAGTTGAAGAAGCTCTTTCAGCTGTAAAATAATATAAACTTAAAAGCATTTGAGGTCATCTCAGATGCTTTTTTAGGATATCTTAAGTTCTTTAAGGTATCCTTTTTCTATTAATAAATTGTGTAAAATGCTTAGACCTAAGAGATAAGTCATGATATAATAAAATAAATAAGGGAGCAGATAT
CP185946	CP185946.1 Streptococcus equinus strain NM-7 chromosome, complete genome		941473	940799	minus	GAATACAAAGCATTCTTTGAGCCACAACTTGATGATATGGCAATCAGCCGTAATATCACAATGGGTATCAAAGAAATCTCTGCTCGTCTTGATTTGATTAGCACAAGTAAAGTCGCAGTTGAAGAAGCTCTTGCAGCTGTAAAATAATATAAATTTAAAAGCATTTGAGGTCATCTCAGATGCTTTTTTTAGGATATCTTAAGTTCTTTAAGGTATCCTTTTTCTATTAATAAATTGTGTAAAATGCTTAGACCTAAGAGATAAGTCATGATATAATAAAGTGAATAAGGGAGCAGATAT
LR594049	LR594049.1 Streptococcus gordonii strain NCTC10231 genome assembly, chromosome: 1		1100614	1101288	plus	TGGTGGTAACGGTGGACCTGGAGGGCCAGGAGGACAGCCACCGCAAGGAAATAATAATCAAGAAGGCGGTAGCAATTCTAAGAAGAAGCCAGCCAATGCAGATGGAAGTACAAAGGATAAGGAAAGCAATTCTAATCAAAATAATGAAGAAAACGCTACAAAATCTTAATCCATTTGTTAAAGTCATGATATAATAATTAAAGAATTATACTAAGATCCAAAAAAATGGGACAAAAATTCTTTATTTTACATAATCTTAGATGAAGCAGATCAGTATCTTATAGCAGGAGGAGAACAAGA
CP076618	CP076618.1 Streptococcus sanguinis strain BCA3R chromosome, complete genome		965612	966286	plus	GTACAGAACGGTCAAGACCAAGGAATGCCGCCTCAAGACGGCCAGCAGTCTGACAATGACAAGAGCAAGAATTCTTCTGCTCAGCAAAATGACAACGGGAAGAAAAACAAGAAAAAGTCTTCAACGAACACAAACGAACAATCGGACAAGAACAATAATAAGTCGACAAAAGAAAATAAAACGTCGCAGTCGTAGAAAAAACTTACTGATTTTGACCCAAGTCATGATATAATAAGAATAGCAAATAAAACAAAAACCAAAAGACATAATCTTGGTAAGTTTTATTGGAGGAAAGAAAGA
CP185344	CP185344.1 Streptococcus suis strain 34391 chromosome, complete genome		830158	830824	plus	CAGTCAAACTCGAGTACTTCTTCTGATGAAGTGAATGCTTTAAAAGAGAAGAATCAAGAAATTAAAGCTCAAATTTCAGGGGATAGTAGTTCTTCTAATCAATAAACATTGAGATTTTGGTTTTTTACTTGTTCCATGATATAATGAACACGTATCAATAAATAGTTAGATAAAGCCTACCCGATCATTCATTTTTCAGATGGTCACGGTAGGACTTTATTTAACCATTTCTATTAAGGACCATGCCCTGTGCCCAGGTCTTTGGTTTGTTTATTAAACCGAAACGTAAGGAGTATATGA
CP176418	CP176418.1 Streptococcus suis strain KKAHC02 chromosome, complete genome		980827	981493	plus	TCAGTCAAACTCGAGTACTTCTTCTGATGAAGTGAATGCTTTAAAAGAGAAGAATCAAGAAATTAAAGCTCAAATTTCAGGGGATAGTAGTTCTTCTAATCAATAAACATTGAGATTTTGGTTTTTGCTTGTTCCATGATATAATGAACACGTATCAATAAATAGTTAGATAAAGCCTACCCGATCATTCATTTTTTAGATGGTCACGGTAGGACTTTATTTAACCATTTCTATTAAGGACCATGCCCTGTGCCCAGGTCTCTGGTTTGTTTATTAAACCGAAACGTAAGGAGTATATGA
CP149804	CP149804.1 Streptococcus suis strain YA chromosome, complete genome		865688	866354	plus	TCAGTCAAACTCGAGTACTTCTTCTGATGAAGTGAATGCTTTAAAAAAGAAGAATCAAGAAATTAAAGCTCAAATTTCAGGAGATAGTAGTTCTTCTAATCAATAAATATTGAGATTTCGATTTTTACTTATTCCATGATATAATGAACTCGTATCAATAAATAGTTAGATAAAGACTACCTTATCATTCATTTTTCAGATGGTCATAGTAGTACTTTATCTAACCATTTCTCTTAAAGACCGTGACCTGTCCCAGGTCTTTGGTTTGTTTATTAAACCGAAACGTAAGGAAGTGTATGA
CP017142	CP017142.1 Streptococcus suis strain GZ0565 chromosome, complete genome		800821	801487	plus	TCAGTCAAACTCGAGTACTTCTTCTGATGAAGTGAATGCTTTAAAAGAGAAGAATCAAGAAATTAAAGCTCAAATTTCAGGGGATAGTAGTTCTTCTAATCAATAAACATTGAGATTTTGGTTTTTACTTGTTCCATGATATAATGAACACGTATCAATAAATAGTTAGATAAAGCCTACCCGATCATTCATTTTTCAGATGGTCACGGTAGGACTTTATTTAACCATTTCTATTAAAGACCATGCCCTGTGCCCAGGTCTTTGGTTTTTTTATTAAACCGAAACGTAAGGAGTATATGA
CP015557	CP015557.1 Streptococcus suis strain DN13, complete genome		824401	825067	plus	TCAGTCAAACTCGAGTACTTCTTCTGATGAAGTGAATGCTTTAAAAGAGAAGAATCAAGAAATTAAAGCTCAAATTTCAGGGGATAGTAGTTCTTCTAATCAATAAACATTGAGATTTTGGTTTTTACTTGTTCCATGATATAATGAACACGTATCAATAAATAGTTAGATAAAGCCTACCCGATCATTCATTTTTCAGATGGTCACGGTAGGACTTTATTTAACCATTTCTATTAAAGACCATGCCCTGTGCCCAGGTCTTTGGTTTTTTTATTAAACCGAAACGTAAGGAGTATATGA
CP102094	CP102094.1 Streptococcus suis strain 12RC1 chromosome, complete genome		857274	857940	plus	CAGTCAAACTCGAGTACTTCTTCTGATGAAGTGAATGCTCTAAAAGAGAAGAATCAAGAAATTAAAGCTCAAATTTCAGGGGATAGTAGTTCTTCTAATCAATAAACATTGAGATTTTGGTTTTTTACTTGTTCCATGATATAATGAACACGTATCAATAAATAGTTAGATAAAGCCTACCCGATCATTCATTTTTCAGATGGTCACGGTAGGACTTTATTTAACCATTTCTATTAAGGACCATGCCCTGTGCCCAGGTCTTTGGTTTGTTTATTAAACCGAAACGTAAGGAGTATATGA
CP100430	CP100430.1 Streptococcus suis strain LSS42 chromosome, complete genome		831887	832553	plus	TCAGTCAAACTCGAGTACTTCTTCTGATGAAGTGAATGCTTTAAAAGAGAAGAATCAAGAAATTAAAGCTCAAATTTCAGGGGATAGTAGTTCTTCTAATCAATAAACATTGAGATTTTGGTTTTTACTTGTTCCATGATATAATGAACACGTATCAATAAATAGTTAGATAAAGCCTACCCGATCATTCATTTTTCAGATGGTCACGGTAGGACTTTATTTAACCATTTCTATTAAAGACCATGCCCTGTGCCCAGGTCTTTGGTTTTTTTATTAAACCGAAACGTAAGGAGTATATGA
CP082778	CP082778.1 Streptococcus suis strain ID32098 chromosome, complete genome		835611	836277	plus	TCAGTCAAACTCGAGTACTTCTTCTGATGAAGTGAATGCTTTAAAAGAGAAGAATCAAGAAATTAAAGCTCAAATTTCAGGGGATAGTAGTTCTTCTAATCAATAAACATTGAGATTTTGGTTTTTGCTTGTTCCATGATATAATGAACACGTATCAATAAATAGTTAGATAAAGCCTACCCGATCATTCATTTTTTAGATGGTCACGGTAGGACTTTATTTAACCATTTCTATTAAGGACCATGCCCTGTGCCCAGGTCTCTGGTTTGTTTATTAAACCGAAACGTAAGGAGTATATGA
CP079193	CP079193.1 Streptococcus suis strain ID41570 chromosome, complete genome		828156	828822	plus	TCAGTCAAACTCGAGTACTTCTTCTGATGAAGTGAATGCTTTAAAAGAGAAGAATCAAGAAATTAAAGCTCAAATTTCAGGGGATAGTAGTTCTTCTAATCAATAAACATTGAGATTTTGGTTTTTGCTTGTTCCATGATATAATGAACACGTATCAATAAATAGTTAGATAAAGCCTACCCGATCATTCATTTTTTAGATGGTCACGGTAGGACTTTATTTAACCATTTCTATTAAGGACCATGCCCTGTGCCCAGGTCTCTGGTTTGTTTATTAAACCGAAACGTAAGGAGTATATGA
CP006805	CP006805.1 Streptococcus sp. I-G2, complete genome		263890	264564	plus	CAAAACGGTGGACCAGGACAAGGAGACATGAATGGCCAACCACCACAAAATGGAGGCCCTCAAGGTCAACAAGACAAGCAACAAAATAGTAAATCGAGTAAAAAGTCCTCCAAGAAATCCTCTTCGAAAAAATCGTCTAGCAATACAAACAATTCATCAAAGGATGAGACAGGGACAGCAGGCTAAGAAAAAAGTTGAAATCGCTATCTGAATGCTACTGAATGAAGCCTGGTCATGTTATAATAGAGTAGAAAATACTCGTCATCCCTGTATGGAAGAATGAGAAGGAGAAAGTACACA
CP006776	CP006776.1 Streptococcus sp. I-P16, complete genome		590949	591623	plus	CAAAACGGTGGACCAGGACAAGGAGACATGAATGGCCAACCACCACAAAATGGAGGCCCTCAAGGTCAACAAGACAAGCAACAAAATAGTAAATCGAGTAAAAAGTCCTCCAAGAAATCCTCTTCGAAAAAATCGTCTAGCAATACAAACAATTCATCAAAGGATGAGACAGGGACAGCAGGCTAAGAAAAAAGTTGAAATCGCTATCTGAATGCTACTGAATGAAGCCTGGTCATGTTATAATAGAGTAGAAAATACTCGTCATCCCTGTATGGAAGAATGAGAAGGAGAAAGTACACA
CP076517	CP076517.1 Streptococcus suis strain 39565 chromosome, complete genome		872446	873112	plus	TCAGTCAAACTCGAGTACTTCTTCTGATGAAGTGAATGCTTTAAAAGAGAAGAATCAAGAAATTAAAGCTCAAATTTCAGGGGATAGTAGTTCTTCTAATCAATAAACATTGAGATTTTGGTTTTTGCTTGTTCCATGATATAATGAACACGTATCAATAAATAGTTAGATAAAGCCTACCCGATCATTCATTTTTTAGATGGTCACGGTAGGACTTTATTTAACCATTTCTATTAAGGACCATGCCCTGTGCCCAGGTCTCTGGTTTGTTTATTAAACCGAAACGTAAGGAGTATATGA
CP068708	CP068708.1 Streptococcus suis strain ID33329 chromosome, complete genome		1147390	1146724	minus	CTCAGTCAAACTCGAGTACTTCTTCTGATGAAGTGAATGCTTTAAAAGAGAAGAATCAAGAAATTAAAGCTCAAATTTCAGGGGATAGTAGTTCTTCTAATCAATAAACATTGAGATTTTGGTTTTTGCTTGTTCCATGATATAATGAACACGTATCAATAAATAGTTAGATAAAGCCTACCCGATCATTCATTTTTTAGATGGTCACGGTAGGACTTTATTTAACCATTTCTATTAAGGACCATGCCCTGTGCCCAGGTCTCTGGTTTGTTTATTAAACCGAAACGTAAGGAGTATATG
AP023392	AP023392.1 Streptococcus suis DAT300 DNA, complete genome		861062	861728	plus	TCAGTCAAACTCGAGTACTTCTTCTGATGAAGTGAATGCTTTAAAAGAGAAGAATCAAGAAATTAAAGCTCAAATTTCAGGGGATAGTAGTTCTTCTAATCAATAAACATTGAGATTTTGGTTTTTACTTGTTCCATGATATAATGAACACGTATCAATAAATAGTTAGATAAAGCCTACCCGATCATTCATTTTTCAGATGGTCACGGTAGGACTTTATTTAACCATTTCTATTAAAGACCATGCCCTGTGCCCAGGTCTTTGGTTTTTTTATTAAACCGAAACGTAAGGAGTATATGA
AP023391	AP023391.1 Streptococcus suis DAT299 DNA, complete genome		868875	869541	plus	TCAGTCAAACTCGAGTACTTCTTCTGATGAAGTGAATGCTTTAAAAAAGAAGAATCAAGAAATTAAAGCTCAAATTTCAGGAGATAGTAGTTCTTCTAATCAATAAATATTGAGATTTCGATTTTTTCTTATTCCATGATATAATGAACTCGTATCAATAAATAGTTAGATAAAGACTACCTTATCATTCATTTTTCAGATGGTCATAGTAGTACTTTATCTAACCATTTCTCTTAAAGACCGTGACCTGTCCCAGGTCTTTGGTTTGTTTATTAAACCGAAACGTAAGGAAGTGTATGA
CP054015	CP054015.1 Streptococcus gallolyticus strain FDAARGOS_755 chromosome, complete genome		2003657	2002983	minus	CAGCCGCAATATTGCAATGGGAATCAAAGAAATCTCTGCTCGCCTTGATTTGATTAGCACAAGTAAGGTTGCTGTCGAAGAAGCACTTGCAGAAGTTGAATAAAAATAAAACGTCTGAGATTTTTTTCAGACGTTTTTTCAATACTAGTAATTGTAACCGTTACTATTTTAGATAATCTTAAGCTCAGTCAGATATGCTTTTTATCAGGAAATTACTACGAAAATTAAGAAATTTGTTGTAAAAACTTAGACCAAAGTAGTAAGTCATGATATAATAATATAAATGCAAGGAGTATATGT
OZ254912	OZ254912.1 Streptococcus gallolyticus subsp. gallolyticus isolate 44 genome assembly, chromosome: 1		204441	203767	minus	CAGCCGCAATATTGCAATGGGAATCAAAGAAATCTCTGCTCGCCTTGATTTGATTAGCACAAGTAAGGTTGCTGTCGAAGAAGCACTTGCAGAAGTTGAATAAAAATAAAACGTCTGAGATTTTTTTCAGACGTTTTTTCAATACTAGTAATTGTAACCGTTACTATTTTAGATAATCTTAAGCTCAGTCAGATATGCTTTTTATCAGGAAATTACTACGAAAATTAAGAAATTTGTTGTAAAAACTTAGACCAAAGTAGTAAGTCATGATATAATAATATAAATGCAAGGAGTATATGT
OZ254911	OZ254911.1 Streptococcus gallolyticus subsp. gallolyticus isolate 42 genome assembly, chromosome: 1		1221847	1221173	minus	CAGCCGCAATATTGCAATGGGAATCAAAGAAATCTCTGCTCGCCTTGATTTGATTAGCACAAGTAAGGTTGCTGTCGAAGAAGCACTTGCAGAAGTTGAATAAAAATAAAACGTCTGAGATTTTTTTCAGACGTTTTTTCAATACTAGTAATTGTAACCGTTACTATTTTAGATAATCTTAAGCTCAGTCAGATATGCTTTTTATCAGGAAATTACTACGAAAATTAAGAAATTTGTTGTAAAAACTTAGACCAAAGTAGTAAGTCATGATATAATAATATAAATGCAAGGAGTATATGT
OZ254909	OZ254909.1 Streptococcus gallolyticus subsp. gallolyticus isolate 40 genome assembly, chromosome: 1		712177	711503	minus	CAGCCGCAATATTGCAATGGGAATCAAAGAAATCTCTGCTCGCCTTGATTTGATTAGCACAAGTAAGGTTGCTGTCGAAGAAGCACTTGCAGAAGTTGAATAAAAATAAAACGTCTGAGATTTTTTTCAGACGTTTTTTCAATACTAGTAATTGTAACCGTTACTATTTTAGATAATCTTAAGCTCAGTCAGATATGCTTTTTATCAGGAAATTACTACGAAAATTAAGAAATTTGTTGTAAAAACTTAGACCAAAGTAGTAAGTCATGATATAATAATATAAATGCAAGGAGTATATGT
OZ254908	OZ254908.1 Streptococcus gallolyticus subsp. gallolyticus isolate 30 genome assembly, chromosome: 1		1206040	1205366	minus	CAGCCGCAATATTGCAATGGGAATCAAAGAAATCTCTGCTCGCCTTGATTTGATTAGCACAAGTAAGGTTGCTGTCGAAGAAGCACTTGCAGAAGTTGAATAAAAATAAAACGTCTGAGATTTTTTTCAGACGTTTTTTCAATACTAGTAATTGTAACCGTTACTATTTTAGATAATCTTAAGCTCAGTCAGATATGCTTTTTATCAGGAAATTACTACGAAAATTAAGAAATTTGTTGTAAAAACTTAGACCAAAGTAGTAAGTCATGATATAATAATATAAATGCAAGGAGTATATGT
CP191581	CP191581.1 Streptococcus gallolyticus strain 202 chromosome, complete genome		1145474	1144800	minus	CAGCCGCAATATTGCAATGGGAATCAAAGAAATCTCTGCTCGCCTTGATTTGATTAGCACAAGTAAGGTTGCTGTCGAAGAAGCACTTGCAGAAGTTGAATAAAAATAAAACGTCTGAGATTTTTTTCAGACGTTTTTTCAATACTAGTAATTGTAACCGTTACTATTTTAGATAATCTTAAGCTCAGTCAGATATGCTTTTTATCAGGAAATTACTACGAAAATTAAGAAATTTGTTGTAAAAACTTAGACCAAAGTAGTAAGTCATGATATAATAATATAAATGCAAGGAGTATATGT
CP071434	CP071434.1 Streptococcus sanguinis strain SK49R chromosome, complete genome		1390769	1390095	minus	TCCAGGACAGAACGGTCAAGACCAAGGAATGCCGCCTCAAGACGGCCAGCAGTCTGACAATGACAAGAGCAAGAATTCTTCTGCTCAGCAAAATGACAACGGGAAGAAAAATAAGAAAAAGTCTTCAACGAACACAAATGAACAATCGGACAAGAATAATAAGTCTACAAAAGAAAATAAAACGTCGCAGTCGTAGAAAAAACTTACTGATTTTGACCCAAGTCATGATATAATAAGAATAGCAAATAAAACAAAAACCAAAAGACATAATCTTGGTAAGTTTTATTGGAGGAAAGAAAA
CP185263	CP185263.1 Streptococcus constellatus strain 11-6117 chromosome, complete genome		1003728	1003054	minus	ACAGAAAATAATGACTCAAATACAACAAATTCTTAATATTTTAGAGAAAGTCATGCTATAATAGAATCAGAATAGCAGAAAGTCAGTAGATTGAGTTTTAACACGAAAATGTGAAAATAGTGCTTGGTTCATAATTAAGGGAATGGGGAAGAAGTGGAATTTTAAAATTTTTAGTTCTTATTCTATTCTGAAAGAAACAGGATGCTGCTTAAATGCTCGGCTATTGCGCCGTTTAGTACATAACGAATTTTTGATTGAGGGATATTTGTCCTAAACTCATATTTTTAGAAGGAAAAGCGT
LS483409	LS483409.1 Streptococcus gallolyticus strain NCTC13773 genome assembly, chromosome: 1		1250688	1250014	minus	CAGCCGCAATATTGCAATGGGAATCAAAGAAATCTCTGCTCGCCTTGATTTGATTAGCACAAGTAAGGTTGCTGTCGAAGAAGCACTTGCAGAAGTTGAATAAAAATAAAACGTCTGAGATTTTTTTCAGACGTTTTTTCAATACTAGTAATTGTAACCGTTACTATTTTAGATAATCTTAAGCTCAGTCAGATATGCTTTTTATCAGGAAATTACTACGAAAATTAAGAAATTTGTTGTAAAAACTTAGACCAAAGTAGTAAGTCATGATATAATAATATAAATGCAAGGAGTATATGT
CP018822	CP018822.1 Streptococcus gallolyticus subsp. gallolyticus DSM 16831, complete genome		1250071	1249397	minus	CAGCCGCAATATTGCAATGGGAATCAAAGAAATCTCTGCTCGCCTTGATTTGATTAGCACAAGTAAGGTTGCTGTCGAAGAAGCACTTGCAGAAGTTGAATAAAAATAAAACGTCTGAGATTTTTTTCAGACGTTTTTTCAATACTAGTAATTGTAACCGTTACTATTTTAGATAATCTTAAGCTCAGTCAGATATGCTTTTTATCAGGAAATTACTACGAAAATTAAGAAATTTGTTGTAAAAACTTAGACCAAAGTAGTAAGTCATGATATAATAATATAAATGCAAGGAGTATATGT
CP113954	CP113954.2 Streptococcus gallolyticus strain XH2168 chromosome, complete genome		1230258	1229584	minus	CAGCCGCAATATTGCAATGGGAATCAAAGAAATCTCTGCTCGCCTTGATTTGATTAGCACAAGTAAGGTTGCTGTCGAAGAAGCACTTGCAGAAGTTGAATAAAAATAAAACGTCTGAGATTTTTTTCAGACGTTTTTTCAATACTAGTAATTGTAACCGTTACTATTTTAGATAATCTTAAGCTCAGTCAGATATGCTTTTTATCAGGAAATTACTACGAAAATTAAGAAATTTGTTGTAAAAACTTAGACCAAAGTAGTAAGTCATGATATAATAATATAAATGCAAGGAGTATATGT
CP003858	CP003858.1 Streptococcus intermedius C270, complete genome		886149	885475	minus	ACGACAGAAAATAATGACTCAAATACAACAAATTCTTAATATTTTAGAGAAAGTCATGCTATAATAGAATCAGAATAGCAGAAAGTCGGTAGATTGAGTTTTAACACGAAAATGTGAAATAGTACATGGTTCATGATTAAGAATGAGGAAGAAGTGAAATTTTAAAATTTTTAGCTCTTATCTTATTCTGAAAAAATCAGAATGCTGCTTAAATGCTCGGCTATTCCGCCGTTTAGTGCACAACGAATTTTTGATTGAGGGATATTTGTCCTAAACTCATATTTTTAGAAGGAAAAGCGT
CP077423	CP077423.1 Streptococcus gallolyticus subsp. gallolyticus TX20005 chromosome, complete genome		1201618	1200944	minus	CAGCCGCAATATTGCAATGGGAATCAAAGAAATCTCTGCTCGCCTTGATTTGATTAGCACAAGTAAGGTTGCTGTCGAAGAAGCACTTGCAGAAGTTGAATAAAAATAAAACGTCTGAGATTTTTTTCAGACGTTTTTTCAATACTAGTAATTGTAACCGTTACTATTTTAGATAATCTTAAGCTCAGTCAGATATGCTTTTTATCAGGAAATTACTACGAAAATTAAGAAATTTGTTGTAAAAACTTAGACCAAAGTAGTAAGTCATGATATAATAATATAAATGCAAGGAGTATATGT
FR824043	FR824043.1 Streptococcus gallolyticus subsp. gallolyticus ATCC BAA-2069 complete chromosome sequence, strain ATCC BAA-2069		1189911	1189237	minus	CAGCCGCAATATTGCAATGGGAATCAAAGAAATCTCTGCTCGCCTTGATTTGATTAGCACAAGTAAGGTTGCTGTCGAAGAAGCACTTGCAGAAGTTGAATAAAAATAAAACGTCTGAGATTTTTTTCAGACGTTTTTTCAATACTAGTAATTGTAACCGTTACTATTTTAGATAATCTTAAGCTCAGTCAGATATGCTTTTTATCAGGAAATTACTACGAAAATTAAGAAATTTGTTGTAAAAACTTAGACCAAAGTAGTAAGTCATGATATAATAATATAAATGCAAGGAGTATATGT
FN597254	FN597254.1 Streptococcus gallolyticus UCN34 complete genome		1212022	1211348	minus	CAGCCGCAATATTGCAATGGGAATCAAAGAAATCTCTGCTCGCCTTGATTTGATTAGCACAAGTAAGGTTGCTGTCGAAGAAGCACTTGCAGAAGTTGAATAAAAATAAAACGTCTGAGATTTTTTTCAGACGTTTTTTCAATACTAGTAATTGTAACCGTTACTATTTTAGATAATCTTAAGCTCAGTCAGATATGCTTTTTATCAGGAAATTACTACGAAAATTAAGAAATTTGTTGTAAAAACTTAGACCAAAGTAGTAAGTCATGATATAATAATATAAATGCAAGGAGTATATGT
CP029398	CP029398.1 Streptococcus suis strain HN105 chromosome, complete genome		847738	848403	plus	TCAGTCAAACTCGAGTACTTCTTCTGATGAAGTGAATGCTTTAAAAGAGAAGAATCAAGAAATTAAAGCTCAAATTTCAGGGGATAGTAGTTCTTCTAATCAATAAACATTGAGATTTTGGTTTTTGCTTGTTCCATGATATAATGAACACGTATCAATAAATAGTTAGATAAAGCCTACCCGATCATTCATTTTTTAGATGGTCACGGTAGGACTTTATTTAACCATTTCTATTAAGGACCATGCCCTGTGCCCAGGTCTCTGGTTTGTTTATTAAACCGAAACGTAAGGAGTATATGA
CP090522	CP090522.1 Streptococcus parasuis strain SS17 chromosome, complete genome		918640	919307	plus	AATCACAAATGCCCAATGAACCTGGGCAAGGTGGCGGTCGAGGTGGTCAAGGTATGAATCCACCAGATGCAACTATCGGGGCATCACAATCGGATTCAACTACAAGTGAAAATTCTAGCTCATCGGATGAAGTGAATGAGTTGAAGAAACGGAATGAAGAAATAAAAGCACAAATAGAAAACGAGGAAAGCTCAAGCGAGTAGAATCATAAATTATTTTGGTTTTTAAAATTCCGTGTTATAATGATGTTGATAATTTCCATGTGATAAATGGTCTTAGATAGAGTAAAGGAGTAGTATA
CP086728	CP086728.1 Streptococcus parasuis strain SS20 chromosome, complete genome		928043	928710	plus	AATCACAAATGCCCAATGAACCTGGGCAAGGTGGCGGTCGAGGTGGTCAAGGTATGAATCCACCAGATGCAACTATCGGGGCATCACAATCGGATTCAACTACAAGTGAAAATTCTAGCTCATCGGATGAAGTGAATGAGTTGAAGAAACGGAATGAAGAAATAAAAGCACAAATAGAAAACGAGGAAAGCTCAAGCGAGTAGAATCATAAATTATTTTGGTTTTTAAAATTCCGTGTTATAATGATGTTGATAATTTCCATGTGATAAATGGTCTTAGATAGAGTAAAGGAGTAGTATA
CP125764	CP125764.1 Streptococcus thermophilus strain STMM3 chromosome		736991	737665	plus	GGATTCATCGTGGCTCTCACAGGTGATGTTATGACCATGCCAGGTCTTCCAAAAGCCCCAGCGGCCCTCAAGATGGATGTTACTGAAGATGGAACAGCAGTTGGTTTGTTCTAATAACGAATATTTCTTTAAAGCAGTGCCTATAGGTGCTGTTTTTTGCTCCATTCTTAAGGAAAATAAGGTAAACTGAGTCTAAATAAAAGAAATTAATGCACTAGAAGATTAGGTGTATTTTCGATATAATAGGATGATTTAGAGAGATATATGACTAGGTTTTACACCTAGCAAGAGGGATAACTA
CP125763	CP125763.1 Streptococcus thermophilus strain STMM2 chromosome		738923	739597	plus	GGATTCATCGTGGCTCTCACAGGTGATGTTATGACCATGCCAGGTCTTCCAAAAGCCCCAGCGGCCCTCAAGATGGATGTTACTGAAGATGGAACAGCAGTTGGTTTGTTCTAATAACGAATATTTCTTTAAAGCAGTGCCTATAGGTGCTGTTTTTTGCTCCATTCTTAAGGAAAATAAGGTAAACTGAGTCTAAATAAAAGAAATTAATGCACTAGAAGATTAGGTGTATTTTCGATATAATAGGATGATTTAGAGAGATATATGACTAGGTTTTACACCTAGCAAGAGGGATAACTA
CP125881	CP125881.1 Streptococcus thermophilus strain STMM1 chromosome		979551	978877	minus	TGGATTCATCGTGGCTCTCACAGGTGATGTTATGACCATGCCAGGTCTTCCAAAAGCCCCAGCGGCCCTCAAGATGGATGTTACTGAAGATGGAACAGCAGTTGGTTTGTTCTAATAACGAATATTTCTTTAAAGCAGTGCCTATAGGTGCTGTTTTTTGCTCCATTCTTAAGGAAAATAAGGTAAACTGAGTCTAAATAAAAGAAATTAATGCACTAGAAGATTAGGTGTATTTTCGATATAATAGGATGATTTAGAGAGATATATGACTAGGTTTTACACCTAGCAAGAGGGATAACT
LR822040	LR822040.1 Streptococcus thermophilus isolate STH_CIRM_1125 genome assembly, chromosome: STHERMO		722708	723382	plus	GGATTCATCGTGGCTCTCACAGGTGATGTTATGACCATGCCAGGTCTTCCAAAAGCCCCAGCGGCCCTCAAGATGGATGTTACTGAAGATGGAACAGCAGTTGGTTTGTTCTAATAACGAATATTTCTTTAAAGCAGTGCCTATAGGTGCTGTTTTTTGCTCCATTCTTAAGGAAAATAAGGTAAACTGAGTTTAAATAAAAGAAATTAATGCACTAGAAGATTAGGTGTATTTTCGATATAATAGGATGATTTAGAGAGATATCTGACTAGGTTTTACACCTAGCAAGAGGGATAACTA
CP038020	CP038020.1 Streptococcus thermophilus strain ATCC 19258 chromosome, complete genome		1278289	1278950	plus	GGATTCATCGTGGCTCTCACAGGTGATGTTATGACCATGCCAGGTCTTCCAAAAGCCCCAGCGGCCCTCAAGATGGATGTTACTGAAGATGGAACAGCAGTTGGTTTGTTCTAATAACGAATATTTCTTTAAAGCAGTGCCTATAGGTGCTGTTTTTTGCTCCATTCTTAAGGAAAATAAGGTAAACTGAGTCTAAATAAAAGAAATTAATGCACTAGAAGATTAGATGTATTTTCGATATAATAGGATGATTTAGAGAGATATATGACTAGGTTTTACACCTAGCAAGAGGGATAACTA
CP076610	CP076610.1 Streptococcus sanguinis strain SK72R chromosome, complete genome		968378	969052	plus	GGACAGAACGGTCAAGACCAAGGCATGCCGTCTCAAGACGGCCAGCAGTCTGACAATGACAAGAGCAAGAATTCTCCTGCTCAGCAAAATGACAACGGGAAGAAAAACAAGAAAAAGTCTTCAACGAACACAAATGAACAATCGGACAAGAACAATAATAAGTCGACAAAAGAAAATAAAACGTCGCAGTCGTAGAAAAAACTTACTGATTTTGACCCAAGTCATGATATAATAAGAATAGCAAATAAAACAAAAACCAAAAGACATAATCTTGGAAAGTTTTATTGGAGGAAAGAAAAA
CP076613	CP076613.1 Streptococcus sanguinis strain KLC04R chromosome, complete genome		1366902	1366228	minus	AGTACAGAACGGTCAAGACCAAGGAATGCCGCCTCAAGACGGCCAGCAGTCTGACAATGACAAGAGCAAGAATTCTTCTGCTCAGCAAAATGACAACGGGAAGAAAAACAAGAAAAAGTCTTCAACGAACACAAACGAACAATCGGACAAGAACAATAATAAGTCGACAAAAGAAAATAAAACGTCGCAGTCGTAGAAAAAACTTACTGATTTTGACCCAAGTCATGATATAATAAGAATAGCAAATAAAACAAAAACCAAAAGACATAATCTTGGTAAGTTTTATTGGAGGAAAGAAAG
CP071431	CP071431.1 Streptococcus sanguinis strain SK330R chromosome, complete genome		1429776	1429102	minus	GACAGAACGGTCAAGACCAAGGAATGCCGTCTCAAGACGGTCAGCAGTCTGGCAAGGATAAGAGCAAGGATTCTTCTGCTCAACAAAATGACAACGGGAAGAAAAACAAGAAAAAGTCTTCAACGAACACAAGTGAACAATCGGACAAGAACAATAATAAGTCGACAAAAGAAAATAAAACGTCGCAGTCGTAGGAAAAAACTTACTGATTTTGAACCCAAGTCATGATATAATAAGAATAGCAAATAAAACAAAAACCAAAAGACATAATCTTGGTAAGTTTTATTGGAGGAAAGAAAG
CP071430	CP071430.1 Streptococcus sanguinis strain SK340R chromosome, complete genome		976887	977561	plus	GGACAGAACGGTCAAGACCAAGGAATGCCGTCTCAAGACGGTCAGCAGGCTGGCAAGGATAAGAGCAAGGATTCTTCTGCTCAGCAAAATGACAACGGGAAGAAAAACAAGAAAAAGTCTTCAACGAACACAAATGAACAATCGGACAAGAACAATAATAAGTCGACAAAAGAAAATAAAACGTCGCAGTCGTAGAAAAAACATACTGATTTTGACCCAAGTCATGATATAATAAGAATAGCAAATAAAACAAAAACCAAAAGACATAATCTTGGTAAGTTTTATTGGAGGAAAGAAAGA
CP185264	CP185264.1 Streptococcus gordonii strain 14-4065 chromosome, complete genome		1092209	1092883	plus	TGGTGGTAACGGTGGACCTGGAGGGCCAGGAGGACAGGCACCGCAAGGAAATAATAATCAAGAAGGCGGTAGCAATTCTAAGAAGAAGCCAGCCAATGCAGATGGAAGTACAAAGGATAAGGAAAGCAATTCTAATCAAAATAATGAAGAAAACGCTACAAAATCTTAATCCATTTGTTAAAGTCATGATATAATAATTAAAGAATTATACTAAGATCCAAAAAAATGGGACAAAAATTCTTTATTTTACATAATCTTAGATGAAGCAGATCAGTATCTTATAGCAGGAGGAGAACAAGA
LS483346	LS483346.1 Streptococcus sanguinis strain NCTC11085 genome assembly, chromosome: 1		977658	978332	plus	GGACAGAACGGTCAAGACCAAGGAATGCCGTCTCAAGACGGTCAGCAGGCTGGCAAGGATAAGAGCAAGGATTCTTCTGCTCAGCAAAATGACAACGGGAAGAAAAACAAGAAAAAGTCTTCAACGAACACAAATGAACAATCGGACAAGAACAATAATAAGTCGACAAAAGAAAATAAAACGTCGCAGTCGTAGAAAAAACATACTGATTTTGACCCAAGTCATGATATAATAAGAATAGCAAATAAAACAAAAACCAAAAGACATAATCTTGGTAAGTTTTATTGGAGGAAAGAAAGA
LS483339	LS483339.1 Streptococcus thermophilus strain NCTC12958 genome assembly, chromosome: 1		915372	916033	plus	GGATTCATCGTGGCTCTCACAGGTGATGTTATGACCATGCCAGGTCTTCCAAAAGCCCCAGCGGCCCTCAAGATGGATGTTACTGAAGATGGAACAGCAGTTGGTTTGTTCTAATAACGAATATTTCTTTAAAGCAGTGCCTATAGGTGCTGTTTTTTGCTCCATTCTTAAGGAAAATAAGGTAAACTGAGTCTAAATAAAAGAAATTAATGCACTAGAAGATTAGATGTATTTTCGATATAATAGGATGATTTAGAGAGATATATGACTAGGTTTTACACCTAGCAAGAGGGATAACTA
CP023511	CP023511.1 Streptococcus gordonii strain FDAARGOS_371 chromosome, complete genome		1684107	1683433	minus	CTGGTGGTAACGGTGGACCTGGAGGGCCAGGAGGACAGCCACCACAAGGAAATAATAATCAAGAAGGCGGTAGCAATTCTAAGAAGAAGCCAGCCAATGCAGATGGAAGTACAAAGGATAAGGAAAGCAATTCTAATCAAAATAATGAAGAAAACGCTACAAAATCTTAATCCATTTGTTAAAGTCATGATATAATAATTAAAGAATTATACTAAGATCCAAAAAAATGGGACAAAAATTCTTTATTTTACATAATCTTAGATGAAGCAGATCAGTATCTTATAGCAGGAGGAGAACAAG
CP086001	CP086001.1 Streptococcus thermophilus LMD-9 strain FDAARGOS_1574 chromosome		1930175	1929514	minus	TGGATTCATCGTGGCTCTCACAGGTGATGTTATGACCATGCCAGGTCTTCCAAAAGCCCCAGCGGCCCTCAAGATGGATGTTACTGAAGATGGAACAGCAGTTGGTTTGTTCTAATAACGAATATTTCTTTAAAGCAGTGCCTATAGGTGCTGTTTTTTGCTCCATTCTTAAGGAAAATAAGGTAAACTGAGTCTAAATAAAAGAAATTAATGCACTAGAAGATTAGATGTATTTTCGATATAATAGGATGATTTAGAGAGATATATGACTAGGTTTTACACCTAGCAAGAGGGATAACT
CP045596	CP045596.1 Streptococcus thermophilus strain TK-P3A chromosome, complete genome		1669787	1670448	plus	GGATTCATCGTGGCTCTCACAGGTGATGTTATGACCATGCCAGGTCTTCCAAAAGCCCCAGCGGCCCTCAAGATGGATGTTACTGAAGATGGAACAGCAGTTGGTTTGTTCTAATAACGAATATTTCTTTAAAGCAGTGCCTATAGGTGCTGTTTTTTGCTCCATTCTTAAGGAAAATAAGGTAAACTGAGTCTAAATAAAAGAAATTAATGCACTAGAAGATTAGATGTATTTTCGATATAATAGGATGATTTAGAGAGATATATGACTAGGTTTTACACCTAGCAAGAGGGATAACTA
CP195773	CP195773.1 Streptococcus suis strain SC2022MYS167 chromosome, complete genome		865131	865797	plus	TCAGTCAAACTCGAGTACTTCTTCTGATGAAGTGAATGCTTTAAAAAAGAAGAATCAAGAAATTAAAGCTCAAATTTCAGGAGATAGTAGTTCTTCTAATCAATAAATATTGAGATTTCGATTTTTACTTATTCCATGATATAATGAACTCGTATCAATAAATAGTTAGATAAAGACTACCTTATCATTCATTTTTCAGATGGTCATAGTAGTACTTTATCTAACCATTTCTCTTAAAGACCGTGACCTGTCCCAGGTCTTTGGTTTGTTTATTAAACCGAAACGTAAGGAAGTGTATGA
LR738723	LR738723.1 Streptococcus suis isolate GD-0088 genome assembly, chromosome: 1		946905	947571	plus	TCAGTCAAACTCGAGTACTTCTTCTGATGAAGTGAATGCTTTAAAAAAGAAGAATCAAGAAATTAAAGCTCAAATTTCAGGAGATAGTAGTTCTTCTAATCAATAAATATTGAGATTTCGATTTTTACTTATTCCATGATATAATGAACTCGTATCAATAAATAGTTAGATAAAGACTACCTTATCATTCATTTTTCAGATGGTCATAGTAGTACTTTATCTAACCATTTCTCTTAAAGACCGTGACCTGTCCCAGGTCTTTGGTTTGTTTATTAAACCGAAACGTAAGGAAGTGTATGA
CP071428	CP071428.1 Streptococcus sanguinis strain SK355R chromosome, complete genome		987093	987767	plus	GGACAGAACGGTCAAGACCAAGGCATGCCGCCTCAAGACGGTCAGCACTCTGGCAAGGACAAGAGCAAGGATTCTTCTGCTCAGCAAAATGACAACGGGAAGAAAAACAAGAAAAAGTCTTCAACGAACACAAATGAACAATCGGACAAGAACAATAATAAGTCGACAAAAGAAAATAAAACGTCGCAGTCGTAGAAAAAACTTACTGATTTTGACCCAAGTCATGATATAATAAGAATAGCAAATAAAACAAAAACCAAAAGACATAATCTTGGGAAGTTTTATTGGAGGAAAGAAAGA
CP071417	CP071417.1 Streptococcus sanguinis strain BCC23R chromosome, complete genome		975094	975768	plus	GGACAGAACGGTCAAGACCAAGGAATGCCGCCTCAAGACGGCCAGCAGTCTGACAATGACAAGAGCAAGAATTCTTCTGCTCAGCAAAATGACAACGGGAAGAAAAACAAGAAAAAGTCTTCAACGAACACAAACGAACAATCGGACAAGAACAATAATAAGTCGACAAAAGAAAATAAAACGTCGCAGTCGTAGAAAAAACTTACTGATTTTGACCCAAGTCATGATATAATAAGAATAGCAAATAAAACAAAAACCAAAAGACATAATCTTGGAAAGTTTTATTGGAGGAAAGAAAAA
CP030125	CP030125.1 Streptococcus suis strain HA1003 chromosome, complete genome		841054	841720	plus	TCAGTCAAACTCGAGTACTTCTTCTGATGAAGTGAATGCTTTAAAAGAGAAGAATCAAGAAATTAAAGCTCAAATTTCAGGGGATAGTAGTTCTTCTAATCAATAAACATTGAGATTTTGGTTTCTACTTGTTCCATGATATAATGAACACGTATCAATAAATAGTTAGATAAAGCCTACCCAATCATTCATTTTTCAGATGGTCACAGTAGGACTGTATCTAACCATTTCTCTTAAAGACCGTGACCTGTCCCAGGTCTTTGGTTTGTTTATTAAACCGAAATGTAAGGAAGTGTATGA
CP141824	CP141824.1 Streptococcus suis strain HB18 chromosome, complete genome		1368663	1367997	minus	CTCAGTCAAACTCGAGTACTTCTTCTGATGAAGTGAATGCTTTAAAAAAGAAGAATCAAGAAATTAAAGCTCAAATTTCAGGAGATAGTAGTTCTTCTAATCAATAAATATTGAGATTTCGATTTTTACTTATTCCATGATATAATGAACTCGTATCAATAAATAGTTAGATAAAGACTACCTTATCATTCATTTTTCAGATGGTCATAGTAGTACTTTATCTAACCATTTCTCTTAAAGACCGTGACCTGTCCCAGGTCTTTGGTTTGTTTATTAAACCGAAACGTAAGGAAGTGTATG
CP139882	CP139882.1 Streptococcus suis strain Ss_08 chromosome		2172597	2173263	plus	TCAGTCAAACTCGAGTACTTCTTCTGATGAAGTGAATGCTTTAAAAAAGAAGAATCAAGAAATTAAAGCTCAAATTTCAGGAGATAGTAGTTCTTCTAATCAATAAATATTGAGATTTCGATTTTTACTTATTCCATGATATAATGAACTCGTATCAATAAATAGTTAGATAAAGACTACCTTATCATTCATTTTTCAGATGGTCATAGTAGTACTTTATCTAACCATTTCTCTTAAAGACCGTGACCTGTCCCAGGTCTTTGGTTTGTTTATTAAACCGAAACGTAAGGAAGTGTATGA
CP139878	CP139878.1 Streptococcus suis strain Ss_46 chromosome		2197056	2197722	plus	TCAGTCAAACTCGAGTACTTCTTCTGATGAAGTGAATGCTTTAAAAAAGAAGAATCAAGAAATTAAAGCTCAAATTTCAGGAGATAGTAGTTCTTCTAATCAATAAATATTGAGATTTCGATTTTTACTTATTCCATGATATAATGAACTCGTATCAATAAATAGTTAGATAAAGACTACCTTATCATTCATTTTTCAGATGGTCATAGTAGTACTTTATCTAACCATTTCTCTTAAAGACCGTGACCTGTCCCAGGTCTTTGGTTTGTTTATTAAACCGAAACGTAAGGAAGTGTATGA
CP139876	CP139876.1 Streptococcus suis strain Ss_109 chromosome		672721	672055	minus	CTCAGTCAAACTCGAGTACTTCTTCTGATGAAGTGAATGCTTTAAAAAAGAAGAATCAAGAAATTAAAGCTCAAATTTCAGGAGATAGTAGTTCTTCTAATCAATAAATATTGAGATTTCGATTTTTACTTATTCCATGATATAATGAACTCGTATCAATAAATAGTTAGATAAAGACTACCTTATCATTCATTTTTCAGATGGTCATAGTAGTACTTTATCTAACCATTTCTCTTAAAGACCGTGACCTGTCCCAGGTCTTTGGTTTGTTTATTAAACCGAAACGTAAGGAAGTGTATG
CP134488	CP134488.1 Streptococcus suis strain NLS50 chromosome, complete genome		1282930	1282264	minus	CTCAGTCAAACTCGAGTACTTCTTCTGATGAAGTGAATGCTTTAAAAAAGAAGAATCAAGAAATTAAAGCTCAAATTTCAGGAGATAGTAGTTCTTCTAATCAATAAATATTGAGATTTCGATTTTTACTTATTCCATGATATAATGAACTCGTATCAATAAATAGTTAGATAAAGACTACCTTATCATTCATTTTTCAGATGGTCATAGTAGTACTTTATCTAACCATTTCTCTTAAAGACCGTGACCTGTCCCAGGTCTTTGGTTTGTTTATTAAACCGAAACGTAAGGAAGTGTATG
CP134474	CP134474.1 Streptococcus suis strain PH2016-081 chromosome, complete genome		1152836	1152170	minus	CTCAGTCAAACTCGAGTACTTCTTCTGATGAAGTGAATGCTTTAAAAAAGAAGAATCAAGAAATTAAAGCTCAAATTTCAGGAGATAGTAGTTCTTCTAATCAATAAATATTGAGATTTCGATTTTTACTTATTCCATGATATAATGAACTCGTATCAATAAATAGTTAGATAAAGACTACCTTATCATTCATTTTTCAGATGGTCATAGTAGTACTTTATCTAACCATTTCTCTTAAAGACCGTGACCTGTCCCAGGTCTTTGGTTTGTTTATTAAACCGAAACGTAAGGAAGTGTATG
CP017785	CP017785.1 Streptococcus suis strain ISU2912 chromosome, complete genome		735747	736413	plus	TGTAAGTACGGTTGGACTTAATGAAGCCACAATTAAGAAATATATACAAGAACAGGAAAAACATGATATAGCACTTGATAAGTTAAGTGTAAAAGAGTATGAAGATCCCTTTAGGGATAATGGCAAGTAGTACGAATGCCTCTTTAAGAGGCTAGTGACGAGTCAAAAGCAGTGAGGCTTGAACAAAGTGAAAGCCAGCGTCTTTAGGCGCTGGCTGGTGATGTGGGCTTATAGCCCTTGTTCAAACCACCCGTTTGACGGGTGGTCATGATTTTAGATGTTAGGTTAAGGAGATAGACA
CP102152	CP102152.1 Streptococcus suis strain DNS11 chromosome, complete genome		1214912	1214246	minus	CTCAGTCAAACTCGAGTACTTCTTCTGATGAAGTGAATGCTTTAAAAAAGAAGAATCAAGAAATTAAAGCTCAAATTTCAGGAGATAGTAGTTCTTCTAATCAATAAATATTGAGATTTCGATTTTTACTTATTCCATGATATAATGAACTCGTATCAATAAATAGTTAGATAAAGACTACCTTATCATTCATTTTTCAGATGGTCATAGTAGTACTTTATCTAACCATTTCTCTTAAAGACCGTGACCTGTCCCAGGTCTTTGGTTTGTTTATTAAACCGAAACGTAAGGAAGTGTATG
CP102138	CP102138.1 Streptococcus suis strain M102942_S11 chromosome, complete genome		1175923	1175257	minus	CCCAGTCAAACTCGAGTACTTCTTCTGATGAAGTGAATGCTTTAAAAAAGAGGAATCAAGAAAATAAAGCTCAAATTTCAGGAGATAGTAGTTCTTCTAATCAATAAATATTGAGATTTCGATTTTTACTTATTCCATGATATAATGAACTCGTATCAATAAATAGTTAGATAAAGACTACCTTATCATTCATTTTTCAGCTGGTCATAGTAGTACTTTATTTAACCATTTCTCTTAAAGACCGTGACCTGTCCCAGGTCTTTGGTTTGTTTATTAAACCGAAATGTAAGGAAGTGTATG
CP100432	CP100432.1 Streptococcus suis T15 chromosome, complete genome		864166	864832	plus	TCAGTCAAACTCGAGTACTTCTTCTGATGAAGTGAATGCTTTAAAAAAGAAGAATCAAGAAATTAAAGCTCAAATTTCAGGAGATAGTAGTTCTTCTAATCAATAAATATTGAGATTTCGATTTTTACTTATTCCATGATATAATGAACTCGTATCAATAAATAGTTAGATAAAGACTACCTTATCATTCATTTTTCAGATGGTCATAGTAGTACTTTATCTAACCATTTCTCTTAAAGACCGTGACCTGTCCCAGGTCTTTGGTTTGTTTATTAAACCGAAACGTAAGGAAGTGTATGA
CP091423	CP091423.1 Streptococcus suis strain LSM29 chromosome, complete genome		987728	988394	plus	TCAGTCAAACTCGAGTACTTCTTCTGATGAAGTGAATGCTTTAAAAAAGAAGAATCAAGAAATTAAAGCTCAAATTTCAGGAGATAGTAGTTCTTCTAATCAATAAATATTGAGATTTCGATTTTTACTTATTCCATGATATAATGAACTCGTATCAATAAATAGTTAGATAAAGACTACCTTATCATTCATTTTTCAGATGGTCATAGTAGTACTTTATCTAACCATTTCTCTTAAAGACCGTGACCTGTCCCAGGTCTTTGGTTTGTTTATTAAACCGAAACGTAAGGAAGTGTATGA
CP085087	CP085087.1 Streptococcus suis strain Ssuis_MA2 chromosome, complete genome		1177394	1176728	minus	CTCAGTCAAACTCGAGTACTTCTTCTGATGAAGTGAATGCTTTAAAAAAGAAGAATCAAGAAATTAAAGCTCAAATTTCAGGAGATAGTAGTTCTTCTAATCAATAAATATTGAGATTTCGATTTTTACTTATTCCATGATATAATGAACTCGTATCAATAAATAGTTAGATAAAGACTACCTTATCATTCATTTTTCAGATGGTCATAGTAGTACTTTATCTAACCATTTCTCTTAAAGACCGTGACCTGTCCCAGGTCTTTGGTTTGTTTATTAAACCGAAACGTAAGGAAGTGTATG
CP085086	CP085086.1 Streptococcus suis strain Ssuis_MA6 chromosome, complete genome		1140369	1139703	minus	CTCAGTCAAACTCGAGTACTTCTTCTGATGAAGTGAATGCTTTAAAAAAGAAGAATCAAGAAATTAAAGCTCAAATTTCAGGAGATAGTAGTTCTTCTAATCAATAAATATTGAGATTTCGATTTTTACTTATTCCATGATATAATGAACTCGTATCAATAAATAGTTAGATAAAGACTACCTTATCATTCATTTTTCAGATGGTCATAGTAGTACTTTATCTAACCATTTCTCTTAAAGACCGTGACCTGTCCCAGGTCTTTGGTTTGTTTATTAAACCGAAACGTAAGGAAGTGTATG
CP006246	CP006246.1 Streptococcus suis T15, complete genome		836861	836195	minus	CTCAGTCAAACTCGAGTACTTCTTCTGATGAAGTGAATGCTTTAAAAAAGAAGAATCAAGAAATTAAAGCTCAAATTTCAGGAGATAGTAGTTCTTCTAATCAATAAATATTGAGATTTCGATTTTTACTTATTCCATGATATAATGAACTCGTATCAATAAATAGTTAGATAAAGACTACCTTATCATTCATTTTTCAGATGGTCATAGTAGTACTTTATCTAACCATTTCTCTTAAAGACCGTGACCTGTCCCAGGTCTTTGGTTTGTTTATTAAACCGAAACGTAAGGAAGTGTATG
CP058741	CP058741.1 Streptococcus suis strain 13-00283-02 chromosome		1186116	1185450	minus	CTCAGTCAAACTCGAGTACTTCTTCTGATGAAGTGAATGCTTTAAAAAAGAAGAATCAAGAAATTAAAGCTCAAATTTCAGGAGATAGTAGTTCTTCTAATCAATAAATATTGAGATTTCGATTTTTACTTATTCCATGATATAATGAACTCGTATCAATAAATAGTTAGATAAAGACTACCTTATCATTCATTTTTCAGATGGTCATAGTAGTACTTTATCTAACCATTTCTCTTAAAGACCGTGACCTGTCCCAGGTCTTTGGTTTGTTTATTAAACCGAAACGTAAGGAAGTGTATG
CP002641	CP002641.1 Streptococcus suis D9, complete genome		1264613	1263947	minus	CTCAGTCAAACTCGAGTACTTCTTCTGATGAAGTGAATGCTTTAAAAAAGAAGAATCAAGAAATTAAAGCTCAAATTTCAGGAGATAGTAGTTCTTCTAATCAATAAATATTGAGATTTCGATTTTTACTTATTCCATGATATAATGAACTCGTATCAATAAATAGTTAGATAAAGACTACCTTATCATTCATTTTTCAGATGGTCATAGTAGTACTTTATCTAACCATTTCTCTTAAAGACCGTGACCTGTCCCAGGTCTTTGGTTTGTTTATTAAACCGAAACGTAAGGAAGTGTATG
LR134307	LR134307.1 Streptococcus milleri strain NCTC10708 genome assembly, chromosome: 1		975714	975040	minus	CAGAAAATAATGACTCAAATACAACAAATTCTTAATATTTTAGAGAAAGTCATGCTATAATAGAATCAGAATAGCAGAAAGTCAGTAGATTGAGTTTTAACACGAAAATGTGAAAATAGTTGATTGGTTCATAATTAAGGGAATGGGGAAGAAGTGGAATTTTAAAATTTTTAGTTCTTATTCTATTCTGAAAGAAACAGGATGCTGCTTAAATGCTCGGCTATTGCGCCGTTTAGTACATAACGAATTATTGATTGAGGGATATTTGCCCTAAACTCATATTTTTAGAAGGAAAAGCGT
LR134285	LR134285.1 Streptococcus australis strain NCTC3168 genome assembly, chromosome: 1		1957905	1957231	minus	TCAAAACGGTGGACCAGGACAAGGGAATAGGAATGGTCAACCTCCACAAGATGGGATGCCTCAAGATCAAGAGGGAAACCAACAAAATAGGAACTCCAATAAAAAGTCCTCTAAGAAGTCCTCTTCGAAAAAAACGTCAAGCAATACAAAACATTCATCAAAGGATGAGACAGGGACAGCGGGCTAAGAAAAAACTTGAAATCGCTATCTGAATGCTACTGAATGAAGCCCGGTCATGTTATAATAGAGTAGAAAATACTCATCATCCCTGTATGGAAGAATGAGAAGGAGAAAGTAAAG
LR134266	LR134266.1 Streptococcus viridans strain NCTC3166 genome assembly, chromosome: 1		751272	751946	plus	CAAAACGGTGGACCAGGACAAGGGAATAGGAATGGTCAACCTCCACAAGATGGGATGCCTCAAGATCAAGAGGGAAACCAACAAAATAGGAACTCCAATAAAAAGTCCTCTAAGAAGTCCTCTTCGAAAAAAACGTCAAGCAATACAAAACATTCATCAAAGGATGAGACAGGGACAGCGGGCTAAGAAAAAACTTGAAATCGCTATCTGAATGCTACTGAATGAAGCCCGGTCATGTTATAATAGAGTAGAAAATACTCATCATCCCTGTATGGAAGAATGAGAAGGAGAAAGTAAAGA
AP014647	AP014647.1 Streptococcus constellatus subsp. constellatus DNA, complete genome, strain: CCUG 24889		952306	951632	minus	GACAGAAAATAATGACTCAAATACAACAAATTCTTAATATTTTAGAGAAAGTCATGCTATAATAGAATCAGAATAGCAGAAAGTCAGTAGATTGAGTTTTAACACGAAAATGTGAAAATAGTGCTTGGTTCATAATTAAGAGAATGGAAAGAAGTGGGATTTTAAAATTTTTAGTTCTTATTCTATTCTGAAAGAATCAGGATGCTGCTTAAATGCTCGGCTATTGCGCCGTTTAGTACATAACGAATTTTTGATTGAGGGATATTTGCCCTAAACTCATATTTTTAGAAGGAAAAGCGT
CP003859	CP003859.1 Streptococcus constellatus subsp. pharyngis C1050, complete genome		1035036	1034362	minus	GACAGAAAATAATGACTCAAATACAACAAATTCTTAATATTTTAGAGAAAGTCATGCTATAATAGAATCAGAATAGCAGAAAGTCAGTAGATTGAGTTTTAACACGAAAATGTGAAAATAGTGCTTGGTTCATAATTAAGAGAATGGGAAGAAGTGGAATTTTAAAATTTTTAGTTCTTATTCTATTCTGAAAGAATCAGGATGCTGCTTAAATGCTCGGCTATTGCGCCGTTTAGTACATAATGAATTTTTGATTGAGGGATATTTGTCCTAAACTCATATTTTTAGAAGGAAAAGCGT
CP003840	CP003840.1 Streptococcus constellatus subsp. pharyngis C818, complete genome		955606	954932	minus	GACAGAAAATAATGACTCAAATACAACAAATTCTTAATATTTTAGAGAAAGTCATGCTATAATAGAATCAGAATAGCAGAAAGTCAGTAGATTGAGTTTTAACACGAAAATGTGAAAATAGTGCTTGGTTCATAATTAAGAGAATGGGAAGAAGTGGAATTTTAAAATTTTTAGTTCTTATTCTATTCTGAAAGAATCAGGATGCTGCTTAAATGCTCGGCTATTGCGCCGTTTAGTACATAATGAATTTTTGATTGAGGGATATTTGTCCTAAACTCATATTTTTAGAAGGAAAAGCGT
CP003800	CP003800.1 Streptococcus constellatus subsp. pharyngis C232, complete genome		955377	954703	minus	GACAGAAAATAATGACTCAAATACAACAAATTCTTAATATTTTAGAGAAAGTCATGCTATAATAGAATCAGAATAGCAGAAAGTCAGTAGATTGAGTTTTAACACGAAAATGTGAAAATAGTGCTTGGTTCATAATTAAGAGAATGGGAAGAAGTGGAATTTTAAAATTTTTAGTTCTTATTCTATTCTGAAAGAATCAGGATGCTGCTTAAATGCTCGGCTATTGCGCCGTTTAGTACATAATGAATTTTTGATTGAGGGATATTTGTCCTAAACTCATATTTTTAGAAGGAAAAGCGT
CP069558	CP069558.1 Streptococcus constellatus strain FDAARGOS_1208 chromosome, complete genome		557423	556749	minus	GACAGAAAATAATGACTCAAATACAACAAATTCTTAATATTTTAGAGAAAGTCATGCTATAATAGAATCAGAATAGCAGAAAGTCAGTAGATTGAGTTTTAACACGAAAATGTGAAAATAGTGCTTGGTTCATAATTAAGAGAATGGGAAGAAGTGGAATTTTAAAATTTTTAGTTCTTATTCTATTCTGAAAGAATCAGGATGCTGCTTAAATGCTCGGCTATTGCGCCGTTTAGTACATAATGAATTTTTGATTGAGGGATATTTGTCCTAAACTCATATTTTTAGAAGGAAAAGCGT
CP068213	CP068213.1 Streptococcus constellatus strain FDAARGOS_1156 chromosome, complete genome		493729	493055	minus	GACAGAAAATAATGACTCAAATACAACAAATTCTTAATATTTTAGAGAAAGTCATGCTATAATAGAATCAGAATAGCAGAAAGTCAGTAGATTGAGTTTTAACACGAAAATGTGAAAATAGTGCTTGGTTCATAATTAAGAGAATGGAAAGAAGTGGGATTTTAAAATTTTTAGTTCTTATTCTATTCTGAAAGAATCAGGATGCTGCTTAAATGCTCGGCTATTGCGCCGTTTAGTACATAACGAATTTTTGATTGAGGGATATTTGCCCTAAACTCATATTTTTAGAAGGAAAAGCGT
CP060489	CP060489.1 Streptococcus sp. NSJ-72 chromosome		1316193	1315519	minus	CAGAAAATAATGACTCAAATACAACAAATTCTTAATATTTTAGAGAAAGTCATGCTATAATAGAATCAGAATAGCAGAAAGTCAGTAGATTGAGTTTTAACACGAAAATGTGAAAATAGTTGATTGGTTCATAATTAAGGGAATGGGGAAGAAGTGGAATTTTAAAATTTTTAGTTCTTATTCTATTCTGAAAGAAACAGGATGCTGCTTAAATGCTCGGCTATTGCGCCGTTTAGTACATAACGAATTATTGATTGAGGGATATTTGTCCTAAACTCATATTTTTAGAAGGAAAAGCGT
CP076617	CP076617.1 Streptococcus sanguinis strain BCC04R chromosome, complete genome		1441545	1440871	minus	AGGACAGAACGGTCAAGACCAAGGAATGCCGCCTCAAGACGGCCAGCAGTCTGACAATGACAAGAGCAAGAATTCTTCTGCTCAGCAAAATGACAACGGGAAGAAAAACAAGAAAAAGTCTTCAACGAACACAAACGAACAATCGGACAAGAACAATAATAAGTCGACAAAAGAAAATAAAACGTCGCAGTCGTAGAAAAAACTTACTGATTTTGACCCAAGTCATGATATAATAAGAATAGCAAATAAAACAAAAACCAAAAGACATAATCTTGGAAAGTTTTATTGGAGGAAAGAAAA
CP065500	CP065500.1 Streptococcus thermophilus strain ST128 chromosome, complete genome		768343	769017	plus	GGATTCATCGTGGCTCTCACAGGTGATGTTATGACCATGCCAGGTCTTCCAAAAGCCCCAGCAGCCCTCAAGATGGATGTTACTGAAGATGGAACAGCAGTTGGTTTGTTCTAATAACGAATATTTCTTTAAAGCAGTGCCTATAGGTGCTGTTTTTTGCTCCATTCTTAAGGAAAATAAGGTAAACTGAGTTTAAATAAAAGAAATTAATGCACTAGAAGATTAGGTGTATTTTCGATATAATAGGATGATTTAGAGAGATATATGACTAGGTTTTACACCTAGCAAGAGGGATAACTA
CP065498	CP065498.1 Streptococcus thermophilus strain AVA116 chromosome, complete genome		731245	731919	plus	GGATTCATCGTGGCTCTCACAGGTGATGTTATGACCATGCCAGGTCTTCCAAAAGCCCCAGCGGCCCTCAAGATGGATGTTACTGAAGATGGAACAGCAGTTGGTTTGTTCTAATAACGAATATTTCTTTAAAGCAGTGCCTATAGGTGCTGTTTTTTGCTCCATTCTTAAGGAAAATAAGGTAAACTGAGTTTAAATAAAAGAAATTAATGCACTAGAAGATTAGGTGTATTTTCGATATAATAGGATGATTTAGAGAGATATCTGACTAGGTTTTACACCTAGCAAGAGGGATAACTA
CP065489	CP065489.1 Streptococcus thermophilus strain CNRZ302 chromosome, complete genome		785813	786487	plus	GGATTCATCGTGGCTCTCACAGGTGATGTTATGACCATGCCAGGTCTTCCAAAAGCCCCAGCAGCCCTCAAGATGGATGTTACTGAAGATGGAACAGCAGTTGGTTTGTTCTAATAACGAATATTTCTTTAAAGCAGTGCCTATAGGTGCTGTTTTTTGCTCCATTCTTAAGGAAAATAAGGTAAACTGAGTTTAAATAAAAGAAATTAATGCACTAGAAGATTAGGTGTATTTTCGATATAATAGGATGATTTAGAGAGATATATGACTAGGTTTTACACCTAGCAAGAGGGATAACTA
LT604076	LT604076.1 Streptococcus thermophilus strain ACA-DC 2 genome assembly, chromosome: I		726320	726994	plus	GGATTCATCGTGGCTCTCACAGGTGATGTTATGACCATGCCAGGTCTTCCAAAAGCCCCAGCGGCCCTCAAGATGGATGTTACTGAAGATGGAACAGCAGTTGGTTTGTTCTAATAACGAATATTTCTTTAAAGCAGTGCCTATAGGTGCTGTTTTTTGCTCCATTCTTAAGGAAAATAAGGTAAACTGAGTTTAAATAAAAGAAATTAATGCACTAGAAGATTAGGTGTATTTTCGATATAATAGGATGATTTAGAGAGATATCTGACTAGGTTTTACACCTAGCAAGAGGGATAACTA
LR822013	LR822013.1 Streptococcus thermophilus isolate STH_CIRM_32 genome assembly, chromosome: STHERMO		854156	853482	minus	TGGATTCATCGTGGCTCTCACAGGTGATGTTATGACCATGCCAGGTCTTCCAAAAGCCCCAGCAGCCCTCAAGATGGATGTTACTGAAGATGGAACAGCAGTTGGTTTGTTCTAATAACGAATATTTCTTTAAAGCAGTGCCTATAGGTGCTGTTTTTTGCTCCATTCTTAAGGAAAATAAGGTAAACTGAGTTTAAATAAAAGAAATTAATGCACTAGAAGATTAGGTGTATTTTCGATATAATAGGATGATTTAGAGAGATATATGACTAGGTTTTACACCTAGCAAGAGGGATAACT
LR822008	LR822008.1 Streptococcus thermophilus isolate STH_CIRM_18 genome assembly, chromosome: STHERMO		785830	786504	plus	GGATTCATCGTGGCTCTCACAGGTGATGTTATGACCATGCCAGGTCTTCCAAAAGCCCCAGCAGCCCTCAAGATGGATGTTACTGAAGATGGAACAGCAGTTGGTTTGTTCTAATAACGAATATTTCTTTAAAGCAGTGCCTATAGGTGCTGTTTTTTGCTCCATTCTTAAGGAAAATAAGGTAAACTGAGTTTAAATAAAAGAAATTAATGCACTAGAAGATTAGGTGTATTTTCGATATAATAGGATGATTTAGAGAGATATATGACTAGGTTTTACACCTAGCAAGAGGGATAACTA
AP012053	AP012053.1 Streptococcus gallolyticus subsp. gallolyticus ATCC 43143 DNA, complete genome		1181265	1180590	minus	CAGCCGCAATATTGCAATGGGAATCAAAGAAATCTCTGCTCGCCTTGATTTGATTAGCACAAGTAAGGTTGCTGTCGAAGAAGCACTTGCAGAAGTTGAATAAAAATAAAACGTCTGAGATTTTTTTCAGACGTTTTTTCAATACTAGTAATTGTAACCGTTACTATTTTAGATAATCTTAAGCTCAGTCAGATATGCTTTTTATCAGGAAATTACTACGAAAATTAAGAAATTTGTTGTAAAAACTTAGACCAAAGTAGTAAGTCATGATATAATAATATAAATGCAAGGAGTATATGT
CP092120	CP092120.1 Streptococcus sanguinis strain ATCC10556R chromosome, complete genome		953695	954369	plus	GGACAGAACGGTCAAGACCAAGGAATGCCGCCTCAAGACGGCCAGCAGTCTGACAATGACAAGAGCAAGAATTCTTCTGCTCAGCAAAATGACAACGGGAAGAAAAACAAGAAAAAGTCTTCAACGAACACAAATGAACAATCGGACAAGAACAATAATAAGTCGACAAAAGAAAATAAAACGTCGCAGTCGTAGAAAAAACTTACTGATTTTGACCCAAGTCATGATATAATAAGAATAGCAAATAAAACAAAAACCAAAAGACATAATCTTGGAAAGTTTTATTGGAGGAAAGAAAAA
CP071435	CP071435.1 Streptococcus sanguinis strain SK36R chromosome, complete genome		969887	970561	plus	GGACAGAACGTTCAAGACCAAGGCATGCCGTCTCAAGACGGCCAGCAGTCTGACAATGACAAGAGCAAGAATTCTCCTGCTCAGCAAAATGACAACGGGAAGAAAAACAAGAAAAAGTCTTCAACGAACACAAATGAACAATCGGACAAGAACAATAATAAGTCGACAAAAGAAAATAAAACGTCGCAGTCGTAGAAAAAACTTACTGATTTTGACCCAAGTCATGATATAATAAGAATAGCAAATAAAACAAAAACCAAAAGACATAATCTTGGAAAGTTTTATTGGAGGAAAGAAAAA
CP071432	CP071432.1 Streptococcus sanguinis strain SK160R chromosome, complete genome		947257	947931	plus	GGACAAAACGGTCAAGACCAAGGAATGCAGCCTCAAGACGGCCGGCAGTCTGACAATGACAAGAGCAAGGATTCTCCTACTCAGCAAAATGACAACGGGAAGAAAAACAATAAAAAGTCTTCAACGAACACAAATGAACAATCGGACAAGAACAATAATAAGTCGACAAAAGAAAATAAAACGTCGCAGTCGTAGAAAAAACTTACTGATTTTGACCCGAGTCATGATATAATAAGAATAGCAAATAAAACAAAAACCAAAAGACATAATCTTGGAAAGTTTTATTGGAGGAAAGAAAAA
CP071429	CP071429.1 Streptococcus sanguinis strain SK353R chromosome, complete genome		960383	961057	plus	GGACAGAACGGTCAAGACCAAGGAATGCCGCCTCAAGACGATCAGCAGTCTGGCAAGGACAAGAGCAGGGATTCTTCTGCTCAGCAAAATGACAACGGGAAGAATAACAAGAAAAAGTCTTCAACGAACACAAATGAACAATCGGACAAGAACAATAATAAGTCGACAAAAGAAAATAAAACGTCGCAGTCGTAGAAAAAACTTACTGATTTTGACCCAAGTCATGATATAATAAGAATAGCAAATAAAACAAAAACCAAAAGACATAATCTTGGTAAGTTTTATTGGAGGAAAGAAAGA
CP071425	CP071425.1 Streptococcus sanguinis strain SK678R chromosome, complete genome		981011	981685	plus	GGACAGAACGGTCAAGACCAAGGAATGCCGCCTCAAGACGGCCAGCAGTCTGACAATGACAAGAGCAAGAATTCTTCTGCTCAGCAAAATGACAACGGGAAGAAAAACAAGAAAAAGTCTTCAACGAACACAAATGAACAATCGGACAAGAACAATAATAAGTCGACAAAAGAAAATAAAACGTCGCAGTCGTAGAAAAAACTTACTGATTTTGACCCAAGTCATGATATAATAAGAATAGCAAATAAAACAAAAACCAAAAGACATAATCTTGGAAAGTTTTATTGGAGGAAAGAAAAA
CP071423	CP071423.1 Streptococcus sanguinis strain SK1057R chromosome, complete genome		1387812	1387138	minus	AGGACAAAACGGTCAAGACCAAGGAATGCAGCCTCAAGACGGCCGGCAGTCTGACAATGACAAGAGCAAGGATTCTCCTACTCAGCAAAATGACAACGGGAAGAAAAACAATAAAAAGTCTTCAACGAACACAAATGAACAATCGGACAAGAACAATAATAAGTCGACAAAAGAAAATAAAACGTCGCAGTCGTAGAAAAAACTTACTGATTTTGACCCGAGTCATGATATAATAAGAATAGCAAATAAAACAAAAACCAAAAGACATAATCTTGGAAAGTTTTATTGGAGGAAAGAAAA
CP071427	CP071427.1 Streptococcus sanguinis strain SK405R chromosome, complete genome		956550	957224	plus	GGACAGAACGGTCAAGACCAAGGAATGCCGCCTCAAGACGGCCAGCAGTCTGACAATGACAAGAGCAAGAATTCTTCTGCTCAGCAAAATGACAACGGGAAGAAAAACAAGAAAAAGTCTTCAACGAACACAAATGAACAATCGGACAAGAACAATAATAAGTCGACAAAAGAAAATAAAACGTCGCAGTCGTAGAAAAAACTTACTGATTTTGACCCAAGTCATGATATAATAAGAATAGCAAATAAAACAAAAACCAAAAGACATAATCTTGGAAAGTTTTATTGGAGGAAAGAAAAA
CP071422	CP071422.1 Streptococcus sanguinis strain SK1058R chromosome, complete genome		970543	971217	plus	GGACAGAACGGTCAAGACCAAGGAATGCCGCCTCAAGACGGCCAGCAGTCTGACAATGACAAGAGCAAGAATTCTTCTGCTCAGCAAAATGACAACGGGAAGAAAAACAAGAAAAAGTCTTCAACGAACACAAATGAACAATCGGACAAGAACAATAATAAGTCGACAAAAGAAAATAAAACGTCGCAGTCGTAGAAAAAACTTACTGATTTTGACCCAAGTCATGATATAATAAGAATAGCAAATAAAACAAAAACCAAAAGACATAATCTTGGAAAGTTTTATTGGAGGAAAGAAAAA
CP071421	CP071421.1 Streptococcus sanguinis strain SK1087R chromosome, complete genome		1356828	1356154	minus	AGGACAAAACGGTCAAGACCAAGGAATGCAGCCTCAAGACGGCCGGCAGTCTGACAATGACAAGAGCAAGGATTCTCCTACTCAGCAAAATGACAACGGGAAGAAAAACAATAAAAAGTCTTCAACGAACACAAATGAACAATCGGACAAGAACAATAATAAGTCGACAAAAGAAAATAAAACGTCGCAGTCGTAGAAAAAACTTACTGATTTTGACCCGAGTCATGATATAATAAGAATAGCAAATAAAACAAAAACCAAAAGACATAATCTTGGAAAGTTTTATTGGAGGAAAGAAAA
LS483385	LS483385.1 Streptococcus sanguinis strain NCTC7863 genome assembly, chromosome: 1		953131	953805	plus	GGACAGAACGGTCAAGACCAAGGAATGCCGCCTCAAGACGGCCAGCAGTCTGACAATGACAAGAGCAAGAATTCTTCTGCTCAGCAAAATGACAACGGGAAGAAAAACAAGAAAAAGTCTTCAACGAACACAAATGAACAATCGGACAAGAACAATAATAAGTCGACAAAAGAAAATAAAACGTCGCAGTCGTAGAAAAAACTTACTGATTTTGACCCAAGTCATGATATAATAAGAATAGCAAATAAAACAAAAACCAAAAGACATAATCTTGGAAAGTTTTATTGGAGGAAAGAAAAA
CP059471	CP059471.1 Streptococcus equinus strain MDC1 chromosome, complete genome		1039029	1038355	minus	GAATACAAAGCATTCTTTGAACCACAACTTGATGATATGGCAATCAGCCGTAATATCACAATGGGTATCAAAGAAATCTCTGCTCGCCTTGATTTGATTAGCACAAGTAAAGTCGCAGTTGAAGAAGCTCTCGCAGCTGTAAAATAATAAAAATTTAAAAGCATTTGAGGTCATCTCAGATGCTTTTTTTAGGATATCTTAAGTTCTTTAAGGTATCCTTTTTCTATTAATAAATTGTGTAAAATGCTTAGACCTAAGAGATAAGTCATGATATAATAAAGTAAATAAGGGAGCAGATAT
CP000387	CP000387.1 Streptococcus sanguinis SK36, complete genome		967982	968656	plus	GGACAGAACGTTCAAGACCAAGGCATGCCGTCTCAAGACGGCCAGCAGTCTGACAATGACAAGAGCAAGAATTCTCCTGCTCAGCAAAATGACAACGGGAAGAAAAACAAGAAAAAGTCTTCAACGAACACAAATGAACAATCGGACAAGAACAATAATAAGTCGACAAAAGAAAATAAAACGTCGCAGTCGTAGAAAAAACTTACTGATTTTGACCCAAGTCATGATATAATAAGAATAGCAAATAAAACAAAAACCAAAAGACATAATCTTGGAAAGTTTTATTGGAGGAAAGAAAAA
CP046919	CP046919.1 Streptococcus ruminicola strain CNU_G2 chromosome, complete genome		1813812	1813138	minus	TCTTTGAACCACAATTAAATGATATGGCCATCAGTCGTAACATCACAATGGGTATCAAAGAAATCTCTGCTCGTCTTGATTTGATTAGCACAAGTAAAGTTGCTGTCGAAGAAGCTCTTGCAGCTGTAAAATAGTAGAAAATATAAAGGGCGTTTGAGTGAAAACTCAGACGCTTTTTGTGTTTTTAGGAAATCTTAAGCTGCTTACGATATGCTTTTGATAAACTGAAATTATTGTATTAAATACTTAGACTTAAGGGTTAAGTCATGATATAATAAGACGAATAAGGGAGCAAGATAT
CP185251	CP185251.1 Streptococcus hyointestinalis strain GK-11 chromosome, complete genome		1265769	1265103	minus	ACACCTAAACGTCTAGAAGAGTTCAAAGCCTTCTTTGAACCACAGTTGGGTGATATGGCGATTAACCGCATGATTTCTATGGGAATCAAGGAAATCTCAGCACGTATTGCTTTGATTAAATCGGATAAGGAAGCTGTTATTGCAGCCATCAAAACAGCTATCGCCTAGTGAGAAAACCTGCGACAAAGTCGTGGGTTTTTGCTATAATTTAGATGATATTAAGTTTTCTGTGGTATTTTATGGTCAAATAGATTGATTGTAAAGACGCTTGTCGTCACATACTCTTAGAAGGGGACAGCT
CP041994	CP041994.1 Streptococcus suis strain INT-01 chromosome, complete genome		183148	183814	plus	TCAGTCAAACTCGAGTACTTCTTCTGATGAAGTGAATGCTTTAAAAAAGAAGAATCAAGAAATTAAAGCTCAAATTTCAGGAGATAGTAGTTCTTCTAATCAATAAATATTGAGATTTCGATTTTTACTTATTCCATGATATAATGAACTCGTATCAATAAATAGTTAGATAAAGACTACCTTATCATTCATTTTTCAGATGGTCATAGTAGTACTTTATCTAACCATTTCTCTTAAAGACCGTGACCTGTCCCAGGTCTTTGGTTTGTTTATTAAACCGAAACGTAAGGAAGTGTATGA
CP025419	CP025419.1 Streptococcus suis strain SH0104 chromosome, complete genome		1269302	1268636	minus	CTCAGTCAAACTCGAGTACTTCTTCTGATGAAGTGAATGCTTTAAAAAAGAAGAATCAAGAAATTAAAGCTCAAATTTCAGGAGATAGTAGTTCTTCTAATCAATAAATATTGAGATTTCGATTTTTACTTATTCCATGATATAATGAACTCGTATCAATAAATAGTTAGATAAAGACTACCTTATCATTCATTTTTCAGATGGTCATAGTAGTACTTTATCTAACCATTTCTCTTAAAGACCGTGACCTGTCCCAGGTCTTTGGTTTGTTTATTAAACCGAAACGTAAGGAAGTGTATG
CP024126	CP024126.1 Streptococcus suis strain HA0609 chromosome, complete genome		1239210	1238544	minus	CTCAGTCAAACTCGAGTACTTCTTCTGATGAAGTGAATGCTTTAAAAAAGAAGAATCAAGAAATTAAAGCTCAAATTTCAGGAGATAGTAGTTCTTCTAATCAATAAATATTGAGATTTCGATTTTTACTTATTCCATGATATAATGAACTCGTATCAATAAATAGTTAGATAAAGACTACCTTATCATTCATTTTTCAGATGGTCATAGTAGTACTTTATCTAACCATTTCTCTTAAAGACCGTGACCTGTCCCAGGTCTTTGGTTTGTTTATTAAACCGAAACGTAAGGAAGTGTATG
CP139877	CP139877.1 Streptococcus suis strain Ss_48 chromosome		1205633	1204967	minus	CTCAGTCAAACTCGAGTACTTCTTCTGATGAAGTGAATGCTTTAAAAGAGAAGAATCAAGAAATTAAAGCTCAAATTTCAGGGGATAGTAGTTCTTCTAATCAATAAACATTGAGATTTTGGTTTTTACTTGTTCCATGATATAATGAACACGTATCAATAAATAGTTAGATAAAGCCTACCCGATCATTCATTTTTTAGATGGTCACGGTAGGACTTTATTTAACCATTTCTATTAAGGACCATGCCCTGTGCCCAGGTCTTTGGTTTGTTTATTAAACCGAAACGTAAGGAGTATATG
CP012731	CP012731.1 Streptococcus suis strain 90-1330, complete genome		5099	4433	minus	CTCAGTCAAACTCGAGTACTTCTTCTGATGAAGTGAATGCTTTAAAAAAGAAGAATCAAGAAATTAAAGCTCAAATTTCAGGAGATAGTAGTTCTTCTAATCAATAAATATTGAGATTTCGATTTTTACTTATTCCATGATATAATGAACTCGTATCAATAAATAGTTAGATAAAGACTACCTTATCATTCATTTTTCAGATGGTCATAGTAGTACTTTATCTAACCATTTCTCTTAAAGACCGTGACCTGTCCCAGGTCTTTGGTTTGTTTATTAAACCGAAACGTAAGGAAGTGTATG
CP012911	CP012911.1 Streptococcus suis strain NSUI060, complete genome		1150455	1149789	minus	CTCAGTCAAACTCGAGTACTTCTTCTGATGAAGTGAATGCTTTAAAAAAGAAGAATCAAGAAATTAAAGCTCAAATTTCAGGAGATAGTAGTTCTTCTAATCAATAAATATTGAGATTTCGATTTTTACTTATTCCATGATATAATGAACTCGTATCAATAAATAGTTAGATAAAGACTACCTTATCATTCATTTTTCAGATGGTCATAGTAGTACTTTATCTAACCATTTCTCTTAAAGACCGTGACCTGTCCCAGGTCTTTGGTTTGTTTATTAAACCGAAACGTAAGGAAGTGTATG
CP011419	CP011419.1 Streptococcus suis strain NSUI002, complete genome		1278197	1277531	minus	CTCAGTCAAACTCGAGTACTTCTTCTGATGAAGTGAATGCTTTAAAAAAGAAGAATCAAGAAATTAAAGCTCAAATTTCAGGAGATAGTAGTTCTTCTAATCAATAAATATTGAGATTTCGATTTTTACTTATTCCATGATATAATGAACTCGTATCAATAAATAGTTAGATAAAGACTACCTTATCATTCATTTTTCAGATGGTCATAGTAGTACTTTATCTAACCATTTCTCTTAAAGACCGTGACCTGTCCCAGGTCTTTGGTTTGTTTATTAAACCGAAACGTAAGGAAGTGTATG
CP002007	CP002007.2 Streptococcus suis 05HAS68, complete genome		1074140	1074806	plus	TCAGTCAAACTCGAGTACTTCTTCTGATGAAGTGAATGCTTTAAAAAAGAAGAATCAAGAAATTAAAGCTCAAATTTCAGGAGATAGTAGTTCTTCTAATCAATAAATATTGAGATTTCGATTTTTACTTATTCCATGATATAATGAACTCGTATCAATAAATAGTTAGATAAAGACTACCTTATCATTCATTTTTCAGATGGTCATAGTAGTACTTTATCTAACCATTTCTCTTAAAGACCGTGACCTGTCCCAGGTCTTTGGTTTGTTTATTAAACCGAAACGTAAGGAAGTGTATGA
CP110141	CP110141.1 Streptococcus suis strain WUSS030 chromosome, complete genome		1003702	1004368	plus	TCAGTCAAACTCGAGTACTTCTTCTGATGAAGTGAATGCTTTAAAAAAGAAGAATCAAGAAATTAAAGCTCAAATTTCAGGAGATAGTAGTTCTTCTAATCAATAAATATTGAGATTTCGATTTTTACTTATTCCATGATATAATGAACTCGTATCAATAAATAGTTAGATAAAGACTACCTTATCATTCATTTTTCAGATGGTCATAGTAGTACTTTATCTAACCATTTCTCTTAAAGACCGTGACCTGTCCCAGGTCTTTGGTTTGTTTATTAAACCGAAACGTAAGGAAGTGTATGA
CP095182	CP095182.1 Streptococcus suis 89-1591 chromosome		1270287	1269621	minus	CTCAGTCAAACTCGAGTACTTCTTCTGATGAAGTGAATGCTTTAAAAAAGAAGAATCAAGAAATTAAAGCTCAAATTTCAGGAGATAGTAGTTCTTCTAATCAATAAATATTGAGATTTCGATTTTTACTTATTCCATGATATAATGAACTCGTATCAATAAATAGTTAGATAAAGACTACCTTATCATTCATTTTTCAGATGGTCATAGTAGTACTTTATCTAACCATTTCTCTTAAAGACCGTGACCTGTCCCAGGTCTTTGGTTTGTTTATTAAACCGAAACGTAAGGAAGTGTATG
CP102141	CP102141.1 Streptococcus suis strain DNR48 chromosome, complete genome		1156949	1156283	minus	CCCAGTCAAACTCGAGTACTTCTTCTGATGAAGTGAATGCTTTAAAAGAGAAGAATCAAGAAATTAAAGCTCAAATTTCAGGAGATAGTAGTTCTTCTAATCAATAAATATTGAGATTTCGATTTTTACTTATTCCATGATATAATGAACTCGTATCAATAAATAGTTAGATAAAGACTACCTTATCATTCATTTTTTAGATGGTCATAGTAGTACTTTATTTAACCATTTCTCTTAAAGACCGTGACCTGTCCCAGGTCTTTGGTTTGTTTATTAAACCGAAATGTAAGGAAGTGTATG
CP102143	CP102143.1 Streptococcus suis strain DNR43 chromosome, complete genome		1275496	1274830	minus	CTCAGTCAAACTCGAGTACTTCTTCTGATGAAGTGAATGCTTTAAAAAAGAAGAATCAAGAAATTAAAGCTCAAATTTCAGGAGATAGTAGTTCTTCTAATCAATAAATATTGAGATTTCGATTTTTACTTATTCCATGATATAATGAACTCGTATCAATAAATAGTTAGATAAAGACTACCTTATCATTCATTTTTCAGATGGTCATAGTAGTACTTTATCTAACCATTTCTCTTAAAGACCGTGACCTGTCCCAGGTCTTTGGTTTGTTTATTAAACCGAAACGTAAGGAAGTGTATG
CP102135	CP102135.1 Streptococcus suis strain M106471_S40 chromosome, complete genome		1163022	1162356	minus	CTCAGTCAAACTCGAGTACTTCTTCTGATGAAGTGAATGCTTTAAAAAAGAGGAATCAAGAAATTAAAGCTCAAATTTCAGGAGATAGTAGTTCTTCTAATCAATAAATATTGAGATTTCGATTTTTACTTATTCCATGATATAATGAACTCGTATCAATAAATAGTTAGATAAAGACTACCTTATCATTCATTTTTCAGATGGTCATAGTAGTACCTTATCTAACCATTTCTCTTAAAGACCGTGACCTGTCCCAGGTCTTTGGTTTGTTTATTAAACCGAAACGTAAGGAAGTGTATG
CP102140	CP102140.1 Streptococcus suis strain DNC49 chromosome, complete genome		1183936	1183270	minus	CTCAGTCAAACTCGAGTACTTCTTCTGATGAAGTGAATGCTTTAAAAAAGAAGAATCAAGAAATTAAAGCTCAAATTTCAGGAGATAGTAGTTCTTCTAATCAATAAATATTGAGATTTCGATTTTTACTTATTCCATGATATAATGAACTCGTATCAATAAATAGTTAGATAAAGACTACCTTATCATTCATTTTTCAGATGGTCATAGTAGTACTTTATCTAACCATTTCTCTTAAAGACCGTGACCTGTCCCAGGTCTTTGGTTTGTTTATTAAACCGAAACGTAAGGAAGTGTATG
CP101844	CP101844.1 Streptococcus suis strain 2018WUSS151 chromosome, complete genome		730104	730770	plus	TCAGTCAAACTCGAGTACTTCTTCTGATGAAGTGAATGCTTTAAAAAAGAAGAATCAAGAAATTAAAGCTCAAATTTCAGGAGATAGTAGTTCTTCTAATCAATAAATATTGAGATTTCGATTTTTACTTATTCCATGATATAATGAACTCGTATCAATAAATAGTTAGATAAAGACTACCTTATCATTCATTTTTCAGATGGTCATAGTAGTACTTTATCTAACCATTTCTCTTAAAGACCGTGACCTGTCCCAGGTCTTTGGTTTGTTTATTAAACCGAAACGTAAGGAAGTGTATGA
CP095463	CP095463.1 Streptococcus suis strain TJS56 chromosome, complete genome		1089272	1089938	plus	TCAGTCAAACTCGAGTACTTCTTCTGATGAAGTGAATGCTTTAAAAGAGAAGAATCAAGAAATTAAAGCTCAAATTTCAGGGGATAGTAGTTCTTCTAATCAATAAACATTGAGATTTTGGTTTTTACTTGTTCCATGATATAATGAACACGTATCAATAAATAGTTAGATAAAGCCTACCCGATCATTCATTTTTCAGATGGTCACGGTAGGACTTTATTTAACCATTTCTATTAAAGACCATGCCCTGTGCCCAGGTCTTTGGTTTTTTTATTAAACCGAAACGTAAGGAGTATATGA
CP095162	CP095162.1 Streptococcus suis strain TJS75 chromosome, complete genome		1056675	1056009	minus	CTCAGTCAAACTCGAGTACTTCTTCTGATGAAGTGAATGCTTTAAAAAAGAAGAATCAAGAAATTAAAGCTCAAATTTCAGGAGATAGTAGTTCTTCTAATCAATAAATATTGAGATTTCGATTTTTACTTATTCCATGATATAATGAACTCGTATCAATAAATAGTTAGATAAAGACTACCTTATCATTCATTTTTCAGATGGTCATAGTAGTACTTTATCTAACCATTTCTCTTAAAGACCGTGACCTGTCCCAGGTCTTTGGTTTGTTTATTAAACCGAAACGTAAGGAAGTGTATG
CP008921	CP008921.1 Streptococcus suis 6407, complete genome		1190612	1189946	minus	CCCAGTCAAACTCGAGTACTTCTTCTGATGAAGTGAATGCTTTAAAAGAGAAGAATCAAGAAATTAAAGCTCAAATTTCAGGAGATAGTAGTTCTTCTAATCAATAAATATTGAGATTTCGATTTTTACTTATTCCATGATATAATGAACTCGTATCAATAAATAGTTAGATAAAGACTACCTTATCATTCATTTTTTAGATGGTCATAGTAGTACTTTATTTAACCATTTCTCTTAAAGACCGTGACCTGTCCCAGGTCTTTGGTTTGTTTATTAAACCGAAATGTAAGGAAGTGTATG
CP085085	CP085085.1 Streptococcus suis strain Ssuis_MA8 chromosome, complete genome		1218090	1217424	minus	CTCAGTCAAACTCGAGTACTTCTTCTGATGAAGTGAATGCTTTAAAAAAGAAGAATCAAGAAATTAAAGCTCAAATTTCAGGAGATAGTAGTTCTTCTAATCAATAAATATTGAGATTTCGATTTTTACTTATTCCATGATATAATGAACTCGTATCAATAAATAGTTAGATAAAGACTACCTTATCATTCATTTTTCAGATGGTCATAGTAGTACTTTATCTAACCATTTCTCTTAAAGACCGTGACCTGTCCCAGGTCTTTGGTTTGTTTATTAAACCGAAACGTAAGGAAGTGTATG
CP006645	CP006645.1 Streptococcus suis YB51, complete genome		1139050	1138384	minus	CTCAGTCAAACTCGAGTACTTCTTCTGATGAAGTGAATGCTTTAAAAAAGAAGAATCAAGAAATTAAAGCTCAAATTTCAGGAGATAGTAGTTCTTCTAATCAATAAATATTGAGATTTCGATTTTTACTTATTCCATGATATAATGAACTCGTATCAATAAATAGTTAGATAAAGACTACCTTATCATTCATTTTTCAGATGGTCATAGTAGTACTTTATCTAACCATTTCTCTTAAAGACCGTGACCTGTCCCAGGTCTTTGGTTTGTTTATTAAACCGAAACGTAAGGAAGTGTATG
CP003993	CP003993.1 Streptococcus suis TL13, complete genome		864852	865518	plus	TCAGTCAAACTCGAGTACTTCTTCTGATGAAGTGAATGCTTTAAAAGAGAAGAATCAAGAAATTAAAGCTCAAATTTCAGGGGATAGTAGTTCTTCTAATCAATAAACATTGAGATTTTGGTTTTTACTTGTTCCATGATATAATGAACACGTATCAATAAATAGTTAGATAAAGCCTACCCGATCATTCATTTTTCAGATGGTCACGGTAGGACTTTATTTAACCATTTCTATTAAAGACCATGCCCTGTGCCCAGGTCTTTGGTTTTTTTATTAAACCGAAACGTAAGGAGTATATGA
CP071305	CP071305.1 Streptococcus suis strain SC183 chromosome, complete genome		872276	872942	plus	TCAGTCAAACTCGAGTACTTCTTCTGATGAAGTGAATGCTTTAAAAGAGAAGAATCAAGAAATTAAAGCTCAAATTTCAGGGGATAGTAGTTCTTCTAATCAATAAACATTGAGATTTTGGTTTTTACTTGTTCCATGATATAATGAACACGTATCAATAAATAGTTAGATAAAGCCTACCCGATCATTCATTTTTCAGATGGTCACGGTAGGACTTTATTTAACCATTTCTATTAAAGACCATGCCCTGTGCCCAGGTCTTTGGTTTTTTTATTAAACCGAAACGTAAGGAGTATATGA
CP031379	CP031379.1 Streptococcus suis strain ISU2660 chromosome, complete genome		1219441	1218775	minus	CTCAGTCAAACTCGAGTACTTCTTCTGATGAAGTGAATGCTTTAAAAAAGAAGAATCAAGAAATTAAAGCTCAAATTTCAGGAGATAGTAGTTCTTCTAATCAATAAATATTGAGATTTCGATTTTTACTTATTCCATGATATAATGAACTCGTATCAATAAATAGTTAGATAAAGACTACCTTATCATTCATTTTTCAGATGGTCATAGTAGTACTTTATCTAACCATTTCTCTTAAAGACCGTGACCTGTCCCAGGTCTTTGGTTTGTTTATTAAACCGAAACGTAAGGAAGTGTATG
CP030023	CP030023.1 Streptococcus suis strain ISU2414 chromosome, complete genome		1077529	1078195	plus	TCAGTCAAACTCGAGTACTTCTTCTGATGAAGTGAATGCTTTAAAAAAGAAGAATCAAGAAATTAAAGCTCAAATTTCAGGAGATAGTAGTTCTTCTAATCAATAAATATTGAGATTTCGATTTTTACTTATTCCATGATATAATGAACTCGTATCAATAAATAGTTAGATAAAGACTACCTTATCATTCATTTTTCAGATGGTCATAGTAGTACTTTATCTAACCATTTCTCTTAAAGACCGTGACCTGTCCCAGGTCTTTGGTTTGTTTATTAAACCGAAACGTAAGGAAGTGTATGA
CP030020	CP030020.1 Streptococcus suis strain ISU2514 chromosome, complete genome		1150226	1149560	minus	CTCAGTCAAACTCGAGTACTTCTTCTGATGAAGTGAATGCTTTAAAAAAGAAGAATCAAGAAATTAAAGCTCAAATTTCAGGAGATAGTAGTTCTTCTAATCAATAAATATTGAGATTTCGATTTTTACTTATTCCATGATATAATGAACTCGTATCAATAAATAGTTAGATAAAGACTACCTTATCATTCATTTTTCAGATGGTCATAGTAGTACTTTATCTAACCATTTCTCTTAAAGACCGTGACCTGTCCCAGGTCTTTGGTTTGTTTATTAAACCGAAACGTAAGGAAGTGTATG
CP031377	CP031377.1 Streptococcus suis strain ISU2614 chromosome, complete genome		1125897	1125231	minus	CTCAGTCAAACTCGAGTACTTCTTCTGATGAAGTGAATGCTTTAAAAAAGAAGAATCAAGAAATTAAAGCTCAAATTTCAGGAGATAGTAGTTCTTCTAATCAATAAATATTGAGATTTCGATTTTTACTTATTCCATGATATAATGAACTCGTATCAATAAATAGTTAGATAAAGACTACCTTATCATTCATTTTTCAGATGGTCATAGTAGTACTTTATCTAACCATTTCTCTTAAAGACCGTGACCTGTCCCAGGTCTTTGGTTTGTTTATTAAACCGAAACGTAAGGAAGTGTATG
CP040798	CP040798.1 Streptococcus sanguinis strain CGMH058 chromosome, complete genome		1359693	1359019	minus	GGACAAAACGGTCAAGACCAAGGAATGCCGCCTCAAGACAGTCAGCAGTCGGGCAAGGACAAGAGCAAGGATTCTTCTGCTCAGCAAAATGACAACGGGGAGAAAAATAAGAAAAAGTCTTCAACGAACACAAATGAACAATCGGACAAGAACAATAATAAGTCGACAAAAGAAAATAAAACGTCGCAGTCGTAGAAAAAAATTACTGATTTTGACCCAAGTCATGATATAATAAGAATAACAAATAAAACAAAAACCAAAAGACATAATTCTTGGGAAGTTTTATTGGAGGAAAGAAAG
CP002644	CP002644.1 Streptococcus suis D12, complete genome		831303	831969	plus	CAGTCAAACTCGAGTACTTCTTCTGATGAAGTGAATGCTTTAAAAGAGAAGAATCAAGAAATTAAAGCTCAAATTTCAGGGGATAGTAGTTCTTCTAATCAATAAACATTGAGATTTTGGTTTTTTACTTGTTCCATGATATAATGAACACGTATCAATAAATAGTTAGATAAAGCCTACCCGATCATTCATTTTTCAGATGGTCACGGTAGGACTTTATTTAACCATTTCTATTAAGGACCATGCCCTGTGCCCAGGTCTTTGGTTTTTTTATTAAACCGAAACGTAAGGAGTATATGA
CP002633	CP002633.1 Streptococcus suis ST3, complete genome		1131302	1130636	minus	CTCAGTCAAACTCGAGTACTTCTTCTGATGAAGTGAATGCTTTAAAAAAGAAGAATCAAGAAATTAAAGCTCAAATTTCAGGAGATAGTAGTTCTTCTAATCAATAAATATTGAGATTTCGATTTTTACTTATTCCATGATATAATGAACTCGTATCAATAAATAGTTAGATAAAGACTACCTTATCATTCATTTTTCAGATGGTCATAGTAGTACTTTATCTAACCATTTCTCTTAAAGACCGTGACCTGTCCCAGGTCTTTGGTTTGTTTATTAAACCGAAACGTAAGGAAGTGTATG
CP000837	CP000837.1 Streptococcus suis GZ1, complete genome		1010783	1010117	minus	CTCAGTCAAACTCGAGTACTTCTTCTGATGAAGTGAATGCTTTAAAAGAGAAGAATCAAGAAATTAAAGCTCAAATTTCAGGGGATAGTAGTTCTTCTAATCAATAAACATTGAGATTTTGGTTTTTACTTGTTCCATGATATAATGAACACGTATCAATAAATAGTTAGATAAAGCCTACCCGATCATTCATTTTTCAGATGGTCACGGTAGGACTTTATTTAACCATTTCTATTAAAGACCATGCCCTGTGCCCAGGTCTTTGGTTTTTTTATTAAACCGAAACGTAAGGAGTATATG
CP079821	CP079821.1 Streptococcus rubneri strain LPB0404 chromosome, complete genome		907308	907982	plus	GGGCAGAACGGTGGACCAGGCCAGGGGAATAGGAATGACCAATCGCCACAAGATGGGGGACCTCAAGCTCAACCAGACAGCCAACAAAATGGGAAATCCAATAAAAAGTCCTCCAAGAAGTCCTCTTCGAAAAAATCGTCAAGCAATACAAAACATTCATCAAAGGATGAGACAGGGACAGCGGGCTAAGAAAAAGTTGAAATCGCTATCTGAAAGCTACTGTATAAAGCCTTGTCATGTTATAATAGAGTAGAAAATACTCATCATCCCTGTGGAATAATGAGAAGGAGAAAGTAAACA
CP066055	CP066055.1 Streptococcus constellatus strain FDAARGOS_1015 chromosome, complete genome		321948	322622	plus	ACAGAAAATAATGACTCAAATACAACAAATTCTTAATATTTTAGAGAAAGTCATGCTATAATAGAATCAGAATAGCAGAAAGTCAGTAGATTGAGTTTTAACACGAAAATGTGAAAATAGTGCTTGGTTCATAATTAAGAGAATGGGAAGAAGTGGAATTTTAAAATTTTTAGTTCTTATTCTATTCTGAAAGAATCAGGATGCTGCTTAAATGCTCGGCTATTGCGCCGTTTAGTACATAATGAATTTTTGATTGAGGGATATTTGTCCTAAACTCATATTTTTAGAAGGAAAAGCGTA
LR594052	LR594052.1 Streptococcus porcinus strain NCTC10924 genome assembly, chromosome: 1		846074	846737	plus	TAGACGATATGGCGATTAGTCGAAATATCAAAATGGGTATTAATGAGATTTCAGCTCGACTTACTCTCATCGAAACGGAAAAACTAGCTGTTTATCAAGCTTTATCAGGCGTTAGCCACAAAGACTGATAATTCATTGTTTTCTTTAAATTAAAAAGTTTAATTGATAAAAGGAAAACCTAAGGTTTTCCTTTTTTGTGAATAGTTTTTTAGAAAATATTAAGCAAAATATGATATGATTTAAGGTGATAGTACTGAACGGAGTAATAACCTTCAGTGATGCTAAATAGGAGAAGTACAA
LR594050	LR594050.1 Streptococcus porcinus strain NCTC10925 genome assembly, chromosome: 1		908232	908895	plus	TAGACGATATGGCGATTAGTCGAAATATCAAAATGGGTATTAATGAGATTTCAGCTCGACTTACTCTCATCGAAACGGAAAAACTAGCTGTTTATCAAGCTTTATCAGGCGTTAGCCACAAAGACTGATAATTCATTGTTTTCTTTAAATTAAAAAGTTTAATTGATAAAAGGAAAACCTAAGGTTTTCCTTTTTTGTGAATAGTTTTTTAGAAAATATTAAGCAAAATATGATATGATTTAAGGTGATAGTACTGAACGGAGTAATAACCTTCAGTGATGCTAAATAGGAGAAGTACAA
LR594036	LR594036.1 Streptococcus porcinus strain NCTC10710 genome assembly, chromosome: 1		825885	826548	plus	TAGACGATATGGCGATTAGTCGAAATATCAAAATGGGTATTAATGAGATTTCAGCTCGTCTTGCTCTCATCGAAACAGAAAAACTAGCTGTTTATCATGCTTTATCAGATGTTAGCCATAAAGATTAGTAGTTTGTGTTCTCTTTAAATGTGGTAGCTTAATTGATGAAAAGGAAAGCCTAAGGTTTTCCTTTTTTGTGAATACTTTTTTAGAAAATATTAAGCAAAATATGATATGATTTAAGGTGATAGTACTGAACGGAGTGATAACCTTCAGGGATGCTAAATAGGAGAAGTGCAA
LS483388	LS483388.1 Streptococcus porcinus strain NCTC10999 genome assembly, chromosome: 1		997491	998154	plus	TAGACGATATGGCGATTAGTCGAAATATCAAAATGGGTATTAATGAGATTTCAGCTCGACTTACTCTCATCGAAACGGAAAAACTAGCTGTTTATCAAGCTTTATCAGGCGTTAGCCACAAAGACTGATAATTCATTGTTTTCTTTAAATTAAAAAGTTTAATTGATAAAAGGAAAACCTAAGGTTTTCCTTTTTTGTGAATAGTTTTTTAGAAAATATTAAGCAAAATATGATATGATTTAAGGTGATAGTACTGAACGGAGTAATAACCTTCAGTGATGCTAAATAGGAGAAGTACAA
CP128410	CP128410.1 Streptococcus parasuis strain 7500 chromosome, complete genome		231906	231239	minus	ATGATATTTCGATTGATTATGTTTTGACTAACAGAGATTTGTCTTCCCTTTTCCCGACGCATTTCACTAGAGTTTATGGACCTGATTTGGACGGTAATCAAATTTTTGAATTAAATAATTAATCTATAGCTAATTTTGAGGTTGGACTTTCGTTCGACCTCTTTTTATGTGAACTTGGTAACATTTTAGCCTTTGTTAAGTTTTTCCTTGTATACTGATTGTATATCGATAATGATGTCACAAGGTATTTTATGTTATAATAGAAAAAACTTTTCTACGAAATTGTAATAGGAGAAATAG
CP031970	CP031970.1 Streptococcus suis strain SFJ44 chromosome, complete genome		921012	921679	plus	GTTTTGATAAATCACAAATGCCCAGGCAAGGTGGCGGTCGAGGTGGTCAAGGTATGACTCCACCGGATGCAACGATTGGGGCATCACAATCGGATTCAACTACAAGTGAAAATTCTAGCTCATCGGATGAAGTGAATGAGTTGAAGAAACGGAATGAAGAAATAAAAGCACAAATAGAAAACGAGGAAAGCTCAAGCGAGTAGAATAATAAATTATTTTGGTTTTTAAAATTCCGTGTTATAATGATGTTGATAATTTCCATGTAATAAATGGTCTTAGATAGAGTAAAGGAGTAGTATA
AP024276	AP024276.1 Streptococcus parasuis SUT-286 DNA, complete genome		960898	961565	plus	AATCACAAATGCCCAATGAACCTGGGCAAGGTGGCGGTCGAGGTGGTCAAGGTATGAATCCACCAGATGCAACTATCGGAGCATCACAATCGGATTCAACTACAAGTGAAAATTCTAGCTCATCGGATGAATTGAATGAGTTGAAGAAACGGAATGAAGAAATAAAAGCACAAATAGAAAACTAGGAAAGCTCAAGCGAGTAGAATCATAAATTATTTTGGTTTTTAAAATTCCGTGTTATAATGATGTTGATAATTTCCATGTGATAAATGGTCTTAGATAGAGTAAAGGAGTAGTATA
CP070237	CP070237.1 Streptococcus porcinus strain Colony597 chromosome		323282	323945	plus	TAGACGATATGGCGATTAGTCGAAATATCAAAATGGGTATTAATGAGATTTCAGCTCGACTTACTCTCATCGAAACGGAAAAACTAGCTGTTTATCAAGCTTTATCAGGCGTTAGCCACAAAGACTGATAATTCATTGTTTTCTTTAAATTAAAAAGTTTAATTGATAAAAGGAAAACCTAAGGTTTTCCTTTTTTGTGAATAGTTTTTTAGAAAATATTAAGCAAAATATGATATGATTTAAGGTGATAGTACTGAACGGAGTAATAACCTTCAGTGATGCTAAATAGGAGAAGTACAA
CP070236	CP070236.1 Streptococcus porcinus strain Colony573 chromosome		323282	323945	plus	TAGACGATATGGCGATTAGTCGAAATATCAAAATGGGTATTAATGAGATTTCAGCTCGACTTACTCTCATCGAAACGGAAAAACTAGCTGTTTATCAAGCTTTATCAGGCGTTAGCCACAAAGACTGATAATTCATTGTTTTCTTTAAATTAAAAAGTTTAATTGATAAAAGGAAAACCTAAGGTTTTCCTTTTTTGTGAATAGTTTTTTAGAAAATATTAAGCAAAATATGATATGATTTAAGGTGATAGTACTGAACGGAGTAATAACCTTCAGTGATGCTAAATAGGAGAAGTACAA
FR873481	FR873481.1 Streptococcus salivarius CCHSS3 complete genome		957502	958176	plus	CTCTTACAGGTGATGTTATGACCATGCCAGGTCTTCCAAAAGCTCCAGCAGCCCTTAAAATGGACGTTTCTGAAGACGGAACAGCTGTTGGTTTGTTCTAAGAAGAAATATCGATATAAAACAGTACCTATTGGTGCTGTTTTTTCGTTTCAGTTATGAAAAACTTAAGGAAAGTATAGTAGACTGAATCTAAATAAAAGAAGATCAAAGCACTAGATGATTATGTGTATTTTAGATATAATGATAAAACTTAGTCAAAGTGTTCTTTGTATCTTTGACACCTAACAAGGGGGATAACTA
CP049053	CP049053.1 Streptococcus thermophilus strain ST64987 chromosome, complete genome		731065	731739	plus	GATTCATCGTGGCTCTCACAGGTGATGTTATGACCATGCCAGGTCTTCCAAAAGCCCCAGCGGCCCTCAAGATGGATGTTACTGAAGATGGAACAGCAGTTGGTTTGTTCTAATAACGAATATTTCTTTAAAGCAGTGCCTATAGGTGCTGCTTTTTTGCTCCATTCTTAAGGAAAATAAGGTAAACTGAGTTTAAATAAAAGAAATTAATGCACTAGAAGATTAGGTGTATTTTCGATATAATAGGATGATTTAGAGAGATATATGACTAGGTTTTACACCTAGCAAGAGGGATAACTA
CP048750	CP048750.1 Streptococcus thermophilus strain PNGR_K13 chromosome		825015	825689	plus	GGATTCATCGTGGCTCTCACAGGTGATGTTATGACCATGCCAGGTCTTCCAAAAGCCCCAGCGGCCCTCAAGATGGATGTTACTGAAGATGGAACAGCAGTTGGTTTGTTCTAATAACGAATATTTCTTTAAAGCAGTGCCTATAGGTGCTGTTTTTTGCTCCATTCTTAAGGAAAATAAGGTAAATTGAGTTTAAATAAAAGAAATTAATGCACTAGAAGATTAGGTGTATTTTCGATATAATAGGATGATTTAGAGAGATATATGACTAGGTTTTACACCTAGCAAGAGGGATAACTA
LS974444	LS974444.1 Streptococcus thermophilus strain N4L genome assembly, chromosome: 1		629737	629063	minus	GGATTCATCGTGGCTCTCACAGGTGATGTTATGACCATGCCAGGTCTTCCAAAAGCCCCAGCGGCCCTCAAGATGGATGTTACTGAAGATGGAACAGCAGTTGGTTTGTTCTAATAACGAATATTTCTTTAAAGCAGTGCCTATAGGTGCTGCTTTTTTGCTCCATTCTTAAGGAAAATAAGGTAAACTGAGTTTAAATAAAAGAAATTAATGCACTAGAAGATTAGGTGTATTTTCGATATAATAGGATGATTTAGAGAGATATATGACTAGGTTTTACACCTAGCAAGAGGGATAACT
LS483378	LS483378.1 Streptococcus sobrinus strain NCTC12279 genome assembly, chromosome: 1		893438	894112	plus	CAGTTGAAGTAGCCATTGACCTTGCAGCAAAATAAGAAAAAGTAGGGCCTAGATAGTTTTCTGGGTCTTTTTGATAGGGGGAGACAATAGGCGGTGGCAGTGCCATTAGTCAATGTTTTAGACCCATTTCAGCTAGTATTGATAGACTGAAGCAATATCCTAAGATATAAAGGGAGTTTCTATGGTTTTGCTGGGAAATGATTATTCTTAGCTGAATTTTTATCTACCCTTTGTTGGAATAGGTTAGGACAAGTCGTTAGAATTATGGTAAGATAGAATGAAGATTGGAGTATTGTTCAA
CP029490	CP029490.1 Streptococcus sobrinus strain SL1 chromosome, complete genome		893429	894103	plus	CAGTTGAAGTAGCCATTGACCTTGCAGCAAAATAAGAAAAAGTAGGGCCTAGATAGTTTTCTGGGTCTTTTTGATAGGGGGAGACAATAGGCGGTGGCAGTGCCATTAGTCAATGTTTTAGACCCATTTCAGCTAGTATTGATAGACTGAAGCAATATCCTAAGATATAAAGGGAGTTTCTATGGTTTTGCTGGGAAATGATTATTCTTAGCTGAATTTTTATCTACCCTTTGTTGGAATAGGTTAGGACAAGTCGTTAGAATTATGGTAAGATAGAATGAAGATTGGAGTATTGTTCAA
CP029491	CP029491.1 Streptococcus sobrinus strain 10919 chromosome, complete genome		1275740	1275066	minus	GCAGTTGAAGTAGCCATTGACCTTGCAGCAAAATAAGAAAAAGTAGGGCCTAGATAGTTTTCTAGGTCTTTTTGATAGGGGGAGACAATAGGCGGTGGCAGTGCCATTAGTCAATGTTTTAGACCCATTTCAGCTAGTATTGATAGACTGAAGCAATATCCTAAGATATAAAGGGAGTTTCTATGGTTTTGCTGGGAAATGATTATTCTTAGCTGAATTTTTATCTACCCTTTGTTGGAATAGGTTAGGACAAGTTGTTAGAATTATGGTAAGATAGAATGAAGATTGGAGTATTGTTCA
CP065487	CP065487.1 Streptococcus thermophilus strain ST19 chromosome, complete genome		754486	755160	plus	GATTCATCGTGGCTCTCACAGGTGATGTTATGACCATGCCAGGTCTTCCAAAAGCCCCAGCGGCCCTCAAGATGGATGTTACTGAAGATGGAACAGCAGTTGGTTTGTTCTAATAACGAATATTTCTTTAAAGCAGTGCCTATAGGTGCTGCTTTTTTGCTCCATTCTTAAGGAAAATAAGGTAAACTGAGTTTAAATAAAAGAAATTAATGCACTAGAAGATTAGGTGTATTTTCGATATAATAGGATGATTTAGAGAGATATATGACTAGGTTTTACACCTAGCAAGAGGGATAACTA
CP065485	CP065485.1 Streptococcus thermophilus strain MM20 chromosome, complete genome		1191288	1190614	minus	GGATTCATCGTGGCTCTCACAGGTGATGTTATGACCATGCCAGGTCTTCCAAAAGCCCCAGCGGCCCTCAAGATGGATGTTACTGAAGATGGAACAGCAGTTGGTTTGTTCTAATAACGAATATTTCTTTAAAGCAGTGCCTATAGGTGCTGCTTTTTTGCTCCATTCTTAAGGAAAATAAGGTAAACTGAGTTTAAATAAAAGAAATTAATGCACTAGAAGATTAGGTGTATTTTCGATATAATAGGATGATTTAGAGAGATATATGACTAGGTTTTACACCTAGCAAGAGGGATAACT
CP065479	CP065479.1 Streptococcus thermophilus strain 90728 chromosome, complete genome		783014	783688	plus	GGATTCATCGTGGCTCTCACAGGTGATGTTATGACCATGCCAGGTCTTCCAAAAGCCCCAGCGGCCCTCAAGATGGATGTTACTGAAGATGGAACAGCAGTTGGTTTGTTCTAATAACGAATATTTCTTTAAAGCAGTGCCTATAGGTGCTGTTTTTTGCTCCATTCTTAAGGAAAATAAGGTAAACTGAGTTTAAATAAAAGAAATTAATGCACTAGAAGATTAGGTGTATTTTCGATATAATAGGATGATTTAGAGAGATCTATGACTAGGTTTTACACCTAGCAAGAGGGATAACTA
CP116772	CP116772.1 Streptococcus thermophilus strain strain TSGB 4141 chromosome, complete genome		1389038	1389712	plus	GGATTCATCGTGGCTCTCACAGGTGATGTTATGACCATGCCAGGTCTTCCAAAAGCCCCAGCGGCCCTCAAGATGGATGTTACTGAAGATGGAACAGCAGTTGGTTTGTTCTAATAACGAATATTTCTTTAAAGCAGTGCCTATAGGTGCTGTTTTTTGCTCCATTCTTAAGGCAAATAAGGTAAATTGAGTTTAAATAAAAGAAATTAATGCACTAGAAGATTAGGTGTATTTTCGATATAATAGGATGATTTAGAGAGATATATGACTAGGTTTTACACCTAGCAAGAGGGATAACTA
CP065495	CP065495.1 Streptococcus thermophilus strain CNRZ385 chromosome, complete genome		766665	767339	plus	GATTCATCGTGGCTCTCACAGGTGATGTTATGACCATGCCAGGTCTTCCAAAAGCCCCAGCGGCCCTCAAGATGGATGTTACTGAAGATGGAACAGCAGTTGGTTTGTTCTAATAACGAATATTTCTTTAAAGCAGTGCCTATAGGTGCTGCTTTTTTGCTCCATTCTTAAGGAAAATAAGGTAAACTGAGTTTAAATAAAAGAAATTAATGCACTAGAAGATTAGGTGTATTTTCGATATAATAGGATGATTTAGAGAGATATATGACTAGGTTTTACACCTAGCAAGAGGGATAACTA
CP102797	CP102797.1 Streptococcus thermophilus strain ST057-1 chromosome, complete genome		329731	330405	plus	GATTCATCGTGGCTCTCACAGGTGATGTTATGACCATGCCAGGTCTTCCAAAAGCCCCAGCGGCCCTCAAGATGGATGTTACTGAAGATGGAACAGCAGTTGGTTTGTTCTAATAACGAATATTTCTTTAAAGCAGTGCCTATAGGTGCTGCTTTTTTGCTCCATTCTTAAGGAAAATAAGGTAAACTGAGTTTAAATAAAAGAAATTAATGCACTAGAAGATTAGGTGTATTTTCGATATAATAGGATGATTTAGAGAGATATATGACTAGGTTTTACACCTAGCAAGAGGGATAACTA
AP024275	AP024275.1 Streptococcus parasuis SUT-7 DNA, complete genome		1019170	1019837	plus	AACCTAGGCAAGGTGGTGGTCAAGGTATGACTCCACCAGATGCAACGAGCGGGGCATCACAATCGGATTCAACTACAAGTGAAAATTCTAGCTCATCGGATGAAGTGAATGAGTTGAAGAAACGGAATGAAGAAATAAAAGCACAAATAGAAAACGAGGAAAGCTCAAGCGAATAGAATCATAAATTATTTTGGTTTTTATATTTCCGTGTTATAATGATGTTGATAAGTTCCATTCATAAATGCAATGTGATAATTTCCATGTAATAAATGGTCTTAGGTAGAGTAAAGGAGTAGTATA
LR822030	LR822030.1 Streptococcus thermophilus isolate STH_CIRM_1046 genome assembly, chromosome: STHERMO		759454	760128	plus	GATTCATCGTGGCTCTCACAGGTGATGTTATGACCATGCCAGGTCTTCCAAAAGCCCCAGCGGCCCTCAAGATGGATGTTACTGAAGATGGAACAGCAGTTGGTTTGTTCTAATAACGAATATTTCTTTAAAGCAGTGCCTATAGGTGCTGCTTTTTTGCTCCATTCTTAAGGAAAATAAGGTAAACTGAGTTTAAATAAAAGAAATTAATGCACTAGAAGATTAGGTGTATTTTCGATATAATAGGATGATTTAGAGAGATATATGACTAGGTTTTACACCTAGCAAGAGGGATAACTA
AP042455	AP042455.1 Streptococcus alactolyticus JCM 31116 DNA, complete genome		866620	867286	plus	ACAAAGCCTTCTTTGAACCACAATTAGATGACATGGCTATCAGCCGTAACATCACAATGGGTATTAAAGAAATTTCAGCTCGTATCAACTTGATTAACACAAGCAAAGCTGCTGTTGAAAGTGCTTTGGCTGAACTATAAAAAGAATGACCATTAAAATCATTAAAAACGTTTGAGGCAGCTCAGACGTTTTTAACTGTTATCTGATTTAGCTAGTCTTAAGTTATCTGGGCTAGAATAATAAAAACATGATTTACATGAACTTAAGAGGATGTTAATAAGATTGTAAGGAGATAGCCTA
CP092118	CP092118.1 Streptococcus sanguinis strain BCC24R chromosome, complete genome		939093	939767	plus	CCAGGACAAAACGGTCAAGACCAAGGCATGCCGCCTCAAGACGGTCAGCAGTCTGGCAATGACAAGAGCAAGGATTCTTCTGCTCAGCAAAATGACAACGGGAAGAAAAACAAGAAAAAGTCTTCGACGAACACAAATGAACAATCGGACAAGAATAATAAGTCGACAAAAGAAAATAAAACGTCGCAGTCGTAGAAAAAACTTACTGATTTTGACCCAAGTCATGATATAATAAGAATAGCAAATAAAACAAAAACCAAAAGGCATAATCTTGGAAAGTTTTATTGGAGGAAAGAAAAA
CP092117	CP092117.1 Streptococcus sanguinis strain SK115R chromosome, complete genome		1410694	1410020	minus	AGGACAAAACGGTCAAGACCAAGGAATGCAGCCTCAAGACGGCCGGCAGTCTGACAATGACAAGAGCAAGGATTCTCCTACTCAGCAAAATGACAACGGGAAGAAAAACAATAAAAAGTCTTCAACGAACACAAATGAACAATCGGACAAGAACAATAATAAGTCGACAAAAGAAAATAAAACGTCGCAGTCGTAGAAAAAACTTACTGATTTTGACCCGAGTCATGATATAATAAGAATAGCAAATAAAACAAAAACCAAAAGACATAATCTTGGAAAGTTTTATTGGAGGAAAGAAAA
CP076612	CP076612.1 Streptococcus sanguinis strain BCC20R chromosome, complete genome		988224	988898	plus	GGACAAAACAGTCAAGACCAAGGCATGCCGCCTCAAGACGGTCAGCAGTCTGGCAATGACAAGAGCAAGGATTCTTCTGCTCAGCAAAATGACAACGGGAAGAAAAACAAGAAAAAGTCTTCAACGAACACAAACGAACAATCGGACAAGAACAATAATAAGTCGACAAAAGAAAATAAAACGTCGCAGTCGTAGAAAAAACTTACTGATTTTGACCCAAGTCATGATATAATAAGAATAGCAAATAAAACAAAAACCAAAAGACATAATCTTGGAAAGTTTTATTGGAGGAAAGAAAAA
CP076609	CP076609.1 Streptococcus sanguinis strain SK1059R chromosome, complete genome		1347710	1347036	minus	GTACAGAACGGTCAAGACCAAGAAATGCCGCCTCAAGACGGTCAGCAGTCTGTCAAGGACAAGAGCAAGAATTCTTCTGCTCAGCAAAATGACAACGGGAAGAAAAACAAGAAAAAGTCTTCAACGAACACAAATGAACAATCGGACAAGAACAATAATAAGTCGACAAAAGAAAATAAAACGTCGCAGTCGTAGAAAAAAACTTACTGATTTTGACCCGAGTCATGATATAATAAGAATAGCAAATAAAACAAAAACCAAAAGACATAATCTTGGAAAGTTTTATTGGAGGAAAGAAAA
CP071419	CP071419.1 Streptococcus sanguinis strain BCC16R chromosome, complete genome		1467124	1466450	minus	AGGACAGAACGGTCAAGACCAAGGAATGCCGCCTCAAGATGGCCAGCAGTCTGACAATGACAAGAGCAAGGATTCTTCTGCTCAGCAAAATGACAACGGGAAGAAAAACAAGAAAAAGTCTTCAACGAACACAAACGAACAATCGGACAAGAACAATAATAAGTCGACAAAAGAAAATAAAACGTCGCAGTCGTAGAAAAAACTTACTGATTTTGACCCAAGTCATGATATAATAAGAATAGCAAATAAAACAAAAACCAAAAGACATAATCTTGGAAAGTTTTATTGGAGGAAAGAAAA
CP071414	CP071414.1 Streptococcus sanguinis strain BCC64R chromosome, complete genome		989245	989919	plus	GGACAAAACAGTCAAGACCAAGGCATGCCGCCTCAAGACGGTCAGCAGTCTGGCAATGACAAGAGCAAGGATTCTTCTGCTCAGCAAAATGACAACGGGAAGAAAAACAAGAAAAAGTCTTCAACGAACACAAACGAACAATCGGACAAGAACAATAATAAGTCGACAAAAGAAAATAAAACGTCGCAGTCGTAGAAAAAACTTACTGATTTTGACCCAAGTCATGATATAATAAGAATAGCAAATAAAACAAAAACCAAAAGACATAATCTTGGAAAGTTTTATTGGAGGAAAGAAAAA
CP114883	CP114883.1 Streptococcus alactolyticus strain LGM chromosome, complete genome		938615	937949	minus	TACAAAGCCTTCTTTGAACCACAATTAGATGACATGGCTATCAGCCGTAACATCACAATGGGTATTAAAGAAATTTCAGCTCGTATCAACTTGATTAACACAAGCAAAGCTGCTGTTGAAAGTGCTTTGGCTGAACTATAAAAAGAATGACCATTAAAATCATTAAAAACGTTTGAGGCAGCTCAGACGTTTTTAACTGTTATCTGATTTAGCTAGTCTTAAGTTATCTGGGCTAGAATAATAAAAACATGATTTACATGAACTTAAGAGGATGTTAATAAGATTGTAAGGAGATAGCCT
CP185364	CP185364.1 Streptococcus suis strain 35544 chromosome, complete genome		1231310	1231976	plus	CCAGTCAAACTCGAGTACTTCTTCTGATGAAGTGAATGCTTTAAAAGAGAAGAATCAAGAAATTAAAGCTCACATTTCAGGGGATAGTAGTTCTTCTAATCAATAAACATTGAGATTTTGGTTTCTACTTGTTCCATGATATAATGAACACGTATCAATAAATAGTTAGATAAAGCCTACCCGATCATTCATTTTTAAGATGGTCACAGTGGGACTTTATCTAACCATTTCTATTAAAGACCATGCCCTGTGCCCAGGTCTTTGGTTTGTTTATTAAACCGAAACATAAGGAGTATATGA
CP185366	CP185366.1 Streptococcus suis strain 35545 chromosome, complete genome		1821256	1820590	minus	CCCAGTCAAACTCGAGTACTTCTTCTGATGAAGTGAATGCTTTAAAAGAGAAGAATCAAGAAATTAAAGCTCACATTTCAGGGGATAGTAGTTCTTCTAATCAATAAACATTGAGATTTTGGTTTCTACTTGTTCCATGATATAATGAACACGTATCAATAAATAGTTAGATAAAGCCTACCCGATCATTCATTTTTAAGATGGTCACAGTGGGACTTTATCTAACCATTTCTATTAAAGACCATGCCCTGTGCCCAGGTCTTTGGTTTGTTTATTAAACCGAAACATAAGGAGTATATG
CP185360	CP185360.1 Streptococcus suis strain 35542 chromosome, complete genome		1820458	1819792	minus	CCCAGTCAAACTCGAGTACTTCTTCTGATGAAGTGAATGCTTTAAAAGAGAAGAATCAAGAAATTAAAGCTCACATTTCAGGGGATAGTAGTTCTTCTAATCAATAAACATTGAGATTTTGGTTTCTACTTGTTCCATGATATAATGAACACGTATCAATAAATAGTTAGATAAAGCCTACCCGATCATTCATTTTTAAGATGGTCACAGTGGGACTTTATCTAACCATTTCTATTAAAGACCATGCCCTGTGCCCAGGTCTTTGGTTTGTTTATTAAACCGAAACATAAGGAGTATATG
CP185362	CP185362.1 Streptococcus suis strain 35543 chromosome, complete genome		1820468	1819802	minus	CCCAGTCAAACTCGAGTACTTCTTCTGATGAAGTGAATGCTTTAAAAGAGAAGAATCAAGAAATTAAAGCTCACATTTCAGGGGATAGTAGTTCTTCTAATCAATAAACATTGAGATTTTGGTTTCTACTTGTTCCATGATATAATGAACACGTATCAATAAATAGTTAGATAAAGCCTACCCGATCATTCATTTTTAAGATGGTCACAGTGGGACTTTATCTAACCATTTCTATTAAAGACCATGCCCTGTGCCCAGGTCTTTGGTTTGTTTATTAAACCGAAACATAAGGAGTATATG
CP185358	CP185358.1 Streptococcus suis strain 35540 chromosome, complete genome		1821830	1821164	minus	CCCAGTCAAACTCGAGTACTTCTTCTGATGAAGTGAATGCTTTAAAAGAGAAGAATCAAGAAATTAAAGCTCACATTTCAGGGGATAGTAGTTCTTCTAATCAATAAACATTGAGATTTTGGTTTCTACTTGTTCCATGATATAATGAACACGTATCAATAAATAGTTAGATAAAGCCTACCCGATCATTCATTTTTAAGATGGTCACAGTGGGACTTTATCTAACCATTTCTATTAAAGACCATGCCCTGTGCCCAGGTCTTTGGTTTGTTTATTAAACCGAAACATAAGGAGTATATG
CP185356	CP185356.1 Streptococcus suis strain 35539 chromosome, complete genome		1820488	1819822	minus	CCCAGTCAAACTCGAGTACTTCTTCTGATGAAGTGAATGCTTTAAAAGAGAAGAATCAAGAAATTAAAGCTCACATTTCAGGGGATAGTAGTTCTTCTAATCAATAAACATTGAGATTTTGGTTTCTACTTGTTCCATGATATAATGAACACGTATCAATAAATAGTTAGATAAAGCCTACCCGATCATTCATTTTTAAGATGGTCACAGTGGGACTTTATCTAACCATTTCTATTAAAGACCATGCCCTGTGCCCAGGTCTTTGGTTTGTTTATTAAACCGAAACATAAGGAGTATATG
CP185354	CP185354.1 Streptococcus suis strain 35538 chromosome, complete genome		476945	477611	plus	CCAGTCAAACTCGAGTACTTCTTCTGATGAAGTGAATGCTTTAAAAGAGAAGAATCAAGAAATTAAAGCTCACATTTCAGGGGATAGTAGTTCTTCTAATCAATAAACATTGAGATTTTGGTTTCTACTTGTTCCATGATATAATGAACACGTATCAATAAATAGTTAGATAAAGCCTACCCGATCATTCATTTTTAAGATGGTCACAGTGGGACTTTATCTAACCATTTCTATTAAAGACCATGCCCTGTGCCCAGGTCTTTGGTTTGTTTATTAAACCGAAACATAAGGAGTATATGA
CP185352	CP185352.1 Streptococcus suis strain 34684 chromosome, complete genome		1984084	1984750	plus	CCAGTCAAACTCGAGTACTTCTTCTGATGAAGTGAATGCTTTAAAAGAGAAGAATCAAGAGATTAAAGCTCACATTTCAGGGGATAGTAGTTCTTCTAATCAATAAACATTGAGATTTTGGTTTCTACTTGTTCCATGATATAATGAACACGTATCAATAAATAGTTAGATAAAGCCTACCCGATCATTCATTTTTAAGATGGTCACAGTGGGACTTTATCTAACCATTTCTATTAAAGACCATGCCCTGTGCCCAGGTCTTTGGTTTGTTTATTAAACCGAAACATAAGGAGTATATGA
CP185353	CP185353.1 Streptococcus suis strain 34692 chromosome, complete genome		915305	915971	plus	CCAGTCAAACTCGAGTACTTCTTCTGATGAAGTGAATGCTTTAAAAGAGAAGAATCAAGAAATTAAAGCTCACATTTCAGGGGATAGTAGTTCTTCTAATCAATAAACATTGAGATTTTGGTTTCTACTTGTTCCATGATATAATGAACACGTATCAATAAATAGTTAGATAAAGCCTACCCGATCATTCATTTTTAAGATGGTCACAGTGGGACTTTATCTAACCATTTCTATTAAAGACCATGCCCTGTGCCCAGGTCTTTGGTTTGTTTATTAAACCGAAACATAAGGAGTATATGA
CP185351	CP185351.1 Streptococcus suis strain 34566 chromosome, complete genome		811365	812031	plus	CCAGTCAAACTCGAGTACTTCTTCTGATGAAGTGAATGCTTTAAAAGAGAAGAATCAAGAAATTAAAGCTCACATTTCAGGGGATAGTAGTTCTTCTAATCAATAAACATTGAGATTTTGGTTTCTACTTGTTCCATGATATAATGAACACGTATCAATAAATAGTTAGATAAAGCCTACCCGATCATTCATTTTTAAGATGGTCACAGTGGGACTTTATCTAACCATTTCTATTAAAGACCATGCCCTGTGCCCAGGTCTTTGGTTTGTTTATTAAACCGAAACATAAGGAGTATATGA
CP185349	CP185349.1 Streptococcus suis strain 34558 chromosome, complete genome		963094	963760	plus	CCAGTCAAACTCGAGTACTTCTTCTGATGAAGTGAATGCTTTAAAAGAGAAGAATCAAGAAATTAAAGCTCACATTTCAGGGGATAGTAGTTCTTCTAATCAATAAACATTGAGATTTTGGTTTCTACTTGTTCCATGATATAATGAACACGTATCAATAAATAGTTAGATAAAGCCTACCCGATCATTCATTTTTAAGATGGTCACAGTGGGACTTTATCTAACCATTTCTATTAAAGACCATGCCCTGTGCCCAGGTCTTTGGTTTGTTTATTAAACCGAAACATAAGGAGTATATGA
CP185348	CP185348.1 Streptococcus suis strain 34550 chromosome, complete genome		1598951	1598285	minus	CCCAGTCAAACTCGAGTACTTCTTCTGATGAAGTGAATGCTTTAAAAGAGAAGAATCAAGAAATTAAAGCTCACATTTCAGGGGATAGTAGTTCTTCTAATCAATAAACATTGAGATTTTGGTTTCTACTTGTTCCATGATATAATGAACACGTATCAATAAATAGTTAGATAAAGCCTACCCGATCATTCATTTTTAAGATGGTCACAGTGGGACTTTATCTAACCATTTCTATTAAAGACCATGCCCTGTGCCCAGGTCTTTGGTTTGTTTATTAAACCGAAACATAAGGAGTATATG
CP030015	CP030015.1 Streptococcus suis strain ISU2812 chromosome, complete genome		1469705	1469039	minus	CCCAGTCAAACTCGAGTACTTCTTCTGATGAAGTGAATGCTTTAAAAAAGAGGAATCAAGAAAATAAAGCTCAAATTTCAGGAGATAGTAGTTCTTCTAATCAATAAATATTGAGATTTCGATTTTTACTTATTCCATGATATAATGAACTCGTATCAATAAATAGTTAGATAAAGACTACCTTATCATTCATTTTTCAGCTGGTCATAGTAGTACTTTATTTAACCATTTCTCTTAAAGACCGTGACCTGTCCCAGGTCTTTGGTTTGTTTATTAAACCGAAATGTAAGGAAGTGTATG
CP030124	CP030124.1 Streptococcus suis strain SH1510 chromosome, complete genome		1158962	1158296	minus	CCCAGTCAAACTCGAGTACTTCTTCTGATGAAGTGAATGCTTTAAAAAAGAGGAATCAAGAAAATAAAGCTCAAATTTCAGGAGATAGTAGTTCTTCTAATCAATAAATATTGAGATTTCGATTTTTACTTATTCCATGATATAATGAACTCGTATCAATAAATAGTTAGATAAAGACTACCTTATCATTCATTTTTCAGCTGGTCATAGTAGTACTTTATTTAACCATTTCTCTTAAAGACCGTGACCTGTCCCAGGTCTTTGGTTTGTTTATTAAACCGAAATGTAAGGAAGTGTATG
CP135093	CP135093.1 Streptococcus suis strain 1652329 chromosome, complete genome		1163630	1162964	minus	CCCAGTCAAACTCGAGTACTTCTTCTGATGAAGTGAATGCTTTAAAAAAGAGGAATCAAGAAAATAAAGCTCAAATTTCAGGAGATAGTAGTTCTTCTAATCAATAAATATTGAGATTTCGATTTTTACTTATTCCATGATATAATGAACTCGTATCAATAAATAGTTAGATAAAGACTACCTTATCATTCATTTTTCAGCTGGTCATAGTAGTACTTTATTTAACCATTTCTCTTAAAGACCGTGACCTGTCCCAGGTCTTTGGTTTGTTTATTAAACCGAAATGTAAGGAAGTGTATG
CP135094	CP135094.1 Streptococcus suis strain 1547095 chromosome, complete genome		1039470	1040136	plus	CCAGTCAAACTCGAGTACTTCTTCTGATGAAGTGAATGCTTTAAAAAAGAGGAATCAAGAAAATAAAGCTCAAATTTCAGGAGATAGTAGTTCTTCTAATCAATAAATATTGAGATTTCGATTTTTACTTATTCCATGATATAATGAACTCGTATCAATAAATAGTTAGATAAAGACTACCTTATCATTCATTTTTCAGCTGGTCATAGTAGTACTTTATTTAACCATTTCTCTTAAAGACCGTGACCTGTCCCAGGTCTTTGGTTTGTTTATTAAACCGAAATGTAAGGAAGTGTATGA
CP134478	CP134478.1 Streptococcus suis strain 89-4294 chromosome, complete genome		1414100	1413434	minus	CCCAGTCAAACTCGAGTACTTCTTCTGATGAAGTGAATGCTTTAAAAAAGAGGAATCAAGAAAATAAAGCTCAAATTTCAGGAGATAGTAGTTCTTCTAATCAATAAATATTGAGATTTCGATTTTTACTTATTCCATGATATAATGAACTCGTATCAATAAATAGTTAGATAAAGACTACCTTATCATTCATTTTTCAGCTGGTCATAGTAGTACTTTATTTAACCATTTCTCTTAAAGACCGTGACCTGTCCCAGGTCTTTGGTTTGTTTATTAAACCGAAATGTAAGGAAGTGTATG
CP134487	CP134487.1 Streptococcus suis strain MY1C3_3B chromosome, complete genome		1109059	1108393	minus	CCCAGTCAAACTCGAGTACTTCTTCTGATGAAGTGAATGCTTTAAAAAAGAGGAATCAAGAAAATAAAGCTCAAATTTCAGGAGATAGTAGTTCTTCTAATCAATAAATATTGAGATTTCGATTTTTACTTATTCCATGATATAATGAACTCGTATCAATAAATAGTTAGATAAAGACTACCTTATCATTCATTTTTCAGCTGGTCATAGTAGTACTTTATTTAACCATTTCTCTTAAAGACCGTGACCTGTCCCAGGTCTTTGGTTTGTTTATTAAACCGAAATGTAAGGAAGTGTATG
CP134472	CP134472.1 Streptococcus suis strain 1522228 chromosome, complete genome		1153958	1154624	plus	CCAGTCAAACTCGAGTACTTCTTCTGATGAAGTGAATGCTTTAAAAAAGAGGAATCAAGAAAATAAAGCTCAAATTTCAGGAGATAGTAGTTCTTCTAATCAATAAATATTGAGATTTCGATTTTTACTTATTCCATGATATAATGAACTCGTATCAATAAATAGTTAGATAAAGACTACCTTATCATTCATTTTTCAGCTGGTCATAGTAGTACTTTATTTAACCATTTCTCTTAAAGACCGTGACCTGTCCCAGGTCTTTGGTTTGTTTATTAAACCGAAATGTAAGGAAGTGTATGA
CP109940	CP109940.1 Streptococcus suis strain ID34572 chromosome, complete genome		1201777	1201111	minus	CCCAGTCAAACTCGAGTACTTCTTCTGATGAAGTGAATGCTTTAAAAAAGAGGAATCAAGAAAATAAAGCTCAAATTTCAGGAGATAGTAGTTCTTCTAATCAATAAATATTGAGATTTCGATTTTTACTTATTCCATGATATAATGAACTCGTATCAATAAATAGTTAGATAAAGACTACCTTATCATTCATTTTTCAGCTGGTCATAGTAGTACTTTATTTAACCATTTCTCTTAAAGACCGTGACCTGTCCCAGGTCTTTGGTTTGTTTATTAAACCGAAATGTAAGGAAGTGTATG
CP109937	CP109937.1 Streptococcus suis strain TRG6 chromosome, complete genome		1206638	1205972	minus	CCCAGTCAAACTCGAGTACTTCTTCTGATGAAGTGAATGCTTTAAAAAAGAGGAATCAAGAAAATAAAGCTCAAATTTCAGGAGATAGTAGTTCTTCTAATCAATAAATATTGAGATTTCGATTTTTACTTATTCCATGATATAATGAACTCGTATCAATAAATAGTTAGATAAAGACTACCTTATCATTCATTTTTCAGCTGGTCATAGTAGTACTTTATTTAACCATTTCTCTTAAAGACCGTGACCTGTCCCAGGTCTTTGGTTTGTTTATTAAACCGAAATGTAAGGAAGTGTATG
CP109939	CP109939.1 Streptococcus suis strain ID36054 chromosome, complete genome		907413	908079	plus	CCAGTCAAACTCGAGTACTTCTTCTGATGAAGTGAATGCTTTAAAAAAGAGGAATCAAGAAAATAAAGCTCAAATTTCAGGAGATAGTAGTTCTTCTAATCAATAAATATTGAGATTTCGATTTTTACTTATTCCATGATATAATGAACTCGTATCAATAAATAGTTAGATAAAGACTACCTTATCATTCATTTTTCAGCTGGTCATAGTAGTACTTTATTTAACCATTTCTCTTAAAGACCGTGACCTGTCCCAGGTCTTTGGTTTGTTTATTAAACCGAAATGTAAGGAAGTGTATGA
CP102148	CP102148.1 Streptococcus suis strain DNC15 chromosome, complete genome		819360	820026	plus	TCAGTCAAACTCGAGTACTTCTTCTGATGAAGTGAATGCTTTAAAAAAGAAGAATCAAGAAATTAAAGCTCAAATTTCAGGGGATAGTAGTTCTTCTAATCAATAAATATTGAGATTTCGATTTTTACTTATTCCATGATATAATGAACTCGTATCAATAAATAGTTAGATAAAGACTACCTTATCATTCATTTTTCAGATGGTCATAGTAGTACTTTATCTAACCATTTCTCTTAAAGACCGTGACCTGTCCCAGGTCTTTGGTTTGTTTATTAAACCGAAACGTAAGGAAGTGTATGA
CP100431	CP100431.1 Streptococcus suis strain 1521251 chromosome, complete genome		1214295	1213629	minus	CCCAGTCAAACTCGAGTACTTCTTCTGATGAAGTGAATGCTTTAAAAAAGAGGAATCAAGAAAATAAAGCTCAAATTTCAGGAGATAGTAGTTCTTCTAATCAATAAATATTGAGATTTCGATTTTTACTTATTCCATGATATAATGAACTCGTATCAATAAATAGTTAGATAAAGACTACCTTATCATTCATTTTTCAGCTGGTCATAGTAGTACTTTATTTAACCATTTCTCTTAAAGACCGTGACCTGTCCCAGGTCTTTGGTTTGTTTATTAAACCGAAATGTAAGGAAGTGTATG
CP084908	CP084908.1 Streptococcus suis strain Ssuis_MA4 chromosome, complete genome		1067657	1068323	plus	AAGGCCTGCCCCCTGGTCAAGGAACAACCCCTCCAGATGCTACAAGTGGTGCAACACAATCAAATACTTCCTCAGATGAGGTAAATGCTTTAAAAGAGAAGAATCAAGAAATTAAAGCTCAAATTTCAGGTAGTTCTAGCACTTCAAACCAATAGGAAAAATTTGAGATAAGTGGTATAATAAATTAAACTCTGACAGAAATGCAGAGGCAACTATTAAAGTGAAAAAATATGTTCAAAGACCAAGTTTTTACTTGTGTCTTTGAATTGTCTTTTAGATGTTAGGTTAAGGAGATAGACA
CP071806	CP071806.1 Streptococcus suis strain GX69 chromosome, complete genome		870576	869910	minus	CCCAGTCAAACTCGAGTACTTCTTCTGATGAAGTGAATGCTTTAAAAAAGAGGAATCAAGAAAATAAAGCTCAAATTTCAGGAGATAGTAGTTCTTCTAATCAATAAATATTGAGATTTCGATTTTTACTTATTCCATGATATAATGAACTCGTATCAATAAATAGTTAGATAAAGACTACCTTATCATTCATTTTTCAGCTGGTCATAGTAGTACTTTATTTAACCATTTCTCTTAAAGACCGTGACCTGTCCCAGGTCTTTGGTTTGTTTATTAAACCGAAATGTAAGGAAGTGTATG
CP058740	CP058740.1 Streptococcus suis strain 16085/3b chromosome		1108843	1109509	plus	CCAGTCAAACTCGAGTACTTCTTCTGATGAAGTGAATGCTTTAAAAAAGAGGAATCAAGAAAATAAAGCTCAAATTTCAGGAGATAGTAGTTCTTCTAATCAATAAATATTGAGATTTCGATTTTTACTTATTCCATGATATAATGAACTCGTATCAATAAATAGTTAGATAAAGACTACCTTATCATTCATTTTTCAGCTGGTCATAGTAGTACTTTATTTAACCATTTCTCTTAAAGACCGTGACCTGTCCCAGGTCTTTGGTTTGTTTATTAAACCGAAATGTAAGGAAGTGTATGA
CP040556	CP040556.1 Streptococcus sanguinis strain CGMH010 chromosome, complete genome		1399140	1398466	minus	AGGACAAAACGGTCAAGACCAAGGAATGCCGCCTCAAGACAGTCAGCAGTCGGGCAAGGACAAGAGCAAGAATTCTTCTGCTCAGCAAAATGACAACGGGGAGAAAAATAAGAAAAAGTCTTCAACGAACACAAATGAACAATCGGACAAGAACAATAATAAGTCGACAAAAGAAAATAAAACGTCGCAGTCGTAGAAAAAATTACTGATTTTGACCCAAGTCATGATATAATAAGAATAACAAATAAAACAAAAACCAAAAGACATAATTCTTGGGAAGTTTTATTGGAGGAAAGAAAG
CP032620	CP032620.1 Streptococcus koreensis strain JS71, complete genome		1808729	1808055	minus	TGGACAAAATGGTGGACCAGGGCAAGGTGAGATGAATGGTCAACCGCCACAAGGTGGGGGACCTCAAGCTCAACCAGACAGCCAACAAAATGGGAAATCCAATAAAAAGTCCTCCAAGAAGTCCTCTTCGAAAAAATCGTCAAGCAATACAAAACATTCATCAAAGGATGAGACAGGGACAGCGGGCTAAGAAAAAGTTGAAATCGCTATCTGAAAGCTACTGTATGAAGCCTTGTCATGTTATAATAGAGTAGAAAATACTCATCATCCCTGTGGAATAATGAGAAGGAGAAAGTAAAC
LR822037	LR822037.1 Streptococcus thermophilus isolate STH_CIRM_1121 genome assembly, chromosome: STHERMO		736090	736750	plus	TGGATTCATCGTGGCTCTCACAGGTGATGTTATGACCATGCCAGGTCTTCCAAAAGCCCCAGCGGCCCTCAAGATGGATGTTACTGAAGATGGAACAGCAGTTGGTTTGTTCTAATAACGAATATTTCTTTAAAGCAGTGCCTATAGGTGCTGTTTTTTGCTCCATTCTTAAGGAAAATAAGGTAAACTGAGTTTAAATAAAAGAAATTAATGCACTAGAAGATTAGGTGTATTTCGATATAATAGGATGATTTAGAGAGATATATGACTAGGTTTTACACCTAGCAAGAGGGATAACTA
CP170760	CP170760.1 Streptococcus parasuis strain FZ2 chromosome, complete genome		950628	951295	plus	AATCACAAATGCCCAATGAACCTGGGCAAGGTGGCGGTCGAGGTGGTCAAGGTATAACTCCACCAGATGCAACGATCGGGGCATCACAATCGGATTCAACTACAAGTGAAAATTCTAGCTCATCGGATGAATTGAATGAGTTGAAGAAACGGAATGAAGAAATAAAAGCACAAATAGAAAACGAGGAAAGCTCAAGCGAGTAGAATCATAAATTATTTAGGTTTTTAAAATTCCGTGTTATAATGATGTTGATAATTTCCATGTGATAAATGGTCTTAGATAGAGTAAAGGAGTAGTATA
CP030927	CP030927.1 Streptococcus thermophilus strain CS9 chromosome, complete genome		670903	670229	minus	TGGATTCATCGTGGCTCTCACAGGTGATGTTATGACCATGCCAGGTCTTCCAAAAGCCCCAGCGGCCCTCAAGATGGATGTTACTGAAGATGGAACAGCAGTTGGTTTGTTCTAATAACGAATATTTCTTTAAAGCAGTGCCTATAGGTGCTGTTTTTTGCTCCATTCTTAAGGAAAATAAGGTAAACTGAGTTTAAATAAAAGAAATTAATGCACTAGAAGATTAGGTGTATTTTCGATATAATAGGATGATTTAGAGAGATATACGACTAGGTTTTACACCTAGCAAGAGGGATAACT
CP125766	CP125766.1 Streptococcus thermophilus strain STMM11 chromosome		614579	615253	plus	GGATTCATCGTGGCTCTCACAGGTGATGTTATGACCATGCCAGGTCTTCCAAAAGCCCCAGCGGCCCTCAAGATGGATGTTACTGAAGATGGAACAGCAGTTGGTTTGTTCTAATAACGAATATTTCTTTAAAGCAGTGCCTATAGGTGCTGTTTTTTGCTCCATTCTTAAGGAAAATAAGGTAAATTGAGTTTAAATAAAAGAAATTAATGCACTAGAAGATTAGGTGTATTTTCGATATAATAGGATGATTTAGAGAGATCTATGACTAGGTTTTACACCTAGCAAGAGGGATAACTA
CP031545	CP031545.1 Streptococcus thermophilus strain ST109 chromosome, complete genome		744145	744819	plus	GGATTCATCGTGGCTCTCACAGGTGATGTTATGACCATGCCAGGTCTTCCAAAAGCCCCAGCGGCCCTCAAGATGGATGTTACTGAAGATGGAACAGCAGTTGGTTTGTTCTAATAACGAATATTTCTTTAAAGCAGTGCCTATAGGTGCTGTTTTTTGCTCCATTCTTAAGGAAAATAAGGTAAATTGAGTTTAAATAAAAGAAATTAATGCACTAGAAGATTAGGTGTATTTTCGATATAATAGGATGATTTAGAGAGATCTATGACTAGGTTTTACACCTAGCAAGAGGGATAACTA
LS483381	LS483381.1 Streptococcus sobrinus strain NCTC10921 genome assembly, chromosome: 1		883720	884394	plus	CAGTTGAAGTAGCCATTGACCTTGCAGCAAAATAAGAAAAAGTAGGGCCTAGATAGTTTTCTGGGTCTTTTTGATAGGGGGAGACAATAGGCGGTGGCAGTGCCATTAGTCAATGTTTTAGACCCATTTCAGCTAGTATTGATAGACTGAAGCAATATCCTAAGATATAAAGGGAGTTTCTATGGTTTTGCTGGGAAATGATTATTCTTAGCTGAATTTTTATCTACCCTTTGTTGGAATAGGTTAGGACAAGTCGTTAGAATTATGGTAAGATAGAATGAAGATTGGAGTATTGTTCAA
CP029560	CP029560.1 Streptococcus sobrinus strain NIDR 6715-7 chromosome, complete genome		883649	884323	plus	CAGTTGAAGTAGCCATTGACCTTGCAGCAAAATAAGAAAAAGTAGGGCCTAGATAGTTTTCTGGGTCTTTTTGATAGGGGGAGACAATAGGCGGTGGCAGTGCCATTAGTCAATGTTTTAGACCCATTTCAGCTAGTATTGATAGACTGAAGCAATATCCTAAGATATAAAGGGAGTTTCTATGGTTTTGCTGGGAAATGATTATTCTTAGCTGAATTTTTATCTACCCTTTGTTGGAATAGGTTAGGACAAGTCGTTAGAATTATGGTAAGATAGAATGAAGATTGGAGTATTGTTCAA
CP029559	CP029559.1 Streptococcus sobrinus strain NIDR 6715-15 chromosome, complete genome		883648	884322	plus	CAGTTGAAGTAGCCATTGACCTTGCAGCAAAATAAGAAAAAGTAGGGCCTAGATAGTTTTCTGGGTCTTTTTGATAGGGGGAGACAATAGGCGGTGGCAGTGCCATTAGTCAATGTTTTAGACCCATTTCAGCTAGTATTGATAGACTGAAGCAATATCCTAAGATATAAAGGGAGTTTCTATGGTTTTGCTGGGAAATGATTATTCTTAGCTGAATTTTTATCTACCCTTTGTTGGAATAGGTTAGGACAAGTCGTTAGAATTATGGTAAGATAGAATGAAGATTGGAGTATTGTTCAA
CP072443	CP072443.1 Streptococcus thermophilus strain S24724 chromosome, complete genome		748669	749343	plus	GGATTCATCGTGGCTCTCACAGGTGATGTTATGACCATGCCAGGTCTTCCAAAAGCCCCAGCGGCCCTCAAGATGGATGTTACTGAAGATGGAACAGCAGTTGGTTTGTTCTAATAACGAATATTTCTTTAAAGCAGTGCCTATAGGTGCTGTTTTTTGCTCCATTCTTAAGGAAAATAAGGTAAATTGAGTTTAAATAAAAGAAATTAATGCACTAGAAGATTAGGTGTATTTTCGATATAATAGGATGATTTAGAGAGATCTATGACTAGGTTTTACACCTAGCAAGAGGGATAACTA
CP072437	CP072437.1 Streptococcus thermophilus strain S24734 chromosome, complete genome		748630	749304	plus	GGATTCATCGTGGCTCTCACAGGTGATGTTATGACCATGCCAGGTCTTCCAAAAGCCCCAGCGGCCCTCAAGATGGATGTTACTGAAGATGGAACAGCAGTTGGTTTGTTCTAATAACGAATATTTCTTTAAAGCAGTGCCTATAGGTGCTGTTTTTTGCTCCATTCTTAAGGAAAATAAGGTAAATTGAGTTTAAATAAAAGAAATTAATGCACTAGAAGATTAGGTGTATTTTCGATATAATAGGATGATTTAGAGAGATCTATGACTAGGTTTTACACCTAGCAAGAGGGATAACTA
CP072436	CP072436.1 Streptococcus thermophilus strain S24735 chromosome, complete genome		749702	750376	plus	GGATTCATCGTGGCTCTCACAGGTGATGTTATGACCATGCCAGGTCTTCCAAAAGCCCCAGCGGCCCTCAAGATGGATGTTACTGAAGATGGAACAGCAGTTGGTTTGTTCTAATAACGAATATTTCTTTAAAGCAGTGCCTATAGGTGCTGTTTTTTGCTCCATTCTTAAGGAAAATAAGGTAAATTGAGTTTAAATAAAAGAAATTAATGCACTAGAAGATTAGGTGTATTTTCGATATAATAGGATGATTTAGAGAGATCTATGACTAGGTTTTACACCTAGCAAGAGGGATAACTA
CP072434	CP072434.1 Streptococcus thermophilus strain S24742 chromosome, complete genome		775430	776104	plus	GGATTCATCGTGGCTCTCACAGGTGATGTTATGACCATGCCAGGTCTTCCAAAAGCCCCAGCGGCCCTCAAGATGGATGTTACTGAAGATGGAACAGCAGTTGGTTTGTTCTAATAACGAATATTTCTTTAAAGCAGTGCCTATAGGTGCTGTTTTTTGCTCCATTCTTAAGGAAAATAAGGTAAATTGAGTTTAAATAAAAGAAATTAATGCACTAGAAGATTAGGTGTATTTTCGATATAATAGGATGATTTAGAGAGATCTATGACTAGGTTTTACACCTAGCAAGAGGGATAACTA
CP072435	CP072435.1 Streptococcus thermophilus strain S24736 chromosome, complete genome		822152	822826	plus	GGATTCATCGTGGCTCTCACAGGTGATGTTATGACCATGCCAGGTCTTCCAAAAGCCCCAGCGGCCCTCAAGATGGATGTTACTGAAGATGGAACAGCAGTTGGTTTGTTCTAATAACGAATATTTCTTTAAAGCAGTGCCTATAGGTGCTGTTTTTTGCTCCATTCTTAAGGAAAATAAGGTAAATTGAGTTTAAATAAAAGAAATTAATGCACTAGAAGATTAGGTGTATTTTCGATATAATAGGATGATTTAGAGAGATCTATGACTAGGTTTTACACCTAGCAAGAGGGATAACTA
CP072433	CP072433.1 Streptococcus thermophilus strain S24743 chromosome, complete genome		755730	756404	plus	GGATTCATCGTGGCTCTCACAGGTGATGTTATGACCATGCCAGGTCTTCCAAAAGCCCCAGCGGCCCTCAAGATGGATGTTACTGAAGATGGAACAGCAGTTGGTTTGTTCTAATAACGAATATTTCTTTAAAGCAGTGCCTATAGGTGCTGTTTTTTGCTCCATTCTTAAGGAAAATAAGGTAAATTGAGTTTAAATAAAAGAAATTAATGCACTAGAAGATTAGGTGTATTTTCGATATAATAGGATGATTTAGAGAGATCTATGACTAGGTTTTACACCTAGCAAGAGGGATAACTA
CP065502	CP065502.1 Streptococcus thermophilus strain ST55 chromosome, complete genome		789157	789831	plus	GGATTCATCGTGGCTCTCACAGGTGATGTTATGACCATGCCAGGTCTTCCAAAAGCCCCAGCGGCCCTCAAGATGGATGTTACTGAAGATGGAACAGCAGTTGGTTTGTTCTAATAACGAATATTTCTTTAAAGCAGTGCCTATAGGTGCTGTTTTTTGCTCCATTCTTAAGGAAAATAAGGTAAACTGAGTTTAAATAAAAGAAATTAATGCACTAGAAGATTAGGTGTATTTTCGATATAATAGGATGATTTAGAGAGATATACGACTAGGTTTTACACCTAGCAAGAGGGATAACTA
CP065490	CP065490.1 Streptococcus thermophilus strain CNRZ1575 chromosome, complete genome		772999	773673	plus	GGATTCATCGTGGCTCTCACAGGTGATGTTATGACCATGCCAGGTCTTCCAAAAGCCCCAGCGGCCCTCAAGATGGATGTTACTGAAGATGGAACAGCAGTTGGTTTGTTCTAATAACGAATATTTCTTTAAAGCAGTGCCTATAGGTGCTGTTTTTTGCTCCATTCTTAAGGAAAATAAGGTAAATTGAGTTTAAATAAAAGAAATTAATGCACTAGAAGATTAGGTGTATTTTCGATATAATAGGATGATTTAGAGAGATCTATGACTAGGTTTTACACCTAGCAAGAGGGATAACTA
CP145941	CP145941.1 Streptococcus thermophilus strain TCI633 chromosome, complete genome		1045241	1045915	plus	GGATTCATCGTGGCTCTCACAGGTGATGTTATGACCATGCCAGGTCTTCCAAAAGCCCCAGCGGCCCTCAAGATGGATGTTACTGAAGATGGAACAGCAGTTGGTTTGTTCTAATAACGAATATTTCTTTAAAGCAGTGCCTATAGGTGCTGTTTTTTGCTCCATTCTTAAGGAAAATAAGGTAAACTGAGTTTAAATAAAAGAAATTAATGCACTAGAAGATTAGGTGTATTTTCGATATAATAGGATGATTTAGAGAGATATATGACTAGGTTTTACACCTAGCAAGAGGGATAACTA
CP145130	CP145130.1 Streptococcus thermophilus strain TSGB4237 chromosome		1490463	1489789	minus	TGGATTCATCGTGGCTCTCACAGGTGATGTTATGACCATGCCAGGTCTTCCAAAAGCCCCAGCGGCCCTCAAGATGGATGTTACTGAAGATGGAACAGCAGTTGGTTTGTTCTAATAACGAATATTTCTTTAAAGCAGTGCCTATAGGTGCTGTTTTTTGCTCCATTCTTAAGGAAAATAAGGTAAATTGAGTTTAAATAAAAGAAATTAATGCACTAGAAGATTAGGTGTATTTTCGATATAATAGGATGATTTAGAGAGATATATGACTAGGTTTTACACCTAGCAAGAGGGATAACT
CP069275	CP069275.1 Streptococcus thermophilus strain EG007 chromosome, complete genome		761674	762348	plus	GGATTCATCGTGGCTCTCACAGGTGATGTTATGACCATGCCAGGTCTTCCAAAAGCCCCAGCGGCCCTCAAGATGGATGTTACTGAAGATGGAACAGCAGTTGGTTTGTTCTAATAACGAATATTTCTTTAAAGCAGTGCCTATAGGTGCTGTTTTTTGCTCCATTCTTAAGAAAAATAAGGTAAACTGAGTTTAAATAAAAGAAATTAATGCACTAGAAGATTAGGTGTATTTTCGATATAATAGGATGATTTAGAGAGATCTATGACTAGGTTTTACACCTAGCAAGAGGGATAACTA
CP063275	CP063275.1 Streptococcus thermophilus strain DMST-H2 chromosome, complete genome		805697	806371	plus	GGATTCATCGTGGCTCTCACAGGTGATGTTATGACCATGCCAGGTCTTCCAAAAGCCCCAGCGGCCCTCAAGATGGATGTTACTGAAGATGGAACAGCAGTTGGTTTGTTCTAATAACGAATATTTCTTTAAAGCAGTGCCTATAGGTGCTGTTTTTTGCTCCATTCTTAAGGAAAATAAGGTAAACTGAGTTTAAATAAAAGAAATTAATGCACTAGAAGATTAGGTGTATTTTCGATATAATAGGATGATTTAGAGAGATATACGACTAGGTTTTACACCTAGCAAGAGGGATAACTA
CP046134	CP046134.1 Streptococcus thermophilus strain MAG_rmk202_sterm chromosome, complete genome		1079250	1078576	minus	TGGATTCATCGTGGCTCTCACAGGTGATGTTATGACCATGCCAGGTCTTCCAAAAGCCCCAGCGGCCCTCAAGATGGATGTTACTGAAGATGGAACAGCAGTTGGTTTGTTCTAATAACGAATATTTCTTTAAAGCAGTGCCTATAGGTGCTGTTTTTTGCTCCATTCTTAAGGAAAATAAGGTAAATTGAGTTTAAATAAAAGAAATTAATGCACTAGAAGATTAGGTGTATTTTCGATATAATAGGATGATTTAGAGAGATCTATGACTAGGTTTTACACCTAGCAAGAGGGATAACT
CP061019	CP061019.1 Streptococcus thermophilus strain 24853 chromosome, complete genome		772126	772800	plus	GGATTCATCGTGGCTCTCACAGGTGATGTTATGACCATGCCAGGTCTTCCAAAAGCCCCAGCGGCCCTCAAGATGGATGTTACTGAAGATGGAACAGCAGTTGGTTTGTTCTAATAACGAATATTTCTTTAAAGCAGTGCCTATAGGTGCTGTTTTTTGCTCCATTCTTAAGGAAAATAAGGTAAATTGAGTTTAAATAAAAGAAATTAATGCACTAGAAGATTAGGTGTATTTTCGATATAATAGGATGATTTAGAGAGATCTATGACTAGGTTTTACACCTAGCAAGAGGGATAACTA
CP061024	CP061024.1 Streptococcus thermophilus strain 13498 chromosome, complete genome		787681	788355	plus	GGATTCATCGTGGCTCTCACAGGTGATGTTATGACCATGCCAGGTCTTCCAAAAGCCCCAGCGGCCCTCAAGATGGATGTTACTGAAGATGGAACAGCAGTTGGTTTGTTCTAATAACGAATATTTCTTTAAAGCAGTGCCTATAGGTGCTGTTTTTTGCTCCATTCTTAAGGAAAATAAGGTAAATTGAGTTTAAATAAAAGAAATTAATGCACTAGAAGATTAGGTGTATTTTCGATATAATAGGATGATTTAGAGAGATCTATGACTAGGTTTTACACCTAGCAAGAGGGATAACTA
LR822012	LR822012.1 Streptococcus thermophilus isolate STH_CIRM_30 genome assembly, chromosome: STHERMO		738715	739389	plus	GGATTCATCGTGGCTCTCACAGGTGATGTTATGACCATGCCAGGTCTTCCAAAAGCCCCAGCGGCCCTCAAGATGGATGTTACTGAAGATGGAACAGCAGTTGGTTTGTTCTAATAACGAATATTTCTTTAAAGCAGTGCCTATAGGTGCTGTTTTTTGCTCCATTCTTAAGGAAAATAAGGTAAATTGAGTTTAAATAAAAGAAATTAATGCACTAGAAGATTAGGTGTATTTTCGATATAATAGGATGATTTAGAGAGATCTATGACTAGGTTTTACACCTAGCAAGAGGGATAACTA
LR822009	LR822009.1 Streptococcus thermophilus isolate STH_CIRM_19 genome assembly, chromosome: STHERMO		764366	765040	plus	GGATTCATCGTGGCTCTCACAGGTGATGTTATGACCATGCCAGGTCTTCCAAAAGCCCCAGCGGCCCTCAAGATGGATGTTACTGAAGATGGAACAGCAGTTGGTTTGTTCTAATAACGAATATTTCTTTAAAGCAGTGCCTATAGGTGCTGTTTTTTGCTCCATTCTTAAGGAAAATAAGGTAAATTGAGTTTAAATAAAAGAAATTAATGCACTAGAAGATTAGGTGTATTTTCGATATAATAGGATGATTTAGAGAGATCTATGACTAGGTTTTACACCTAGCAAGAGGGATAACTA
CP145195	CP145195.1 Streptococcus lutetiensis strain PS.064.S07 chromosome, complete genome		903113	902439	minus	CTTTGAACCACAATTAAATGACATGGCTATCAGCCGTAACATCACAATGGGTATCAAAGAAATCTCTGCACGTCTTGATTTGATTAGCACAAGTAAAGTTGCTGTCGAAGAAGCTCTTGCAGCAGTAAAATAAGCAGTGCTTATAAAGGGTGTTTGAGTGAAAACTCAGACGCTTTTTTATGTTTTTAGGAAATCTTAAGTTGGTTTCGATATCCTTTTGGTAAACTAAATTAATTGCATTAAATACTTAGACCTAAGGGTCAAGTCATGATATAATAAGGTAAATAAGGGAGCAGATAT
CP043405	CP043405.1 Streptococcus ratti strain ATCC 31377 chromosome, complete genome		1840019	1839345	minus	AGTTTTTTTTTAACAGCTGCTATGTTTTGCTTAGCTAAAGCAATATTTTTTTCATTAAGCCTCTTTTAAGAATGTTAGGTTAGACTGGGTCTATTCTGAAAGAAAGAAGAGGTCTATCTATGAAAAAAGTATTCAATAACCCCATTTTTCTCTCACTGGCAGCAAAATCTGCCTTAACTATCTTGATTGTAGCTCTTGCTAACGCTAACAGCTGACTTAAAGGAATTTCCTCTCCTCATAAATAATTAGTCGAAAACTTCTAAGTCATGCTATAATAGAAAGTAAGAAAAGGAGCGGAAC
CP071415	CP071415.1 Streptococcus sanguinis strain BCC61R chromosome, complete genome		978256	978930	plus	GGACAGAACGGTCAAGACCAAGGAATGCCGCCTCAAGACGGCCAGCAGTCTGACAATGACAAGAGCAAGAATTCTTCTGCTCAGCAAAATGACAACGGGAAGAAAAACAAGAAAAAGTCTTCAACGAACATAAATGAACAATCGGACAAGAACAATAATAAGTCGACAAAAGAAAATAAAACGTCGCAGTCGTAGAAAAAACTTACTGATTTTGACCCAAGTCATGATATAATAAGAATAGCAAATAAAACAAAAACCAAAAGACATAATCTTGGAAAGTTTTATTGGAGGAAAGAAAAA
CP185269	CP185269.1 Streptococcus vestibularis strain E653 chromosome, complete genome		1143627	1142953	minus	CGTGGCTCTCACAGGTGATGTTATGACCATGCCAGGTCTTCCAAAAGCCCCAGCGGCCCTCAAGATGGATGTTGCTGAAGATGGAACAGCAGTTGGTTTGTTCTAATAATGAATATTTCTTTAAAGCAGTGCCTGTAGGTGCTGTTTTTTGCTCCATTTATGAAAATCTTAAGGAAAATAAGGTAAACTGAGTCTAAAGGAAAGAAATTAATGCACTAGAAGATTAAGTGTATTTTCGATATAATAGGATGACTTAGAGAGATATATGACTAGGTTTTACACCTAGCAAGAGGGATAACT
LR594044	LR594044.1 Streptococcus lutetiensis strain NCTC8796 genome assembly, chromosome: 1		878806	879480	plus	TTTGAACCACAATTAAATGACATGGCTATCAGCCGTAACATCACAATGGGTATCAAAGAAATCTCTGCACGTCTTGATTTGATTAGCACAAGTAAAGTTGCTGTCGAAGAAGCTCTTGCAGCAGTGAAATAAGCAGTGCTTATAAAGGGTGTTTGAGTGAAAACTCAGACGCTTTTTTATGTTTTTAGGAAATCTTAAGTTGGTTTCGATATCCTTTTGGTAAACTAAATTAATTGCATTAAATACTTAGACCTAAGGGTCAAGTCATGATATAATAAGGTAAATAAGGGAGCAGATATA
LR134203	LR134203.1 Streptococcus lutetiensis strain NCTC11436 genome assembly, chromosome: 1		1192752	1192078	minus	CTTTGAACCACAATTAAATGACATGGCTATCAGCCGTAACATCACAATGGGTATCAAAGAAATCTCTGCACGTCTTGATTTGATTAGCACAAGTAAAGTTGCTGTCGAAGAAGCTCTTGCAGCAGTAAAATAAGCAGTGCTTATAAAGGGTGTTTGAGTGAAAACTCAGACGCTTTTTTATGTTTTTAGGAAATCTTAAGTTGGTTTCGATATCCTTTTGGTAAACTAAATTAATTGCATTAAATACTTAGACCTAAGGGTCAAGTCATGATATAATAAGGTAAATAAGGGAGCAGATAT
LR134275	LR134275.1 Streptococcus vestibularis strain NCTC12167 genome assembly, chromosome: 1		804443	805117	plus	GTGGCTCTCACAGGTGATGTTATGACCATGCCAGGTCTTCCAAAAGCCCCAGCGGCCCTCAAGATGGATGTTGCTGAAGATGGAACAGCAGTTGGTTTGTTCTAATAATGAATATTTCTTTAAAGCAGTGCCTGTAGGTGCTGTTTTTTGCTCCATTTATGAAAATCTTAAGGAAAATAAGGTAAACTGAGTCTAAAGGAAAGAAATTAATGCACTAGAAGATTAAGTGTATTTTCGATATAATAGGATGACTTAGAGAGATATATGACTAGGTTTTACACCTAGCAAGAGGGATAACTA
LS483403	LS483403.1 Streptococcus lutetiensis strain NCTC13774 genome assembly, chromosome: 1		898596	897922	minus	CTTTGAACCACAATTAAATGACATGGCTATCAGCCGTAACATCACAATGGGTATCAAAGAAATCTCTGCACGTCTTGATTTGATTAGCACAAGTAAAGTTGCTGTCGAAGAAGCTCTTGCAGCAGTGAAATAAGCAGTGCTTATAAAGGGTGTTTGAGTGAAAACTCAGACGCTTTTTTATGTTTTTAGGAAATCTTAAGTTGGTTTCGATATCCTTTTGGTAAACTAAATTAATTGCATTAAATACTTAGACCTAAGGGTCAAGTCATGATATAATAAGGTAAATAAGGGAGCAGATAT
LS483348	LS483348.1 Streptococcus lutetiensis strain NCTC8738 genome assembly, chromosome: 1		1060429	1059755	minus	CTTTGAACCACAATTAAATGACATGGCTATCAGCCGTAACATCACAATGGGTATCAAAGAAATCTCTGCACGTCTTGATTTGATTAGCACAAGTAAAGTTGCTGTCGAAGAAGCTCTTGCAGCAGTAAAATAAGCAGTGCTTATAAAGGGTGTTTGAGTGAAAACTCAGACGCTTTTTTATGTTTTTAGGAAATCTTAAGTTGGTTTCGATATCCTTTTGGTAAACTAAATTAATTGCATTAAATACTTAGACCTAAGGGTCAAGTCATGATATAATAAGGTAAATAAGGGAGCAGATAT
CP003025	CP003025.1 Streptococcus lutetiensis 033, complete genome		1022794	1022120	minus	CTTTGAACCACAATTAAATGACATGGCTATCAGCCGTAACATCACAATGGGTATCAAAGAAATCTCTGCACGTCTTGATTTGATTAGCACAAGTAAAGTTGCTGTCGAAGAAGCTCTTGCAGCAGTAAAATAAGCAGTGCTTATAAAGGGTGTTTGAGTGAAAACTCAGACGCTTTTTTATGTTTTTAGGAAATCTTAAGTTGGTTTCGATATCCTTTTGGTAAACTAAATTAATTGCATTAAATACTTAGACCTAAGGGTCAAGTCATGATATAATAAGGTAAATAAGGGAGCAGATAT
CP068056	CP068056.1 Streptococcus lutetiensis strain FDAARGOS_1158 chromosome, complete genome		1493895	1494569	plus	TTTGAACCACAATTAAATGACATGGCTATCAGCCGTAACATCACAATGGGTATCAAAGAAATCTCTGCACGTCTTGATTTGATTAGCACAAGTAAAGTTGCTGTCGAAGAAGCTCTTGCAGCAGTGAAATAAGCAGTGCTTATAAAGGGTGTTTGAGTGAAAACTCAGACGCTTTTTTATGTTTTTAGGAAATCTTAAGTTGGTTTCGATATCCTTTTGGTAAACTAAATTAATTGCATTAAATACTTAGACCTAAGGGTCAAGTCATGATATAATAAGGTAAATAAGGGAGCAGATATA
CP066277	CP066277.1 Streptococcus lutetiensis strain FDAARGOS_1018 chromosome		363167	362493	minus	CTTTGAACCACAATTAAATGACATGGCTATCAGCCGTAACATCACAATGGGTATCAAAGAAATCTCTGCACGTCTTGATTTGATTAGCACAAGTAAAGTTGCTGTCGAAGAAGCTCTTGCAGCAGTAAAATAAGCAGTGCTTATAAAGGGTGTTTGAGTGAAAACTCAGACGCTTTTTTATGTTTTTAGGAAATCTTAAGTTGGTTTCGATATCCTTTTGGTAAACTAAATTAATTGCATTAAATACTTAGACCTAAGGGTCAAGTCATGATATAATAAGGTAAATAAGGGAGCAGATAT
CP046875	CP046875.1 Streptococcus ruminicola strain CNU_77-61 chromosome, complete genome		722763	722089	minus	TCTTTGAACCACAATTAAATGATATGGCCATTAGTCGTAACATCACAATGGGTATCAAAGAAATCTCTGCTCGTCTTGATTTGATTAGCACAAGTAAAGTTGCTGTCGAAGAAGCTCTTGCAGCTGTAAAATAGTAGAAAATATAAAGGGCGTTTGAGTGAAAACTCAGACGCTTTTTGTGTTTTTAGGAAATCTTAAGCTGCTTACGATATGCTTTTGATAAACTGAAATTATTGTATTAAATACTTAGACTTAAGGGTTAAGTCATGATATAATAAGACGAATAAGGGAGCAAGATAT
CP046624	CP046624.1 Streptococcus ruminicola strain CNU_G3 chromosome, complete genome		999541	998867	minus	TCTTTGAACCACAATTAAATGATATGGCCATCAGTCGTAACATCACAATGGGTATCAAAGAAATCTCTGCTCGTCTTGATTTGATTAGCACAAGTAAAGTTGCTGTCGAAGAAGCTCTTGCAGCTGTAAAATAGTAGAAAATATAAAGGGCGTTTGAGTGAAAACTCAGACGCTTTTTGTGTTTTTAGGAAATCTTAAGCTGCTTACGATATGCTTTTGATAAACTGAAATTATTGTATTAAATACTTAGACTTAAGGGTTAAGTCATGATATAATAAGACGAATAAGGGAGCAAGATAT
CP071426	CP071426.1 Streptococcus sanguinis strain SK408R chromosome, complete genome		959317	959991	plus	CCAGGACAAAATGGTCAAGACCAAGAAATGCCGCCTCAAGACAGCCAGCAGTCTGACAATGACAAGAGCAAGAATTCTTCTGCTCAGAAAAATGACAACGGGAAGAAAAACAAGAAAAAGTCTTCGACGGACACAAATGAACAATCGGACAAGAATAATAAGTCTACAAAAGAAAATAAAACGTCGCAGTCGTAGAAAAAACTTACTGATTTTGACCCAAGTCATGATATAATAAGAATAGCAAATAAAACAAAAACCAAAAGACATAATCTTGGAAAGTTTTATTGGAGGAAAAAAAAA
CP185368	CP185368.1 Streptococcus suis strain STC501 chromosome, complete genome		2018999	2018333	minus	ACTCAGTCAAACTCGAGTACTTCTTCTGATGAAGTGAATGCTTTAAAAGAGAAGAATCAAGAAATTAAAGCTCAAATTTCAGGGGATAGTAGTTCTTCTAATCAATAAACATTGAGATTTTGGTTTCTACTTGTTCCATGATATAATGAACACGTATCAATAAATAGTTAGCTAAAGCCTACCCAATCATTCATTTTTAGATGGTCACAGTGGGACTTTATCTAACCATTTCTATTAAAGACCATGCCCTGTGCCCAGGTCTTTGGTTTGTTTATTAAACCGAAACATAAGGAGTATATG
CP185350	CP185350.1 Streptococcus suis strain 34562 chromosome, complete genome		819519	818853	minus	AACCCAGTCAAACTCGAGTACTTCTTCTGATGAAGTGAATGCTTTAAAAGAGAAGAATCAAGAAATTAAAGATCAAATTTCAGGGGATAGTAGTTCTTCTAATCAATAAACATTGAGATTTTTGTTTCTACTTGTTCCATGATATAATGAACACGTATCAATAAATAGTCAGATAAAGCCTACCCGATCATTCATTTTTAGATGGTCACGTGGGACTTTATCTAACCATTTCTATTAAAGACCATGCCCTGTGTCCAGGTCTTTGGTTTGTTTATTAAACCGAAACGTAAGGAGTATATA
CP185347	CP185347.1 Streptococcus suis strain 34410 chromosome, complete genome		1701644	1700978	minus	ACTCAGTCAAACTCGAGTACTTCTTCTGATGAAGTGAATGCTTTAAAAGAGAAGAATCAAGAAATTAAAGCTCAAATTTCAGGGGATAGTAGTTCTTCTAATCAATAAACATTGAGATTTTGGTTTCTACTTGTTCCATGATATAATGAACACGTATCAATAAATAGTTAGCTAAAGCCTACCCAATCATTCATTTTTAGATGGTCACAGTGGGACTTTATCTAACCATTTCTATTAAAGACCATGCCCTGTGCCCAGGTCTTTGGTTTGTTTATTAAACCGAAACATAAGGAGTATATG
CP139210	CP139210.1 Streptococcus sp. VEG1o chromosome, complete genome		305560	304886	minus	TATAAAAGATAAACGAAATGACTATAGAATGATTGTAATGTGATTCCATCAACTATTTTTTTGGTGGGGAATTGAATAGTCTTTGAGAGCTGTTATCGAGAGCTTGCCACTTATCTTCCAGCAATTTAGTGGCTTGTGTGAGCTTATTTGTATTCGCATTACCTAAGGAACATTTAATCAGTAGATAGAAGATTTTGTAGCTGTTGAGTATTGATGAATAGTAACAATAGTAAAGATTGCTACTGGTTTAGAATGTTTCCTAATTTCGTGATATAATAGATAGTGTAGGGGAGATTAAAA
CP139211	CP139211.1 Streptococcus sp. LysM4 chromosome, complete genome		305562	304888	minus	TATAAAAGATAAACGAAATGACTATAGAATGATTGTAATGTGATTCCATCAACTATTTTTTTGGTGGGGAATTGAATAGTCTTTGAGAGCTGTTATCGAGAGCTTGCCACTTATCTTCCAGCAATTTAGTGGCTTGTGTGAGCTTATTTGTATTCGCATTACCTAAGGAACATTTAATCAGTAGATAGAAGATTTTGTAGCTGTTGAGTATTGATGAATAGTAACAATAGTAAAGATTGCTACTGGTTTAGAATGTTTCCTAATTTCGTGATATAATAGATAGTGTAGGGGAGATTAAAA
CP039462	CP039462.1 Streptococcus suis strain WUSS351 chromosome, complete genome		903159	903825	plus	TCAGTCAAACTCGAGTACTTCTTCTGATGAAGTGAATGCTTTAAAAGAGAAGAATCAAGAAATTAAAGCTCAAATTTCAGGGGATAGTAGTTCTTCTAATCAATAAACATTGAGATTTTGGTTTCTACTTGTTCCATGATATAATGAACACGTATCAATAAATAGTTAGCTAAAGCCTACCCGATCATTCATTTTTAAGATGGTCACAGTGGGACTTTATCTAAACATTTCTATTAAAGACCATGCCCTGTGCCCAGGTCTTTGGTTTGTTTATTAAACCGAAACGTAAGGAGTATATGA
CP135591	CP135591.1 Streptococcus sp. DTU_2020_1000888_1_SI_GRL_NUU_041A chromosome, complete genome		1015396	1016070	plus	GGACAGAACGGTCAAGACCAAGGAATGCCGCCTCAAGACGGCCAGCAGTCTGACAATGACAAGAGCAAGAATTCTTCTGCTCAGCAAAATGACAACGGGAAGAAAAACAAGAAAAAGTCTTCAACGAACATAAATGAACAATCGGACAAGAACAATAATAAGTCGACAAAAGAAAATAAAACGTCGCAGTCGTAGAAAAAACTTACTGATTTTGACCCAAGTCATGATATAATAAGAATAGCAAATAAAACAAAAACCAAAAGACATAATCTTGGAAAGTTTTATTGGAGGAAAGAAAAA
CP135089	CP135089.1 Streptococcus suis strain ID34567 chromosome, complete genome		856163	856829	plus	ACCCAGTCAAACTCGAGTACTTCTTCTGATGAAGTGAATGCTTTAAAAGAGAAGAATCAAGAAATTAAAGATCAAATTTCAGGGGATAGTAGTTCTTCTAATCAATAAACATTGAGATTTTTGTTTCTACTTGTTCCATGATATAATGAACACGTATCAATAAATAGTCAGATAAAGCCTACCCGATCATTCATTTTTAGATGGTCACGTGGGACTTTATCTAACCATTTCTATTAAAGACCATGCCCTGTGTCCAGGTCTTTGGTTTGTTTATTAAACCGAAACGTAAGGAGTATATAA
CP135065	CP135065.1 Streptococcus suis strain ID24665 chromosome, complete genome		343725	343059	minus	AACCCAGTCAAACTCGAGTACTTCTTCTGATGAAGTGAATGCTTTAAAAGAGAAGAATCAAGAAATTAAAGATCAAATTTCAGGGGATAGTAGTTCTTCTAATCAATAAACATTGAGATTTTTGTTTCTACTTGTTCCATGATATAATGAACACGTATCAATAAATAGTCAGATAAAGCCTACCCGATCATTCATTTTTAGATGGTCACGTGGGACTTTATCTAACCATTTCTATTAAAGACCATGCCCTGTGTCCAGGTCTTTGGTTTGTTTATTAAACCGAAACGTAAGGAGTATATA
CP135063	CP135063.1 Streptococcus suis strain ID32563 chromosome, complete genome		2021490	2022156	plus	ACCCAGTCAAACTCGAGTACTTCTTCTGATGAAGTGAATGCTTTAAAAGAGAAGAATCAAGAAATTAAAGATCAAATTTCAGGGGATAGTAGTTCTTCTAATCAATAAACATTGAGATTTTTGTTTCTACTTGTTCCATGATATAATGAACACGTATCAATAAATAGTCAGATAAAGCCTACCCGATCATTCATTTTTAGATGGTCACGTGGGACTTTATCTAACCATTTCTATTAAAGACCATGCCCTGTGTCCAGGTCTTTGGTTTGTTTATTAAACCGAAACGTAAGGAGTATATAA
CP121207	CP121207.1 Streptococcus ruminicola strain CNU_77-47 chromosome, complete genome		907541	908215	plus	CTTTGAACCACAATTAAATGATATGGCCATTAGTCGTAACATCACAATGGGTATCAAAGAAATCTCTGCTCGTCTTGATTTGATTAGCACAAGTAAAGTTGCTGTCGAAGAAGCTCTTGCAGCTGTAAAATAGTAGAAAATATAAAGGGCGTTTGAGTGAAAACTCAGACGCTTTTTGTGTTTTTAGGAAATCTTAAGCTGCTTACGATATGCTTTTGATAAACTGAAATTATTGTATTAAATACTTAGACTTAAGGGTTAAGTCATGATATAATAAGACGAATAAGGGAGCAAGATATA
CP116393	CP116393.1 Streptococcus suis strain SS/UPM/MY/F001 chromosome, complete genome		2012611	2011945	minus	CTCAGTCAAACTCGAGTACTTCTTCTGATGAAGTGAATGCTTTAAAAGAGAAGAATCAAGAAATTAAAGCTCAAATTTCAGGGGATAGTAGTTCTTCTAATCAATAAACATTGAGATTTTGGTTTCTACTTGTTCCATGATATAATGAACACGTATCAATAAATAGTTAGTTAAAGCCTACCCGATCATTCATTTTTAAGATGGTCACAGCGGGACTTTATCTAACCATTTCTATTAAAGACCATGCCCTGTGCCCAGGTCTTTGGTTTGTTTATTAAACCGAAACGTAAGGAGTATATG
CP010867	CP010867.1 Streptococcus agalactiae strain SS1, complete genome		1016780	1016113	minus	AAACTTTTTCGAGCCTCAATTAAGCGATATGGCGATTAGCCGTAATATTTCAATGGGAATTAAAGAAATTTCTGCTCGTGTCCTTTTAATCACGAAGCAAAAAGAAGAAGTTATCAATACTATCAAAAAATATATCTAATAAACTCAAATAGAGATTGATGGATTATTCAATCTCTATTTCTTTGTCTGTGTCATGAAATTAGTTGACATAAAACATACTTTATTTAGGATTTATTAAGCAAAGTTTGGTATTCTAATATTAATAGTTCAGATAAAATATGTACATCGAAAGGATATACT
CP082205	CP082205.1 Streptococcus suis strain AKJ18 chromosome, complete genome		1410914	1410248	minus	AGTCAAGGTATGCCCCCTGGTCAAGGGACAACTCCTCCAGATGCTACAAGTGGTGCAACACAATCAAATACTTCTTCAGACGAAGTTAATGCCTTAAAAGAGAAAAATCAAGAAATAAAGGACCAAATTTCAGGTAGTTCAAGCACTTCAAACCAATAGGAAAAATAAGAAAAAAGTGGTATAATTGACCCAGCTTTGTTGGTCATACAGAGTGAACTCGATAAAAGTGACAGAAAATCAAAGTTCAAGTTCTTCCTTAGTTCCTTGAACGATTTTACATAGTAGAAAAAGGTGAAAAAT
CP071697	CP071697.1 Streptococcus suis strain 1112S chromosome, complete genome		994697	995363	plus	GCCACCTGGACAAGGTACCCTCCCTCATGATGCAACAAGTGGAGCAACTCAGTCAAATTCGAGTACTTCTTCTGATGAAGTGAATGCTTTAAAAGAGAAGAATCAAGAAATAAAATCCCAAATTTCAGGTAGTTCTAGCACTTCAAACCAATAGGAAAAATTTGAGATAAGTGGTATAATGAATTAAACTCTGACAGAAATGCAGAGGCAACTTATTAAAGTGAAAAAATATGTTCAAAGACCAAGTTTTTACTTGTGTCTTTGAATTGTCTTTTAGATGTTAGGTTAAGGAGATAGACA
CP140642	CP140642.1 Streptococcus agalactiae strain NN105 chromosome, complete genome		1846766	1847433	plus	AACTTTTTCGAGCCTCAATTAAGCGATATGGCGATTAGCCGTAATATTTCAATGGGAATTAAAGAAATTTCTGCTCGTGTCCTTTTAATCACGAAGCAAAAAGAAGAAGTTATCAATACTATCAAAAAATATATCTAATAAACTCAAATAGAGATTGATGGATTATTCAATCTCTATTTCTTTGTCTGTGTCATGAAATTAGTTGACATAAAACATACTTTATTTAGGATTTATTAAGCAAAGTTTGGTATTCTAATATTAATAGTTCAGATAAAATATGTACATCGAAAGGATATACTA
CP145866	CP145866.1 Streptococcus salivarius strain KSS9 chromosome, complete genome		1208452	1207778	minus	GCTCTTACAGGTGATGTTATGACCATGCCAGGTCTTCCAAAAGCTCCAGCAGCCCTTAAAATGGACGTTTCTGAAGACGGAACAGCTGTTGGTTTGTTCTAAGAAGAAATATCGATATAAAACAGTACCTATTGGTGCTGTTTTTTCGTTTCAGTTATGAAAAACTTAAGGAAAGTATAGTAGACTGAATCTAAATAAAAGAAGATCAAAGCACTAGATGATTATGTGTATTTTAGATATAATGATAAAACTTAGTCAAAGTGTTCTTTGTATCTTTGACACCTAACAAGGGGGATAACT
CP020451	CP020451.2 Streptococcus salivarius strain FDAARGOS_259 chromosome, complete genome		2011583	2012257	plus	CTCTTACAGGTGATGTTATGACCATGCCAGGTCTTCCAAAAGCTCCAGCAGCCCTTAAAATGGACGTTTCTGAAGACGGAACAGCTGTTGGTTTGTTCTAAGAAGAAATATCGATATAAAACAGTACCTATTGGTGCTGTTTTTTCGTTTCAGTTATGAAAAACTTAAGGAAAGTATAGTAGACTGAATCTAAATAAAAGAAGATCAAAGCACTAGATGATTATGTGTATTTTAGATATAATGATAAAACTTAGTCAAAGTGTTCTTTGTATCTTTGACACCTAACAAGGGGGATAACTA
CP150201	CP150201.1 Streptococcus sp. FSL R7-0248 chromosome, complete genome		1202354	1201680	minus	GCTCTTACAGGTGATGTTATGACCATGCCTGGTCTTCCAAAAGCACCAGCAGCCCTCAAGATGGACGTAGCTGAAGACGGAACAGCTGTTGGTTTGTTCTAAGAAGAAATATCGATATAAAACAGTACCTATTGGTGCTGTTTTTTCGTTTCAGTTATGAAAAACTTAAGGAAAGTATAGTAGACTGAATCTAAATAAAAGAAGATCAAAGCACTAGATGATTATGTGTATTTTAGATATAATGATAAGACTTAGTCAAAGTGTTCTTTGTATCTTTGACACCTAACAAGGGGGATAACT
CP015282	CP015282.1 Streptococcus salivarius strain ATCC 27945, complete genome		346653	347327	plus	TCTTACAGGTGACGTCATGACAATGCCTGGTCTTCCAAAAGCACCAGCAGCCCTCAAGATGGACGTAGCTGAAGACGGAACAGCTGTTGGTTTGTTCTAAGAAGAAATATCGATATAAAACAGTACCTATTGGTGCTGTTTTTTTTGTTTGAGTTATGAAAAACTTAAGGAAAGTTTAGTAGACTAAATCTAAATAAAATAAGATCAAAGCACTAGATGATTACGTCTATTTTAGATATAATGATAAAACTTAGTCAAAGTGTTATTTGTATCTTTGACACCTAACAAGGGGGATAACTA
CP137602	CP137602.1 Streptococcus parasuis strain 221006 chromosome, complete genome		864007	864674	plus	CTGTCAATAGGTATCATCGGGAAATATATTTCTAAAATTTTCTTAGAAACAAAGAAAAGGCCAATTTATATCATTAAAGAGTCAAATATTGATTAATTAACAAGTGTAAGTAATAACTGCCCTGCCATTAAAAGAGAAAGTACCAAAAGTCTTTCTCTCTTTTTTATTATATATACACCTTTTAGTTCTATTTAAGCCATGTTTGATATAATTTAGGTAAATAATTATAAAAAGCTATTAGGCGTTTTAATGAAATTTTTATGGTATACTGATGATAAAACGCTAAGGGAAGGTAACCTA
CP073632	CP073632.1 Streptococcus parasuis strain NN1 chromosome, complete genome		924452	925119	plus	CTGTCAATAGGTATCATCGGGAAATATATTTCTAAAATTTTCTTAGAAACAAAGAAAAGGCCAATTTATATCATTAAAGAGTCAAATATTGATTAATTAACAAGTGTAAGTAATAACTGCCCTGCCATTAAAAGAGAAAGTACCAAAAGTCTTTCTCTCTTTTTTATTATATATACACCTTTTAGTTCTATTTAAGCCATGTTTGATATAATTTAGGTAAATAATTATAAAAAGCTATTAGGCGTTTTAATGAAATTTTTATGGTATACTGATGATAAAACGCTAAGGGAAGGTAACCTA
AP024280	AP024280.1 Streptococcus parasuis SUT-503 DNA, complete genome		940008	940658	plus	GAGGTGGTCAAGGTATGACTCCACCAGATGCAACGAGCGGGGCATCTGGTGGAGTCAACTACAAGTGAAAATTCTAGCTCATCGGATGAAGTGAATGAGTTGAAGAAGCGGAATGAAGAAATAAAAGCACAAATAGAAAATGAGGAAAGCACAACGGATTTACCGGGACGGTTTTCAGACCTAACAGTTGATTGGTCTGCCTTTTTTTGCTTTTTTTTTTTTTTTTTTTTAATGATACGGCGACCACCGAGATCTACACTTATGCGATCGTCGGCAGCGTCAGATGTGTATAAGAGACAG
AP024277	AP024277.1 Streptococcus parasuis SUT-380 DNA, complete genome		944085	944752	plus	ATGCCCAATGAACATGGGCGAGGTAGCGGTCGAGGTGGTCAACGCATGACTCCACCAGATGTAACGAGCGGGGCATCACAATCGGATTCAACTACAAGTGAAAATTCTAGCTCATCAGATGAAGTGAATGAGTTGAAGAAACGAAATGAAGAAATAAAAGCACAAATAGAAAACGAGGAAAGCTCAACTGAATAGAAACACAATCTATTTTAGTTTTTAATAATCCATGTTATAATATTGAGGAAAAGACAGTAAATGAAATAGGAATGGTTTCCTGAAGTAGAGAAAAGGAGAAATGAA
CP066093	CP066093.1 Streptococcus salivarius strain FDAARGOS_1045 chromosome, complete genome		829467	830141	plus	CTCTTACAGGTGACGTCATGACAATGCCTGGTCTTCCAAAAGCACCAGCAGCCCTCAAGATGGACGTAGCTGAAGACGGAACAGCTGTTGGTTTGTTCTAAGAAGAAATATCGATATAAAACAGTACCTATTGGTGCTGTTTTTTCGTTTCAGTTATGAAAAACTTAAGGAAAGTATAGTAGACTGAATCTAAATAAAAGAAGATCAAAGCACTAGATGATTATGTGTATTTTATATATAATGATAAAACTTAGTCAAAGTGTTCTTTGTATCTTTGACACCTAACAAGGGGGATAACTA
CP030928	CP030928.1 Streptococcus thermophilus strain CS18 chromosome, complete genome		762215	762889	plus	GGATTCATCGTGGCTCTCACAGGTGATGTTATGACCATGCCAGGTCTTCCAAAAGCCCCAGCGGCCCTCAAGATGGATGTTACTGAAGATGGAACAGCAGTTGGTTTGTTCTAATAACGAATATTTCTTTAAAGCAGTGCCTATAGGTGCTGTTTTTTGCTCCATTCTTAAGGAAAATAAGGTAAACTGAGTCTAAATAAAAGAAATTAATGCACTAGAAGATTAGATGTATTTTCGATATAATAGGATGATTTAGAGAGATATATGACTAGGTTTTACACCTAGCAAGAGGGATAACTA
CP028896	CP028896.1 Streptococcus thermophilus strain CS5 chromosome, complete genome		763207	763881	plus	GGATTCATCGTGGCTCTCACAGGTGATGTTATGACCATGCCAGGTCTTCCAAAAGCCCCAGCGGCCCTCAAGATGGATGTTACTGAAGATGGAACAGCAGTTGGTTTGTTCTAATAACGAATATTTCTTTAAAGCAGTGCCTATAGGTGCTGTTTTTTGCTCCATTCTTAAGGAAAATAAGGTAAACTGAGTCTAAATAAAAGAAATTAATGCACTAGAAGATTAGATGTATTTTCGATATAATAGGATGATTTAGAGAGATATATGACTAGGTTTTACACCTAGCAAGAGGGATAACTA
CP047191	CP047191.1 Streptococcus thermophilus strain EU01 chromosome, complete genome		1716368	1715694	minus	TGGATTCATCGTGGCTCTCACAGGTGATGTTATGACCATGCCAGGTCTTCCAAAAGCCCCAGCGGCCCTCAAGATGGATGTTACTGAAGATGGAACAGCAGTTGGTTTGTTCTAATAACGAATATTTCTTTAAAGCAGTGCCTATAGGTGCTGTTTTTTGCTCCATTCTTAAGGAAAATAAGGTAAACTGAGTTTAAATAAAAGAAATTAATGCACTAGAAGATTAGGTGTATTTTCGATATAATAGGATGATTTAGAGAGATCTATGACTAGGTTTTACACCTAGCAAGAGGGATAACT
CP174173	CP174173.1 Streptococcus thermophilus strain MRD6044 chromosome		824105	824779	plus	GGATTCATCGTGGCTCTCACAGGTGATGTTATGACCATGCCAGGTCTTCCAAAAGCCCCAGCGGCCCTCAAGATGGATGTTACTGAAGATGGAACAGCAGTTGGTTTGTTCTAATAACGAATATTTCTTTAAAGCAGTGCCTATAGGTGCTGTTTTTTGCTCCATTCTTAAGGAAAATAAGGTAAACTGAGTTTAAATAAAAGAAATTAATGCACTAGAAGATTAGGTGTATTTTCGATATAATAGGATGATTTAGAGAGATCTATGACTAGGTTTTACACCTAGCAAGAGGGATAACTA
CP065788	CP065788.1 Streptococcus thermophilus strain RR chromosome, complete genome		1035405	1034731	minus	TGGATTCATCGTGGCTCTCACAGGTGATGTTATGACCATGCCAGGTCTTCCAAAAGCCCCAGCGGCCCTCAAGATGGATGTTACTGAAGATGGAACAGCAGTTGGTTTGTTCTAATAACGAATATTTCTTTAAAGCAGTGCCTATAGGTGCTGTTTTTTGCTCCATTCTTAAGGAAAATAAGGTAAACTGAGTTTAAATAAAAGAAATTAATGCACTAGAAGATTAGGTGTATTTTCGATATAATAGGATGATTTAGAGAGATCTATGACTAGGTTTTACACCTAGCAAGAGGGATAACT
CP065787	CP065787.1 Streptococcus thermophilus strain MM8 chromosome, complete genome		736845	737519	plus	GGATTCATCGTGGCTCTCACAGGTGATGTTATGACCATGCCAGGTCTTCCAAAAGCCCCAGCGGCCCTCAAGATGGATGTTACTGAAGATGGAACAGCAGTTGGTTTGTTCTAATAACGAATATTTCTTTAAAGCAGTGCCTATAGGTGCTGTTTTTTGCTCCATTCTTAAGGAAAATAAGGTAAACTGAGTTTAAATAAAAGAAATTAATGCACTAGAAGATTAGGTGTATTTTCGATATAATAGGATGATTTAGAGAGATATACGACTAGGTTTTACACCTAGCAAGAGGGATAACTA
CP065478	CP065478.1 Streptococcus thermophilus strain 4134 chromosome, complete genome		761390	762064	plus	GGATTCATCGTGGCTCTCACAGGTGATGTTATGACCATGCCAGGTCTTCCAAAAGCCCCAGCGGCCCTCAAGATGGATGTTACTGAAGATGGAACAGCAGTTGGTTTGTTCTAATAACGAATATTTCTTTAAAGCAGTGCCTATAGGTGCTGTTTTTTGCTCCATTCTTAAGGAAAATAAGGTAAACTGAGTCTAAATAAAAGAAATTAATGCACTAGAAGATTAGATGTATTTTCGATATAATAGGATGATTTAGAGAGATATATGACTAGGTTTTACACCTAGCAAGAGGGATAACTA
CP035306	CP035306.1 Streptococcus thermophilus strain IDCC2201 chromosome, complete genome		1681872	1682546	plus	GGATTCATCGTGGCTCTCACAGGTGATGTTATGACCATGCCAGGTCTTCCAAAAGCCCCAGCGGCCCTCAAGATGGATGTTACTGAAGATGGAACAGCAGTTGGTTTGTTCTAATAACGAATATTTCTTTAAAGCAGTGCCTATAGGTGCTGTTTTTTGCTCCATTCTTAAGGAAAATAAGGTAAACTGAGTTTAAATAAAAGAAATTAATGCACTAGAAGATTAGGTGTATTTTCGATATAATAGGATGATTTAGAGAGATCTATGACTAGGTTTTACACCTAGCAAGAGGGATAACTA
CP072778	CP072778.1 Streptococcus thermophilus strain S24748 chromosome, complete genome		827833	828507	plus	GGATTCATCGTGGCTCTCACAGGTGATGTTATGACCATGCCAGGTCTTCCAAAAGCCCCAGCGGCCCTCAAGATGGATGTTACTGAAGATGGAACAGCAGTTGGTTTGTTCTAATAACGAATATTTCTTTAAAGCAGTGCCTATAGGTGCTGTTTTTTGCTCCATTCTTAAGGAAAATAAGGTAAACTGAGTTTAAATAAAAGAAATTAATGCACTAGAAGATTAGGTGTATTTTCGACATAATAGGATGATTTAGAGAGATCTATGACTAGGTTTTACACCTAGCAAGAGGGATAACTA
CP072442	CP072442.1 Streptococcus thermophilus strain S24726 chromosome, complete genome		786505	787179	plus	GGATTCATCGTGGCTCTCACAGGTGATGTTATGACCATGCCAGGTCTTCCAAAAGCCCCAGCGGCCCTCAAGATGGATGTTACTGAAGATGGAACAGCAGTTGGTTTGTTCTAATAACGAATATTTCTTTAAAGCAGTGCCTATAGGTGCTGTTTTTTGCTCCATTCTTAAGGAAAATAAGGTAAACTGAGTTTAAATAAAAGAAATTAATGCACTAGAAGATTAGGTGTATTTTCGATATAATAGGATGATTTAGAGAGATCTATGACTAGGTTTTACACCTAGCAAGAGGGATAACTA
CP072441	CP072441.1 Streptococcus thermophilus strain S24728 chromosome, complete genome		786488	787162	plus	GGATTCATCGTGGCTCTCACAGGTGATGTTATGACCATGCCAGGTCTTCCAAAAGCCCCAGCGGCCCTCAAGATGGATGTTACTGAAGATGGAACAGCAGTTGGTTTGTTCTAATAACGAATATTTCTTTAAAGCAGTGCCTATAGGTGCTGTTTTTTGCTCCATTCTTAAGGAAAATAAGGTAAACTGAGTTTAAATAAAAGAAATTAATGCACTAGAAGATTAGGTGTATTTTCGATATAATAGGATGATTTAGAGAGATCTATGACTAGGTTTTACACCTAGCAAGAGGGATAACTA
CP072440	CP072440.1 Streptococcus thermophilus strain S24730 chromosome, complete genome		809443	810117	plus	GGATTCATCGTGGCTCTCACAGGTGATGTTATGACCATGCCAGGTCTTCCAAAAGCCCCAGCGGCCCTCAAGATGGATGTTACTGAAGATGGAACAGCAGTTGGTTTGTTCTAATAACGAATATTTCTTTAAAGCAGTGCCTATAGGTGCTGTTTTTTGCTCCATTCTTAAGGAAAATAAGGTAAACTGAGTTTAAATAAAAGAAATTAATGCACTAGAAGATTAGGTGTATTTTCGATATAATAGGATGATTTAGAGAGATCTATGACTAGGTTTTACACCTAGCAAGAGGGATAACTA
CP072439	CP072439.1 Streptococcus thermophilus strain S24732 chromosome, complete genome		829882	830556	plus	GGATTCATCGTGGCTCTCACAGGTGATGTTATGACCATGCCAGGTCTTCCAAAAGCCCCAGCGGCCCTCAAGATGGATGTTACTGAAGATGGAACAGCAGTTGGTTTGTTCTAATAACGAATATTTCTTTAAAGCAGTGCCTATAGGTGCTGTTTTTTGCTCCATTCTTAAGGAAAATAAGGTAAACTGAGTTTAAATAAAAGAAATTAATGCACTAGAAGATTAGGTGTATTTTCGACATAATAGGATGATTTAGAGAGATCTATGACTAGGTTTTACACCTAGCAAGAGGGATAACTA
CP072438	CP072438.1 Streptococcus thermophilus strain S24733 chromosome, complete genome		829218	829892	plus	GGATTCATCGTGGCTCTCACAGGTGATGTTATGACCATGCCAGGTCTTCCAAAAGCCCCAGCGGCCCTCAAGATGGATGTTACTGAAGATGGAACAGCAGTTGGTTTGTTCTAATAACGAATATTTCTTTAAAGCAGTGCCTATAGGTGCTGTTTTTTGCTCCATTCTTAAGGAAAATAAGGTAAACTGAGTTTAAATAAAAGAAATTAATGCACTAGAAGATTAGGTGTATTTTCGACATAATAGGATGATTTAGAGAGATCTATGACTAGGTTTTACACCTAGCAAGAGGGATAACTA
CP072431	CP072431.1 Streptococcus thermophilus strain S24745 chromosome, complete genome		1141968	1141294	minus	TGGATTCATCGTGGCTCTCACAGGTGATGTTATGACCATGCCAGGTCTTCCAAAAGCCCCAGCGGCCCTCAAGATGGATGTTACTGAAGATGGAACAGCAGTTGGTTTGTTCTAATAACGAATATTTCTTTAAAGCAGTGCCTATAGGTGCTGTTTTTTGCTCCATTCTTAAGGAAAATAAGGTAAACTGAGTTTAAATAAAAGAAATTAATGCACTAGAAGATTAGGTGTATTTTCGACATAATAGGATGATTTAGAGAGATCTATGACTAGGTTTTACACCTAGCAAGAGGGATAACT
CP072429	CP072429.1 Streptococcus thermophilus strain S24747 chromosome, complete genome		763277	763951	plus	GGATTCATCGTGGCTCTCACAGGTGATGTTATGACCATGCCAGGTCTTCCAAAAGCCCCAGCGGCCCTCAAGATGGATGTTACTGAAGATGGAACAGCAGTTGGTTTGTTCTAATAACGAATATTTCTTTAAAGCAGTGCCTATAGGTGCTGTTTTTTGCTCCATTCTTAAGGAAAATAAGGTAAACTGAGTTTAAATAAAAGAAATTAATGCACTAGAAGATTAGGTGTATTTTCGATATAATAGGATGATTTAGAGAGATCTATGACTAGGTTTTACACCTAGCAAGAGGGATAACTA
CP072427	CP072427.1 Streptococcus thermophilus strain S24750 chromosome, complete genome		821755	822429	plus	GGATTCATCGTGGCTCTCACAGGTGATGTTATGACCATGCCAGGTCTTCCAAAAGCCCCAGCGGCCCTCAAGATGGATGTTACTGAAGATGGAACAGCAGTTGGTTTGTTCTAATAACGAATATTTCTTTAAAGCAGTGCCTATAGGTGCTGTTTTTTGCTCCATTCTTAAGGAAAATAAGGTAAACTGAGTTTAAATAAAAGAAATTAATGCACTAGAAGATTAGGTGTATTTTCGACATAATAGGATGATTTAGAGAGATCTATGACTAGGTTTTACACCTAGCAAGAGGGATAACTA
CP072430	CP072430.1 Streptococcus thermophilus strain S24746 chromosome, complete genome		749783	750457	plus	GGATTCATCGTGGCTCTCACAGGTGATGTTATGACCATGCCAGGTCTTCCAAAAGCCCCAGCGGCCCTCAAGATGGATGTTACTGAAGATGGAACAGCAGTTGGTTTGTTCTAATAACGAATATTTCTTTAAAGCAGTGCCTATAGGTGCTGTTTTTTGCTCCATTCTTAAGGAAAATAAGGTAAACTGAGTTTAAATAAAAGAAATTAATGCACTAGAAGATTAGGTGTATTTTCGACATAATAGGATGATTTAGAGAGATCTATGACTAGGTTTTACACCTAGCAAGAGGGATAACTA
CP072428	CP072428.1 Streptococcus thermophilus strain S24749 chromosome, complete genome		967724	967050	minus	TGGATTCATCGTGGCTCTCACAGGTGATGTTATGACCATGCCAGGTCTTCCAAAAGCCCCAGCGGCCCTCAAGATGGATGTTACTGAAGATGGAACAGCAGTTGGTTTGTTCTAATAACGAATATTTCTTTAAAGCAGTGCCTATAGGTGCTGTTTTTTGCTCCATTCTTAAGGAAAATAAGGTAAACTGAGTTTAAATAAAAGAAATTAATGCACTAGAAGATTAGGTGTATTTTCGATATAATAGGATGATTTAGAGAGATCTATGACTAGGTTTTACACCTAGCAAGAGGGATAACT
CP025399	CP025399.1 Streptococcus thermophilus strain GABA chromosome, complete genome		757204	757878	plus	GATTCATCGTGGCTCTCACAGGTGATGTTATGACCATGCCAGGTCTTCCAAAAGCCCCAGCGGCCCTCAAGATGGATGTTACTGAAGATGGAACAGCAGTTGGTTTGTTCTAATAACGAATATTTCTTTAAAGCAGTGCCTATAGGTGCTGTTTTTTTGCTCCATTCTTAAGGAAAATAAGGTAAACTGAGTTTAAATAAAAGAAATTAATGCACTAGAAGATTAGGTGTATTTTCGATATAATAGGATGATTTAGAGAGATCTATGACTAGGTTTTACACCTAGCAAGAGGGATAACTA
CP025216	CP025216.1 Streptococcus thermophilus strain DGCC 7710 chromosome, complete genome		757275	757949	plus	GGATTCATCGTGGCTCTCACAGGTGATGTTATGACCATGCCAGGTCTTCCAAAAGCCCCAGCGGCCCTCAAGATGGATGTTACTGAAGATGGAACAGCAGTTGGTTTGTTCTAATAACGAATATTTCTTTAAAGCAGTGCCTATAGGTGCTGTTTTTTGCTCCATTCTTAAGGAAAATAAGGTAAACTGAGTCTAAATAAAAGAAATTAATGCACTAGAAGATTAGATGTATTTTCGATATAATAGGATGATTTAGAGAGATATATGACTAGGTTTTACACCTAGCAAGAGGGATAACTA
CP017064	CP017064.1 Streptococcus thermophilus strain ST3, complete genome		774938	775612	plus	GATTCATCGTGGCTCTCACAGGTGATGTTATGACCATGCCAGGTCTTCCAAAAGCCCCAGCGGCCCTCAAGATGGATGTTACTGAAGATGGAACAGCAGTTGGTTTGTTCTAATAACGAATATTTCTTTAAAGCAGTGCCTATAGGTGCTGTTTTTTTGCTCCATTCTTAAGGAAAATAAGGTAAACTGAGTTTAAATAAAAGAAATTAATGCACTAGAAGATTAGGTGTATTTTCGATATAATAGGATGATTTAGAGAGATCTATGACTAGGTTTTACACCTAGCAAGAGGGATAACTA
CP065493	CP065493.1 Streptococcus thermophilus strain 4021 chromosome, complete genome		771841	772515	plus	GATTCATCGTGGCTCTCACAGGTGATGTTATGACCATGCCAGGTCTTCCAAAAGCCCCAGCGGCCCTCAAGATGGATGTTACTGAAGATGGAACAGCAGTTGGTTTGTTCTAATAACGAATATTTCTTTAAAGCAGTGCCTATAGGTGCTGTTTTTTTGCTCCATTCTTAAGGAAAATAAGGTAAACTGAGTTTAAATAAAAGAAATTAATGCACTAGAAGATTAGGTGTATTTTCGATATAATAGGATGATTTAGAGAGATCTATGACTAGGTTTTACACCTAGCAAGAGGGATAACTA
CP065384	CP065384.1 Streptococcus thermophilus strain 1A chromosome, complete genome		768062	768736	plus	GATTCATCGTGGCTCTCACAGGTGATGTTATGACCATGCCAGGTCTTCCAAAAGCCCCAGCGGCCCTCAAGATGGATGTTACTGAAGATGGAACAGCAGTTGGTTTGTTCTAATAACGAATATTTCTTTAAAGCAGTGCCTATAGGTGCTGTTTTTTTGCTCCATTCTTAAGGAAAATAAGGTAAACTGAGTTTAAATAAAAGAAATTAATGCACTAGAAGATTAGGTGTATTTTCGATATAATAGGATGATTTAGAGAGATCTATGACTAGGTTTTACACCTAGCAAGAGGGATAACTA
CP065492	CP065492.1 Streptococcus thermophilus strain 4145 chromosome, complete genome		752485	753159	plus	GGATTCATCGTGGCTCTCACAGGTGATGTTATGACCATGCCAGGTCTTCCAAAAGCCCCAGCGGCCCTCAAGATGGATGTTACTGAAGATGGAACAGCAGTTGGTTTGTTCTAATAACGAATATTTCTTTAAAGCAGTGCCTATAGGTGCTGTTTTTTGCTCCATTCTTAAGGAAAATAAGGTAAACTGAGTTTAAATAAAAGAAATTAATGCACTAGAAGATTAGGTGTATTTTCGATATAATAGGATGATTTAGAGAGATCTATGACTAGGTTTTACACCTAGCAAGAGGGATAACTA
CP065488	CP065488.1 Streptococcus thermophilus strain AVA1121 chromosome, complete genome		748305	748979	plus	TGGATTCATCGTGGCTCTCACAGGTGATGTTATGACCATGCCAGGTCTTCCAAAAGCCCCAGCGGCCCTCAAGATGGATGTTACTGAAGATGGAACAGCAGTTGGTTTGTTCTAATAACGAATATTTCTTTAAAGCAGTGCCTATAGGTGCTGTTTTTTGCTCCATTCTTAAGGAAAATAAGGTAAACTGAGTTTAAATAAAAGAAATTAATGCACTAGAAGATTAGGTGTATTTCGATATAATAGGATGATTTAGAGAGATATATGACTAGGTTTTACACCTAGCAAGAGGGATAACTA
CP065484	CP065484.1 Streptococcus thermophilus strain MM1 chromosome, complete genome		1041227	1040553	minus	TGGATTCATCGTGGCTCTCACAGGTGATGTTATGACCATGCCAGGTCTTCCAAAAGCCCCAGCGGCCCTCAAGATGGATGTTACTGAAGATGGAACAGCAGTTGGTTTGTTCTAATAACGAATATTTCTTTAAAGCAGTGCCTATAGGTGCTGTTTTTTGCTCCATTCTTAAGGAAAATAAGGTAAACTGAGTTTAAATAAAAGAAATTAATGCACTAGAAGATTAGGTGTATTTTCGATATAATAGGATGATTTAGAGAGATCTATGACTAGGTTTTACACCTAGCAAGAGGGATAACT
CP065486	CP065486.1 Streptococcus thermophilus strain R1 chromosome, complete genome		769028	769702	plus	GATTCATCGTGGCTCTCACAGGTGATGTTATGACCATGCCAGGTCTTCCAAAAGCCCCAGCGGCCCTCAAGATGGATGTTACTGAAGATGGAACAGCAGTTGGTTTGTTCTAATAACGAATATTTCTTTAAAGCAGTGCCTATAGGTGCTGTTTTTTTGCTCCATTCTTAAGGAAAATAAGGTAAACTGAGTTTAAATAAAAGAAATTAATGCACTAGAAGATTAGGTGTATTTTCGATATAATAGGATGATTTAGAGAGATCTATGACTAGGTTTTACACCTAGCAAGAGGGATAACTA
CP150875	CP150875.1 Streptococcus thermophilus strain TCI125 chromosome, complete genome		389465	390139	plus	GGATTCATCGTGGCTCTCACAGGTGATGTTATGACCATGCCAGGTCTTCCAAAAGCCCCAGCGGCCCTCAAGATGGATGTTACTGAAGATGGAACAGCAGTTGGTTTGTTCTAATAACGAATATTTCTTTAAAGCAGTGCCTATAGGTGCTGTTTTTTGCTCCATTCTTAAGGAAAATAAGGTAAACTGAGTTTAAATAAAAGAAATTAATGCACTAGAAGATTAGGTGTATTTTCGATATAATAGGATGATTTAGAGAGATATACGACTAGGTTTTACACCTAGCAAGAGGGATAACTA
CP019935	CP019935.1 Streptococcus thermophilus strain APC151 chromosome, complete genome		1805269	1805943	plus	GGATTCATCGTGGCTCTCACAGGTGATGTTATGACCATGCCAGGTCTTCCAAAAGCCCCAGCGGCCCTCAAGATGGATGTTACTGAAGATGGAACAGCAGTTGGTTTGTTCTAATAACGAATATTTCTTTAAAGCAGTGCCTATAGGTGCTGTTTTTTGCTCCATTCTTAAGGAAAATAAGGTAAACTGAGTTTAAATAAAAGAAATTAATGCACTAGAAGATTAGGTGTATTTTCGATATAATAGGATGATTTAGAGAGATCTATGACTAGGTTTTACACCTAGCAAGAGGGATAACTA
CP016394	CP016394.1 Streptococcus thermophilus strain ND07, complete genome		58683	58009	minus	TGGATTCATCGTGGCTCTCACAGGTGATGTTATGACCATGCCAGGTCTTCCAAAAGCCCCAGCGGCCCTCAAGATGGATGTTACTGAAGATGGAACAGCAGTTGGTTTGTTCTAATAACGAATATTTCTTTAAAGCAGTGCCTATAGGTGCTGTTTTTTGCTCCATTCTTAAGGAAAATAAGGTAAACTGAGTCTAAATAAAAGAAATTAATGCACTAGAAGATTAGATGTATTTTCGATATAATAGGATGATTTAGAGAGATATATGACTAGGTTTTACACCTAGCAAGAGGGATAACT
CP065496	CP065496.1 Streptococcus thermophilus strain 4067 chromosome, complete genome		744089	744763	plus	GGATTCATCGTGGCTCTCACAGGTGATGTTATGACCATGCCAGGTCTTCCAAAAGCCCCAGCGGCCCTCAAGATGGATGTTACTGAAGATGGAACAGCAGTTGGTTTGTTCTAATAACGAATATTTCTTTAAAGCAGTGCCTATAGGTGCTGTTTTTTGCTCCATTCTTAAGGAAAATAAGGTAAATTGAGTTTAAATAAAAGAAATTAATGCACTAGAAGATTAGGTGTATTTTCGATATAATAGGATGATTTAGAGAGATCTATGACTAGGTTTTACACCTAGCAAGAGGGATAACTA
CP132900	CP132900.1 Streptococcus thermophilus strain CICC 20372 chromosome, complete genome		757757	758431	plus	GGATTCATCGTGGCTCTCACAGGTGATGTTATGACCATGCCAGGTCTTCCAAAAGCCCCAGCGGCCCTCAAGATGGATGTTACTGAAGATGGAACAGCAGTTGGTTTGTTCTAATAACGAATATTTCTTTAAAGCAGTGCCTATAGGTGCTGTTTTTTGCTCCATTCTTAAGGAAAATAAGGTAAACTGAGTCTAAATAAAAGAAATTAATGCACTAGAAGATTAGATGTATTTTCGATATAATAGGATGATTTAGAGAGATATATGACTAGGTTTTACACCTAGCAAGAGGGATAACTA
CP016026	CP016026.1 Streptococcus thermophilus strain KLDS SM, complete genome		70914	71588	plus	GGATTCATCGTGGCTCTCACAGGTGATGTTATGACCATGCCAGGTCTTCCAAAAGCCCCAGCGGCCCTCAAGATGGATGTTACTGAAGATGGAACAGCAGTTGGTTTGTTCTAATAACGAATATTTCTTTAAAGCAGTGCCTATAGGTGCTGTTTTTTGCTCCATTCTTAAGGAAAATAAGGTAAACTGAGTCTAAATAAAAGAAATTAATGCACTAGAAGATTAGATGTATTTTCGATATAATAGGATGATTTAGAGAGATATATGACTAGGTTTTACACCTAGCAAGAGGGATAACTA
CP123436	CP123436.1 Streptococcus thermophilus strain DGCC7710 chromosome		1304164	1304838	plus	GGATTCATCGTGGCTCTCACAGGTGATGTTATGACCATGCCAGGTCTTCCAAAAGCCCCAGCGGCCCTCAAGATGGATGTTACTGAAGATGGAACAGCAGTTGGTTTGTTCTAATAACGAATATTTCTTTAAAGCAGTGCCTATAGGTGCTGTTTTTTGCTCCATTCTTAAGGAAAATAAGGTAAACTGAGTCTAAATAAAAGAAATTAATGCACTAGAAGATTAGATGTATTTTCGATATAATAGGATGATTTAGAGAGATATATGACTAGGTTTTACACCTAGCAAGAGGGATAACTA
CP012588	CP012588.1 Streptococcus thermophilus strain MN-BM-A01, complete genome		848855	848181	minus	TGGATTCATCGTGGCTCTCACAGGTGATGTTATGACCATGCCAGGTCTTCCAAAAGCCCCAGCGGCCCTCAAGATGGATGTTACTGAAGATGGAACAGCAGTTGGTTTGTTCTAATAACGAATATTTCTTTAAAGCAGTGCCTATAGGTGCTGTTTTTTGCTCCATTCTTAAGGAAAATAAGGTAAACTGAGTTTAAATAAAAGAAATTAATGCACTAGAAGATTAGGTGTATTTTCGATATAATAGGATGATTTAGAGAGATCTATGACTAGGTTTTACACCTAGCAAGAGGGATAACT
CP010999	CP010999.1 Streptococcus thermophilus strain MN-BM-A02, complete genome		753906	754580	plus	GGATTCATCGTGGCTCTCACAGGTGATGTTATGACCATGCCAGGTCTTCCAAAAGCCCCAGCGGCCCTCAAGATGGATGTTACTGAAGATGGAACAGCAGTTGGTTTGTTCTAATAACGAATATTTCTTTAAAGCAGTGCCTATAGGTGCTGTTTTTTGCTCCATTCTTAAGGAAAATAAGGTAAACTGAGTCTAAATAAAAGAAATTAATGCACTAGAAGATTAGATGTATTTTCGATATAATAGGATGATTTAGAGAGATATATGACTAGGTTTTACACCTAGCAAGAGGGATAACTA
CP011217	CP011217.1 Streptococcus thermophilus strain SMQ-301, complete genome		772079	772753	plus	GATTCATCGTGGCTCTCACAGGTGATGTTATGACCATGCCAGGTCTTCCAAAAGCCCCAGCGGCCCTCAAGATGGATGTTACTGAAGATGGAACAGCAGTTGGTTTGTTCTAATAACGAATATTTCTTTAAAGCAGTGCCTATAGGTGCTGTTTTTTTGCTCCATTCTTAAGGAAAATAAGGTAAACTGAGTTTAAATAAAAGAAATTAATGCACTAGAAGATTAGGTGTATTTTCGATATAATAGGATGATTTAGAGAGATCTATGACTAGGTTTTACACCTAGCAAGAGGGATAACTA
CP101646	CP101646.1 Streptococcus thermophilus strain UCCSt95 chromosome, complete genome		729107	729781	plus	GGATTCATCGTGGCTCTCACAGGTGATGTTATGACCATGCCAGGTCTTCCAAAAGCCCCAGCGGCCCTCAAGATGGATGTTACTGAAGATGGAACAGCAGTTGGTTTGTTCTAATAACGAATATTTCTTTAAAGCAGTGCCTATAGGTGCTGTTTTTTGCTCCATTCTTAAGGAAAATAAGGTAAACTGAGTTTAAATAAAAGAAATTAATGCACTAGAAGATTAGGTGTATTTTCGATATAATAGGATGATTTAGAGAGATCTATGACTAGGTTTTACACCTAGCAAGAGGGATAACTA
CP102538	CP102538.1 Streptococcus thermophilus strain TH-4 chromosome, complete genome		1240420	1239746	minus	GGATTCATCGTGGCTCTCACAGGTGATGTTATGACCATGCCAGGTCTTCCAAAAGCCCCAGCGGCCCTCAAGATGGATGTTACTGAAGATGGAACAGCAGTTGGTTTGTTCTAATAACGAATATTTCTTTAAAGCAGTGCCTATAGGTGCTGTTTTTTTGCTCCATTCTTAAGGAAAATAAGGTAAACTGAGTTTAAATAAAAGAAATTAATGCACTAGAAGATTAGGTGTATTTTCGATATAATAGGATGATTTAGAGAGATCTATGACTAGGTTTTACACCTAGCAAGAGGGATAACT
CP094945	CP094945.1 Streptococcus thermophilus strain VHProbi R08 chromosome, complete genome		1035069	1034395	minus	TGGATTCATCGTGGCTCTCACAGGTGATGTTATGACCATGCCAGGTCTTCCAAAAGCCCCAGCGGCCCTCAAGATGGATGTTACTGAAGATGGAACAGCAGTTGGTTTGTTCTAATAACGAATATTTCTTTAAAGCAGTGCCTATAGGTGCTGTTTTTTGCTCCATTCTTAAGGAAAATAAGGTAAACTGAGTTTAAATAAAAGAAATTAATGCACTAGAAGATTAGGTGTATTTTCGATATAATAGGATGATTTAGAGAGATCTATGACTAGGTTTTACACCTAGCAAGAGGGATAACT
CP050870	CP050870.1 Streptococcus thermophilus strain CS6 chromosome, complete genome		761401	762075	plus	GGATTCATCGTGGCTCTCACAGGTGATGTTATGACCATGCCAGGTCTTCCAAAAGCCCCAGCGGCCCTCAAGATGGATGTTACTGAAGATGGAACAGCAGTTGGTTTGTTCTAATAACGAATATTTCTTTAAAGCAGTGCCTATAGGTGCTGTTTTTTGCTCCATTCTTAAGGAAAATAAGGTAAACTGAGTCTAAATAAAAGAAATTAATGCACTAGAAGATTAGATGTATTTTCGATATAATAGGATGATTTAGAGAGATATATGACTAGGTTTTACACCTAGCAAGAGGGATAACTA
CP030250	CP030250.1 Streptococcus thermophilus strain CS20 chromosome, complete genome		799613	800287	plus	GGATTCATCGTGGCTCTCACAGGTGATGTTATGACCATGCCAGGTCTTCCAAAAGCCCCAGCGGCCCTCAAGATGGATGTTACTGAAGATGGAACAGCAGTTGGTTTGTTCTAATAACGAATATTTCTTTAAAGCAGTGCCTATAGGTGCTGTTTTTTGCTCCATTCTTAAGGAAAATAAGGTAAACTGAGTCTAAATAAAAGAAATTAATGCACTAGAAGATTAGATGTATTTTCGATATAATAGGATGATTTAGAGAGATATATGACTAGGTTTTACACCTAGCAAGAGGGATAACTA
CP006819	CP006819.1 Streptococcus thermophilus ASCC 1275, complete genome		943949	944623	plus	GGATTCATCGTGGCTCTCACAGGTGATGTTATGACCATGCCAGGTCTTCCAAAAGCCCCAGCGGCCCTCAAGATGGATGTTACTGAAGATGGAACAGCAGTTGGTTTGTTCTAATAACGAATATTTCTTTAAAGCAGTGCCTATAGGTGCTGTTTTTTGCTCCATTCTTAAGGAAAATAAGGTAAACTGAGTCTAAATAAAAGAAATTAATGCACTAGAAGATTAGATGTATTTTCGATATAATAGGATGATTTAGAGAGATATATGACTAGGTTTTACACCTAGCAAGAGGGATAACTA
CP065477	CP065477.1 Streptococcus thermophilus strain 4078 chromosome, complete genome		761260	761934	plus	GGATTCATCGTGGCTCTCACAGGTGATGTTATGACCATGCCAGGTCTTCCAAAAGCCCCAGCGGCCCTCAAGATGGATGTTACTGAAGATGGAACAGCAGTTGGTTTGTTCTAATAACGAATATTTCTTTAAAGCAGTGCCTATAGGTGCTGTTTTTTGCTCCATTCTTAAGGAAAATAAGGTAAACTGAGTTTAAATAAAAGAAATTAATGCACTAGAAGATTAGGTGTATTTTCGATATAATAGGATGATTTAGAGAGATCTATGACTAGGTTTTACACCTAGCAAGAGGGATAACTA
CP075363	CP075363.1 Streptococcus thermophilus strain Moz109 chromosome		698886	699560	plus	GATTCATCGTGGCTCTCACAGGTGATGTTATGACCATGCCAGGTCTTCCAAAAGCCCCAGCGGCCCTCAAGATGGATGTTACTGAAGATGGAACAGCAGTTGGTTTGTTCTAATAACGAATATTTCTTTAAAGCAGTGCCTATAGGTGCTGTTTTTTTGCTCCATTCTTAAGGAAAATAAGGTAAACTGAGTTTAAATAAAAGAAATTAATGCACTAGAAGATTAGGTGTATTTTCGATATAATAGGATGATTTAGAGAGATCTATGACTAGGTTTTACACCTAGCAAGAGGGATAACTA
CP061020	CP061020.1 Streptococcus thermophilus strain 24740 chromosome, complete genome		750876	751550	plus	GGATTCATCGTGGCTCTCACAGGTGATGTTATGACCATGCCAGGTCTTCCAAAAGCCCCAGCGGCCCTCAAGATGGATGTTACTGAAGATGGAACAGCAGTTGGTTTGTTCTAATAACGAATATTTCTTTAAAGCAGTGCCTATAGGTGCTGTTTTTTGCTCCATTCTTAAGGAAAATAAGGTAAACTGAGTTTAAATAAAAGAAATTAATGCACTAGAAGATTAGGTGTATTTTCGACATAATAGGATGATTTAGAGAGATCTATGACTAGGTTTTACACCTAGCAAGAGGGATAACTA
CP061021	CP061021.1 Streptococcus thermophilus strain 24739 chromosome, complete genome		785655	786329	plus	GGATTCATCGTGGCTCTCACAGGTGATGTTATGACCATGCCAGGTCTTCCAAAAGCCCCAGCGGCCCTCAAGATGGATGTTACTGAAGATGGAACAGCAGTTGGTTTGTTCTAATAACGAATATTTCTTTAAAGCAGTGCCTATAGGTGCTGTTTTTTGCTCCATTCTTAAGGAAAATAAGGTAAACTGAGTTTAAATAAAAGAAATTAATGCACTAGAAGATTAGGTGTATTTTCGACATAATAGGATGATTTAGAGAGATCTATGACTAGGTTTTACACCTAGCAAGAGGGATAACTA
CP061022	CP061022.1 Streptococcus thermophilus strain 24738 chromosome, complete genome		757690	758364	plus	GGATTCATCGTGGCTCTCACAGGTGATGTTATGACCATGCCAGGTCTTCCAAAAGCCCCAGCGGCCCTCAAGATGGATGTTACTGAAGATGGAACAGCAGTTGGTTTGTTCTAATAACGAATATTTCTTTAAAGCAGTGCCTATAGGTGCTGTTTTTTGCTCCATTCTTAAGGAAAATAAGGTAAACTGAGTTTAAATAAAAGAAATTAATGCACTAGAAGATTAGGTGTATTTTCGACATAATAGGATGATTTAGAGAGATCTATGACTAGGTTTTACACCTAGCAAGAGGGATAACTA
CP061023	CP061023.1 Streptococcus thermophilus strain 13499 chromosome, complete genome		756707	757381	plus	GGATTCATCGTGGCTCTCACAGGTGATGTTATGACCATGCCAGGTCTTCCAAAAGCCCCAGCGGCCCTCAAGATGGATGTTACTGAAGATGGAACAGCAGTTGGTTTGTTCTAATAACGAATATTTCTTTAAAGCAGTGCCTATAGGTGCTGTTTTTTGCTCCATTCTTAAGGAAAATAAGGTAAACTGAGTTTAAATAAAAGAAATTAATGCACTAGAAGATTAGGTGTATTTTCGACATAATAGGATGATTTAGAGAGATCTATGACTAGGTTTTACACCTAGCAAGAGGGATAACTA
CP061025	CP061025.1 Streptococcus thermophilus strain 13496 chromosome, complete genome		787747	788421	plus	GGATTCATCGTGGCTCTCACAGGTGATGTTATGACCATGCCAGGTCTTCCAAAAGCCCCAGCGGCCCTCAAGATGGATGTTACTGAAGATGGAACAGCAGTTGGTTTGTTCTAATAACGAATATTTCTTTAAAGCAGTGCCTATAGGTGCTGTTTTTTGCTCCATTCTTAAGGAAAATAAGGTAAACTGAGTTTAAATAAAAGAAATTAATGCACTAGAAGATTAGGTGTATTTTCGACATAATAGGATGATTTAGAGAGATCTATGACTAGGTTTTACACCTAGCAAGAGGGATAACTA
CP003499	CP003499.1 Streptococcus thermophilus MN-ZLW-002, complete genome		1035212	1034538	minus	TGGATTCATCGTGGCTCTCACAGGTGATGTTATGACCATGCCAGGTCTTCCAAAAGCCCCAGCGGCCCTCAAGATGGATGTTACTGAAGATGGAACAGCAGTTGGTTTGTTCTAATAACGAATATTTCTTTAAAGCAGTGCCTATAGGTGCTGTTTTTTGCTCCATTCTTAAGGAAAATAAGGTAAACTGAGTTTAAATAAAAGAAATTAATGCACTAGAAGATTAGGTGTATTTTCGATATAATAGGATGATTTAGAGAGATCTATGACTAGGTTTTACACCTAGCAAGAGGGATAACT
LR822042	LR822042.1 Streptococcus thermophilus isolate STH_CIRM_1358 genome assembly, chromosome: STHERMO		741785	742459	plus	GGATTCATCGTGGCTCTCACAGGTGATGTTATGACCATGCCAGGTCTTCCAAAAGCCCCAGCGGCCCTCAAGATGGATGTTACTGAAGATGGAACAGCAGTTGGTTTGTTCTAATAACGAATATTTCTTTAAAGCAGTGCCTATAGGTGCTGTTTTTTGCTCCATTCTTAAGGAAAATAAGGTAAACTGAGTTTAAATAAAAGAAATTAATGCACTAGAAGATTAGGTGTATTTTCGATATAATAGGATGATTTAGAGAGATCTATGACTAGGTTTTACACCTAGCAAGAGGGATAACTA
LR822036	LR822036.1 Streptococcus thermophilus isolate STH_CIRM_1055 genome assembly, chromosome: STHERMO		761259	761933	plus	GGATTCATCGTGGCTCTCACAGGTGATGTTATGACCATGCCAGGTCTTCCAAAAGCCCCAGCGGCCCTCAAGATGGATGTTACTGAAGATGGAACAGCAGTTGGTTTGTTCTAATAACGAATATTTCTTTAAAGCAGTGCCTATAGGTGCTGTTTTTTGCTCCATTCTTAAGGAAAATAAGGTAAACTGAGTTTAAATAAAAGAAATTAATGCACTAGAAGATTAGGTGTATTTTCGATATAATAGGATGATTTAGAGAGATCTATGACTAGGTTTTACACCTAGCAAGAGGGATAACTA
LR822035	LR822035.1 Streptococcus thermophilus isolate STH_CIRM_1051 genome assembly, chromosome: STHERMO		1042738	1042064	minus	TGGATTCATCGTGGCTCTCACAGGTGATGTTATGACCATGCCAGGTCTTCCAAAAGCCCCAGCGGCCCTCAAGATGGATGTTACTGAAGATGGAACAGCAGTTGGTTTGTTCTAATAACGAATATTTCTTTAAAGCAGTGCCTATAGGTGCTGTTTTTTGCTCCATTCTTAAGGAAAATAAGGTAAACTGAGTTTAAATAAAAGAAATTAATGCACTAGAAGATTAGGTGTATTTTCGATATAATAGGATGATTTAGAGAGATCTATGACTAGGTTTTACACCTAGCAAGAGGGATAACT
LR822032	LR822032.1 Streptococcus thermophilus isolate STH_CIRM_1050 genome assembly, chromosome: STHERMO		746366	747040	plus	GGATTCATCGTGGCTCTCACAGGTGATGTTATGACCATGCCAGGTCTTCCAAAAGCCCCAGCGGCCCTCAAGATGGATGTTACTGAAGATGGAACAGCAGTTGGTTTGTTCTAATAACGAATATTTCTTTAAAGCAGTGCCTATAGGTGCTGTTTTTTGCTCCATTCTTAAGGAAAATAAGGTAAATTGAGTTTAAATAAAAGAAATTAATGCACTAGAAGATTAGGTGTATTTTCGATATAATAGGATGATTTAGAGAGATCTATGACTAGGTTTTACACCTAGCAAGAGGGATAACTA
LR822031	LR822031.1 Streptococcus thermophilus isolate STH_CIRM_1047 genome assembly, chromosome: STHERMO		735613	736287	plus	GGATTCATCGTGGCTCTCACAGGTGATGTTATGACCATGCCAGGTCTTCCAAAAGCCCCAGCGGCCCTCAAGATGGATGTTACTGAAGATGGAACAGCAGTTGGTTTGTTCTAATAACGAATATTTCTTTAAAGCAGTGCCTATAGGTGCTGTTTTTTGCTCCATTCTTAAGGAAAATAAGGTAAACTGAGTTTAAATAAAAGAAATTAATGCACTAGAAGATTAGGTGTATTTTCGATATAATAGGATGATTTAGAGAGATATACGACTAGGTTTTACACCTAGCAAGAGGGATAACTA
LR822029	LR822029.1 Streptococcus thermophilus isolate STH_CIRM_1035 genome assembly, chromosome: STHERMO		1080016	1079342	minus	TGGATTCATCGTGGCTCTCACAGGTGATGTTATGACCATGCCAGGTCTTCCAAAAGCCCCAGCGGCCCTCAAGATGGATGTTACTGAAGATGGAACAGCAGTTGGTTTGTTCTAATAACGAATATTTCTTTAAAGCAGTGCCTATAGGTGCTGTTTTTTGCTCCATTCTTAAGGAAAATAAGGTAAACTGAGTTTAAATAAAAGAAATTAATGCACTAGAAGATTAGGTGTATTTTCGATATAATAGGATGATTTAGAGAGATCTATGACTAGGTTTTACACCTAGCAAGAGGGATAACT
LR822019	LR822019.1 Streptococcus thermophilus isolate STH_CIRM_772 genome assembly, chromosome: STHERMO		733343	734017	plus	GGATTCATCGTGGCTCTCACAGGTGATGTTATGACCATGCCAGGTCTTCCAAAAGCCCCAGCGGCCCTCAAGATGGATGTTACTGAAGATGGAACAGCAGTTGGTTTGTTCTAATAACGAATATTTCTTTAAAGCAGTGCCTATAGGTGCTGTTTTTTGCTCCATTCTTAAGGAAAATAAGGTAAATTGAGTTTAAATAAAAGAAATTAATGCACTAGAAGATTAGGTGTATTTTCGATATAATAGGATGATTTAGAGAGATCTATGACTAGGTTTTACACCTAGCAAGAGGGATAACTA
FR875178	FR875178.1 Streptococcus thermophilus JIM 8232 complete genome		825015	825689	plus	GGATTCATCGTGGCTCTCACAGGTGATGTTATGACCATGCCAGGTCTTCCAAAAGCCCCAGCGGCCCTCAAGATGGATGTTACTGAAGATGGAACAGCAGTTGGTTTGTTCTAATAACGAATATTTCTTTAAAGCAGTGCCTATAGGTGCTGTTTTTTGCTCCATTCTTAAGGAAAATAAGGTAAACTGAGTTTAAATAAAAGAAATTAATGCACTAGAAGATTAGGTGTATTTTCGATATAATAGGATGATTTAGAGAGATCTATGACTAGGTTTTACACCTAGCAAGAGGGATAACTA
CP002340	CP002340.1 Streptococcus thermophilus ND03, complete genome		755588	756262	plus	GGATTCATCGTGGCTCTCACAGGTGATGTTATGACCATGCCAGGTCTTCCAAAAGCCCCAGCGGCCCTCAAGATGGATGTTACTGAAGATGGAACAGCAGTTGGTTTGTTCTAATAACGAATATTTCTTTAAAGCAGTGCCTATAGGTGCTGTTTTTTGCTCCATTCTTAAGGAAAATAAGGTAAACTGAGTTTAAATAAAAGAAATTAATGCACTAGAAGATTAGGTGTATTTTCGATATAATAGGATGATTTAGAGAGATCTATGACTAGGTTTTACACCTAGCAAGAGGGATAACTA
CP000419	CP000419.1 Streptococcus thermophilus LMD-9, complete genome		766351	767025	plus	GATTCATCGTGGCTCTCACAGGTGATGTTATGACCATGCCAGGTCTTCCAAAAGCCCCAGCGGCCCTCAAGATGGATGTTACTGAAGATGGAACAGCAGTTGGTTTGTTCTAATAACGAATATTTCTTTAAAGCAGTGCCTATAGGTGCTGTTTTTTTGCTCCATTCTTAAGGAAAATAAGGTAAACTGAGTTTAAATAAAAGAAATTAATGCACTAGAAGATTAGGTGTATTTTCGATATAATAGGATGATTTAGAGAGATCTATGACTAGGTTTTACACCTAGCAAGAGGGATAACTA
CP128228	CP128228.1 Streptococcus danieliae strain CCW311.1 chromosome, complete genome		1520498	1519832	minus	GATCAGTTGCAGGCCTACAAAGATTTCTTCCAGCCAAAATTGGATGATCTATCTATGCAACGTAATATCATCATGGGAATGAATGAGATTGAGGCGCGTGTTGCCTTGATGGAACGCGATCGGGAGCAGGTTCTAGCTGCTCTAAAAGCGAATTAGGAAATATTTAAGTTTACCTTAGTAAACTAGAAAAAAAGTAGACAGGGAAAGACCTGGGGACTGAGGACGAACGGACCATTCATACGTGCTGTTGGTGGTTGGAGAGTCGCAACAGGCCCAGGCTTTTTGAATAGAGGAATAGTG
LT906454	LT906454.1 Streptococcus acidominimus strain NCTC11291 genome assembly, chromosome: 1		1129529	1130195	plus	TGGCACTTAGCCGTAATATTGCTATGGGGATTAAAGAAATCACTGCGAGAATTGACTTAATTGCTAAAGAAAAAGCAGCGATATCTATCACTCTTTTAGAACATCGATTTTAAACGAAACGCTATGAAACTCTCCTTGAAAGGTTTCATAGCGTTTTTTAATTTAGGTAATCTTAAGTTACAGTTGTTACAGTATACTTACTAATCCCACGAAACAGGTTGGCAGATACTTTTTTAAGGAGAGTAGTGGTCGGTATCTTGTTTTTGAGATATAATAAGTTTACCAAAAGGAGAGACAAGA
CP081502	CP081502.1 Streptococcus halichoeri strain Shali_VAS-CPH chromosome, complete genome		1527120	1526459	minus	AACCTTGATTGAAGCGCAAAAACCAGCTGTTTTGGCTCAATTAAAAGCCTAAGCAGTTGATGAAAGGGTGCTAGTACCAGTACCCTTTTGTTACCCATTTTATGCTAGCAAAGTTGCCTTGCACAGCTATTTGAGAAGGTTTAATGAAACAATAAAACAGTGATGAACATTGTTTTACTAAGAGGAGGTTGGGACAGTGTTCCAGCCTTCTTTTGCAAGGTGCTTTAGAATTGCTTAAGAAAACTATGTTAAGCTAACTCTTAATAATATAGCACTGTGCTAAATGAGACGAGGTATGTA
CP065994	CP065994.1 Streptococcus infantarius strain FDAARGOS_1019 chromosome, complete genome		128387	129061	plus	CTTTGAACCACAATTAAATGATATGGCCATCAGTCGTAACATCACAATGGGTATCAAAGAAATCTCTGCTCGTCTTGATTTGATTAGCACAAGTAAAGTTGCTGTCGAAGAAGCTCTTGCAGCTGTAAAATAGTAGAAAATATAAAGGGCGTTTGAGTGAAAACTCAGACGCTTTTTGTGTTTTTAGGAAATCTTAAGCTGCTTACGATATGCTTTTGATAAACTGACATTATTGTTTTAAATACTTAGACTTAAGGGTTAAGTAATGATATAATAAGACGAATAAGGGAGCAAGATATA
CP003295	CP003295.1 Streptococcus infantarius subsp. infantarius CJ18, complete genome		1009994	1009320	minus	CTTTGAACCACAATTAAATGATATGGCCATCAGTCGTAACATCACAATGGGTATCAAAGAAATCTCTGCTCGTCTTGATTTGATTAGCACAAGTAAAGTTGCTGTCGAAGAAGCTCTTGCAGCTAGTAAAATAGTAGAAAATATAAAGGGCGTTTGAGTGAAAACTCAGACGCTTTTTGTGTTTTTAGGAAATCTTAAGCTGCTTACGATATGCTTTTGATAAACTGACATTATTGTTTTAAATACTTAGACTTAAGGGTTAAGTCATGATATAATAAGACGAATAAGGGAGCAAGATAT
CP053027	CP053027.1 Streptococcus agalactiae strain 01173 chromosome, complete genome		1022829	1022162	minus	AAACTTTTTCGAGCCTCAATTAAGCGATATGGCGATTAGCCGTAATATTTCAATGGGAATTAAAGAAATTTCTGCTCGTGTCCTTTTAATCACGAAGCAAAAAGAAGAAGTTATCAATACTATCAAAAAATATATCTAATAAACTCAAATAGAGATTGATGGATTATTCAATCTCTATTTCTTTGTCTGTGTCATGAAATTAGTTGACATAAAACATACTTTATTTAGGATTTATTAAGCAAAGTTTGGTATTCTAATATTAATAGTTCAGATAAAATATGTACATCGAAAGGATATACT
CP051004	CP051004.1 Streptococcus agalactiae 515 chromosome, complete genome		944696	944029	minus	AAACTTTTTCGAGCCTCAATTAAGCGATATGGCGATTAGCCGTAATATTTCAATGGGAATTAAAGAAATTTCTGCTCGTGTCCTTTTAATCACGAAGCAAAAAGAAGAAGTTATCAATACTATCAAAAAATATATCTAATAAACTCAAATAGAGATTGATGGATTATTCAATCTCTATTTCTTTGTCTGTGTCATGAAATTAGCTGACATAAAACATACTTTATTTAGGATTTATTAAGCAAAGTTTGGTATTCTAATATTAATAGTTCAGATAAAATATGTACATCGAAAGGATATACT
CP036376	CP036376.1 Streptococcus agalactiae strain Sag153 chromosome, complete genome		1091496	1090829	minus	AAACTTTTTCGAGCCTCAATTAAGCGATATGGCGATTAGCCGTAATATTTCAATGGGAATTAAAGAAATTTCTGCTCGTGTCCTTTTAATCACGAAGCAAAAAGAAGAAGTTATCAATACTATCAAAAAATATATCTAATAAACTCAAATAGAGATTGATGGATTATTCAATCTCTATTTCTTTGTCTGTGTCATGAAATTAGTTGACATAAAACATACTTTATTTAGGATTTATTAAGCAAAGTTTGGTATTCTAATATTAATAGTTCAGATAAAATATGTACATCGAAAGGATATACT
CP049938	CP049938.1 Streptococcus agalactiae strain ZQ0910 chromosome, complete genome		1008113	1007446	minus	AAACTTTTTCGAGCCTCAATTAAGCGATATGGCGATTAGCCGTAATATTTCAATGGGAATTAAAGAAATTTCTGCTCGTGTCCTTTTAATCACGAAGCAAAAAGAAGAAGTTATCAATACTATCAAAAAATATATCTAATAAACTCAAATAGAGATTGATGGATTATTCAATCTCTATTTCTTTGTCTGTGTCATGAAATTAGTTGACATAAAACATACTTTATTTAGGATTTATTAAGCAAAGTTTGGTATTCTAATATTAATAGTTCAGATAAAATATGTACATCGAAAGGATATACT
CP157727	CP157727.1 Streptococcus agalactiae strain RAOG662 chromosome, complete genome		1023374	1022707	minus	AAACTTTTTCGAGCCTCAATTAAGCGATATGGCGATTAGCCGTAATATTTCAATGGGAATTAAAGAAATTTCTGCTCGTGTCCTTTTAATCACGAAGCAAAAAGAAGAAGTTATCAATACTATCAAAAAATATATCTAATAAACTCAAATAGAGATTGATGGATTATTCAATCTCTATTTCTTTGTCTGTGTCATGAAATTAGTTGACATAAAACATACTTTATTTAGGATTTATTAAGCAAAGTTTGGTATTCTAATATTAATAGTTCAGATAAAATATGTACATCGAAAGGATATACT
CP157726	CP157726.1 Streptococcus agalactiae strain RAOG663 chromosome, complete genome		1023374	1022707	minus	AAACTTTTTCGAGCCTCAATTAAGCGATATGGCGATTAGCCGTAATATTTCAATGGGAATTAAAGAAATTTCTGCTCGTGTCCTTTTAATCACGAAGCAAAAAGAAGAAGTTATCAATACTATCAAAAAATATATCTAATAAACTCAAATAGAGATTGATGGATTATTCAATCTCTATTTCTTTGTCTGTGTCATGAAATTAGTTGACATAAAACATACTTTATTTAGGATTTATTAAGCAAAGTTTGGTATTCTAATATTAATAGTTCAGATAAAATATGTACATCGAAAGGATATACT
CP157725	CP157725.1 Streptococcus agalactiae strain RAOG664 chromosome, complete genome		1023374	1022707	minus	AAACTTTTTCGAGCCTCAATTAAGCGATATGGCGATTAGCCGTAATATTTCAATGGGAATTAAAGAAATTTCTGCTCGTGTCCTTTTAATCACGAAGCAAAAAGAAGAAGTTATCAATACTATCAAAAAATATATCTAATAAACTCAAATAGAGATTGATGGATTATTCAATCTCTATTTCTTTGTCTGTGTCATGAAATTAGTTGACATAAAACATACTTTATTTAGGATTTATTAAGCAAAGTTTGGTATTCTAATATTAATAGTTCAGATAAAATATGTACATCGAAAGGATATACT
CP156694	CP156694.1 Streptococcus ruminicola strain CNU_GF chromosome, complete genome		941328	940654	minus	TCTTTGAACCACAATTAAATGATATGGCCATCAGTCGTAACATCACAATGGGTATCAAAGAAATCTCTGCTCGTCTTGATTTGATTAGCACAAGTAAAGTTGCTGTCGAAGAAGCTCTTGCAGCTGTAAAATAGTAGAAAATATAAAGGGCGTTTGAGTGAAAACTCAGACGCTTTTTGTGTTTTTAGGAAATCTTAAGCTGCTTACGATATGCTTTTGATAAACTGAAATTATTGTATTAAATACTTAGACTTAAGGGTTAAGTCATGATATAATAAGACGAATAAGGGAGCAAGATAT
LR738724	LR738724.1 Streptococcus suis isolate 9401240 genome assembly, chromosome: 1		860467	861133	plus	CCAGTCAAACTCGAGTACTTCTTCTGATGAAGTGAATGCTTTAAAAGAGAAGAATCAAGAAATTAAAGCTCACATTTCAGGGGATAGTAGTTCTTCTAATCAATAAACATTGAGATTTTGGTTTCTACTTGTTCCATGATATAATGAACACGTATCAATAAATAGTTAGCTAAAGCCTACCCGATCATTCATTTTTAAGATGGTCACAACGGGACTTTATCTAACCATTTCTATTAAAGACCATGCCCTGTGTCCAGGTCTTTGGTTTGTTTATTAAACCGAAACATAAGGAGTATATGA
LR738722	LR738722.1 Streptococcus suis isolate 861160 genome assembly, chromosome: 1		1163985	1163319	minus	CTCAGTCAAACTCGAGTACTTCTTCTGATGAAGTGAATGCTTTAAAAGAGAAGAATCAAGAAATTAAAGCTCAAATTTCAGGAGATAGTAGTTCTTCTAATCAATAAATATTGAGATTTCGATTTTTACTTATTCCATGATATAATGAACTCGTATCAATAAATAGTTAGATAAAGACTACCTTATCATTCATTTTTTAGATGGTCATAGTAGTACTTTATTTAACCATTTCTCTTAAAGACCGTGACCTGTCCCAGGTCTTTGGTTTGTTTATTAAACCGAAATGTAAGGAAGTGTATG
LR738721	LR738721.1 Streptococcus suis isolate S10 genome assembly, chromosome: 1		971592	970926	minus	CTCAGTCAAACTCGAGTACTTCTTCTGATGAAGTGAATGCTTTAAAAAAGAGGAATCAAGAAATTAAAGCTCAAATTTCAGGAGATAGTAGTTCTTCTAATCAATAAATATTGAGATTTCGATTTTTACTTATTCCATGATATAATGAACTCGTATCAATAAATAGTTAGATAAAGACTACCTTATCATTCATTTTTCAGATGGTCATAGTAGTACTTTATCTAACCATTTCTCTTAAAGACCGTGACCTGTCCCAGGTCTTTGGTTTGTTTATTAAACCGAAACGTAAGGAAGTGTATG
LR738720	LR738720.1 Streptococcus suis isolate GD-0001 genome assembly, chromosome: 1		1164145	1163479	minus	CTCAGTCAAACTCGAGTACTTCTTCTGATGAAGTGAATGCTTTAAAAGAGAAGAATCAAGAAATTAAAGCTCAAATTTCAGGAGATAGTAGTTCTTCTAATCAATAAATATTGAGATTTCGATTTTTACTTATTCCATGATATAATGAACTCGTATCAATAAATAGTTAGATAAAGACTACCTTATCATTCATTTTTTAGATGGTCATAGTAGTACTTTATTTAACCATTTCTCTTAAAGACCGTGACCTGTCCCAGGTCTTTGGTTTGTTTATTAAACCGAAATGTAAGGAAGTGTATG
CP143101	CP143101.1 Streptococcus agalactiae strain MA12 chromosome, complete genome		826334	825667	minus	AAACTTTTTCGAGCCTCAATTAAGCGATATGGCGATTAGCCGTAATATTTCAATGGGAATTAAAGAAATTTCTGCTCGTGTCCTTTTAATCACGAAGCAAAAAGAAGAAGTTATCAATACTATCAAAAAATATACCTAATAAACTCAAATAGAGATTGATGGATTATTCAATCTCTATTTCTTTGTCTGTGTCATGAAATTAGTTGACATAAAACATACTTTATTTAGGATTTATTAAGCAAAGTTTGGTATTCTAATATTAATAGTTCAGATAAAATATGTACATCGAAAGGATATACT
CP044090	CP044090.1 Streptococcus agalactiae strain FDAARGOS_670 chromosome, complete genome		743764	744431	plus	AACTTTTTCGAGCCTCAATTAAGCGATATGGCGATTAGCCGTAATATTTCAATGGGAATTAAAGAAATTTCTGCTCGTGTCCTTTTAATCACGAAGCAAAAAGAAGAAGTTATCAATACTATCAAAAAATATATCTAATAAACTCAAATAGAGATTGATGGATTATTCAATCTCTATTTCTTTGTCTGTGTCATGAAATTAGTTGACATAAAACATACTTTATTTAGGATTTATTAAGCAAAGTTTGGTATTCTAATATTAATAGTTCAGATAAAATATGTACATCGAAAGGATATACTA
CP044091	CP044091.1 Streptococcus agalactiae strain FDAARGOS_669 chromosome, complete genome		1822137	1822804	plus	AACTTTTTCGAGCCTCAATTAAGCGATATGGCGATTAGCCGTAATATTTCAATGGGAATTAAAGAAATTTCTGCTCGTGTCCTTTTAATCACGAAGCAAAAAGAAGAAGTTATCAATACTATCAAAAAATATATCTAATAAACTCAAATAGAGATTGATGGATTATTCAATCTCTATTTCTTTGTCTGTGTCATGAAATTAGCTGACATAAAACATACTTTATTTAGGATTTATTAAGCAAAGTTTGGTATTCTAATATTAATAGTTCAGATAAAATATGTACATCGAAAGGATATACTA
CP169989	CP169989.1 Streptococcus agalactiae strain T44 chromosome, complete genome		928102	927435	minus	AAACTTTTTCGAGCCTCAATTAAGCGATATGGCGATTAGCCGTAATATTTCAATGGGAATTAAAGAAATTTCTGCTCGTGTCCTTTTAATCACGAAGCAAAAAGAAGAAGTTATCAATACTATCAAAAAATATATCTAATAAACTCAAATAGAGATTGATGGATTATTCAATCTCTATTTCTTTGTCTGTGTCATGAAATTAGCTGACATAAAACATACTTTATTTAGGATTTATTAAGCAAAGTTTGGTATTCTAATATTAATAGTTCAGATAAAATATGTACATCGAAAGGATATACT
CP128605	CP128605.1 Streptococcus agalactiae strain AR977 chromosome, complete genome		96330	96997	plus	AACTTTTTCGAGCCTCAATTAAGCGATATGGCGATTAGCCGTAATATTTCAATGGGAATTAAAGAAATTTCTGCTCGTGTCCTTTTAATCACGAAGCAAAAAGAAGAAGTTATCAATACTATCAAAAAATATATCTAATAAACTCAAATAGAGATTGATGGATTATTCAATCTCTATTTCTTTGTCTGTGTCATGAAATTAGTTGACATAAAACATACTTTATTTAGGATTTATTAAGCAAAGTTTGGTATTCTAATATTAATAGTTCAGATAAAATATGTACATCGAAAGGATATACTA
CP029749	CP029749.1 Streptococcus agalactiae strain PLGBS13 chromosome, complete genome		1016000	1015333	minus	AAACTTTTTCGAGCCTCAATTAAGCGATATGGCGATTAGCCGTAATATTTCAATGGGAATTAAAGAAATTTCTGCTCGTGTCCTTTTAATCACGAAGCAAAAAGAAGAAGTTATCAATACTATCAAAAAATATATCTAATAAACTCAAATAGAGATTGATGGATTATTCAATCTCTATTTCTTTGTCTGTGTCATGAAATTAGTTGACATAAAACATACTTTATTTAGGATTTATTAAGCAAAGTTTGGTATTCTAATATTAATAGTTCAGATAAAATATGTACATCGAAAGGATATACT
CP029561	CP029561.1 Streptococcus agalactiae strain 32790-3A chromosome, complete genome		993703	993036	minus	AAACTTTTTCGAGCCTCAATTAAGCGATATGGCGATTAGCCGTAATATTTCAATGGGAATTAAAGAAATTTCTGCTCGTGTCCTTTTAATCACGAAGCAAAAAGAAGAAGTTATCAATACTATCAAAAAATATATCTAATAAACTCAAATAGAGATTGATGGATTATTCAATCTCTATTTCTTTGTCTGTGTCAAGAAATTAGTTGACATAAAACATACTTTATTTAGGATTTATTAAGCAAAGTTTGGTATTCTAATATTAATAGTTCAGATAAAATATGTACATCGAAAGGATATACT
CP121670	CP121670.1 Streptococcus suis strain HBXY-SL chromosome, complete genome		686651	687317	plus	TCAGTCAAACTCGAGTACTTCTTCTGATGAAGTGAATGCTTTAAAAAAGAGGAATCAAGAAATTAAAGCTCAAATTTCAGGAGATAGTAGTTCTTCTAATCAATAAATATTGAGATTTCGATTTTTACTTATTCCATGATATAATGAACTCGTATCAATAAATAGTTAGATAAAGACTACCTTATCATTCATTTTTCAGATGGTCATAGTAGTACTTTATCTAACCATTTCTCTTAAAGACCGTGACCTGTCCCAGGTCTTTGGTTTGTTTATTAAACCGAAACGTAAGGAAGTGTATGA
CP180684	CP180684.1 Streptococcus agalactiae strain M18 chromosome, complete genome		1102832	1102165	minus	AAACTTTTTCGAGCCTCAATTAAGCGATATGGCGATTAGCCGTAATATTTCAATGGGAATTAAAGAAATTTCTGCTCGTGTCCTTTTAATCACGAAGCAAAAAGAAGAAGTTATCAATACTATCAAAAAATATATCTAATAAACTCAAATAGAGATTGATGGATTATTCAATCTCTATTTCTTTGTCTGTGTCATGAAATTAGTTGACATAAAACATACTTTATTTAGGATTTATTAAGCAAAGTTTGGTATTCTAATATTAATAGTTCAGATAAAATATGTACATCGAAAGGATATACT
LR594043	LR594043.1 Streptococcus suis strain NCTC10237 genome assembly, chromosome: 1		1064766	1064100	minus	CTCAGTCAAACTCGAGTACTTCTTCTGATGAAGTGAATGCTTTAAAAAAGAGGAATCAAGAAATTAAAGCTCAAATTTCAGGAGATAGTAGTTCTTCTAATCAATAAATATTGAGATTTCGATTTTTACTTATTCCATGATATAATGAACTCGTATCAATAAATAGTTAGATAAAGACTACCTTATCATTCATTTTTCAGATGGTCATAGTAGTACTTTATCTAACCATTTCTCTTAAAGACCGTGACCTGTCCCAGGTCTTTGGTTTGTTTATTAAACCGAAACGTAAGGAAGTGTATG
CP135104	CP135104.1 Streptococcus agalactiae strain MA15 chromosome, complete genome		911671	911004	minus	AAACTTTTTCGAGCCTCAATTAAGCGATATGGCGATTAGCCGTAATATTTCAATGGGAATTAAAGAAATTTCTGCTCGTGTCCTTTTAATCACGAAGCAAAAAGAAGAAGTTATCAATACTATCAAAAAATATATCTAATAAACTCAAATAGAGATTGATGGATTATTCAATCTCTATTTCTTTGTCTGTGTCATGAAATTAGTTGACATAAAACATACTTTATTTAGGATTTATTAAGCAAAGTTTGGTATTCTAATATTAATAGTTCAGATAAAATATGTACATCGAAAGGATATACT
CP135102	CP135102.1 Streptococcus agalactiae strain HU32/21 chromosome, complete genome		871123	870456	minus	AAACTTTTTCGAGCCTCAATTAAGCGATATGGCGATTAGCCGTAATATTTCAATGGGAATTAAAGAAATTTCTGCTCGTGTCCTTTTAATCACGAAGCAAAAAGAAGAAGTTATCAATACTATCAAAAAATATATCTAATAAACTCAAATAGAGATTGATGGATTATTCAATCTCTATTTCTTTGTCTGTGTCATGAAATTAGTTGACATAAAACATACTTTATTTAGGATTTATTAAGCAAAGTTTGGTATTCTAATATTAATAGTTCAGATAAAATATGTACATCGAAAGGATATACT
CP134689	CP134689.1 Streptococcus agalactiae strain HU05/19 chromosome, complete genome		974290	973623	minus	AAACTTTTTCGAGCCTCAATTAAGCGATATGGCGATTAGCCGTAATATTTCAATGGGAATTAAAGAAATTTCTGCTCGTGTCCTTTTAATCACGAAGCAAAAAGAAGAAGTTATCAATACTATCAAAAAATATATCTAATAAACTCAAATAGAGATTGATGGATTATTCAATCTCTATTTCTTTGTCTGTGTCATGAAATTAGTTGACATAAAACATACTTTATTTAGGATTTATTAAGCAAAGTTTGGTATTCTAATATTAATAGTTCAGATAAAATATGTACATCGAAAGGATATACT
CP135101	CP135101.1 Streptococcus agalactiae strain HU13/21 chromosome, complete genome		1500997	1501664	plus	AACTTTTTCGAGCCTCAATTAAGCGATATGGCGATTAGCCGTAATATTTCAATGGGAATTAAAGAAATTTCTGCTCGTGTCCTTTTAATCACGAAGCAAAAAGAAGAAGTTATCAATACTATCAAAAAATATATCTAATAAACTCAAATAGAGATTGATGGATTATTCAATCTCTATTTCTTTGTCTGTGTCATGAAATTAGTTGACATAAAACATACTTTATTTAGGATTTATTAAGCAAAGTTTGGTATTCTAATATTAATAGTTCAGATAAAATATGTACATCGAAAGGATATACTA
CP134688	CP134688.1 Streptococcus agalactiae strain MA07 chromosome, complete genome		696373	695706	minus	AAACTTTTTCGAGCCTCAATTAAGCGATATGGCGATTAGCCGTAATATTTCAATGGGAATTAAAGAAATTTCTGCTCGTGTCCTTTTAATCACGAAGCAAAAAGAAGAAGTTATCAATACTATCAAAAAATATATCTAATAAACTCAAATAGAGATTGATGGATTATTCAATCTCTATTTCTTTGTCTGTGTCATGAAATTAGCTGACATAAAACATACTTTATTTAGGATTTATTAAGCAAAGTTTGGTATTCTAATATTAATAGTTCAGATAAAATATGTACATCGAAAGGATATACT
CP034315	CP034315.1 Streptococcus agalactiae strain TFJ0901 chromosome, complete genome		1604583	1603916	minus	AAACTTTTTCGAGCCTCAATTAAGCGATATGGCGATTAGCCGTAATATTTCAATGGGAATTAAAGAAATTTCTGCTCGTGTCCTTTTAATCACGAAGCAAAAAGAAGAAGTTATCAATACTATCAAAAAATATATCTAATAAACTCAAATAGAGATTGATGGATTATTCAATCTCTATTTCTTTGTCTGTGTCATGAAATTAGTTGACATAAAACATACTTTATTTAGGATTTATTAAGCAAAGTTTGGTATTCTAATATTAATAGTTCAGATAAAATATGTACATCGAAAGGATATACT
CP033822	CP033822.1 Streptococcus agalactiae strain FDAARGOS_512 chromosome, complete genome		72755	73422	plus	AACTTTTTCGAGCCTCAATTAAGCGATATGGCGATTAGCCGTAATATTTCAATGGGAATTAAAGAAATTTCTGCTCGTGTCCTTTTAATCACGAAGCAAAAAGAAGAAGTTATCAATACTATCAAAAAATATATCTAATAAACTCAAATAGAGATTGATGGATTATTCAATCTCTATTTCTTTGTCTGTGTCATGAAATTAGCTGACATAAAACATACTTTATTTAGGATTTATTAAGCAAAGTTTGGTATTCTAATATTAATAGTTCAGATAAAATATGTACATCGAAAGGATATACTA
CP033810	CP033810.1 Streptococcus sp. FDAARGOS_520 chromosome, complete genome		1956311	1955644	minus	AAACTTTTTCGAGCCTCAATTAAGCGATATGGCGATTAGCCGTAATATTTCAATGGGAATTAAAGAAATTTCTGCTCGTGTCCTTTTAATCACGAAGCAAAAAGAAGAAGTTATCAATACTATCAAAAAATATATCTAATAAACTCAAATAGAGATTGATGGATTATTCAATCTCTATTTCTTTGTCTGTGTCATGAAATTAGTTGACATAAAACATACTTTATTTAGGATTTATTAAGCAAAGTTTGGTATTCTAATATTAATAGTTCAGATAAAATATGTACATCGAAAGGATATACT
CP033809	CP033809.1 Streptococcus sp. FDAARGOS_521 chromosome, complete genome		1287933	1288600	plus	AACCTTTTCGAGCCTCAATTAAGCGATATGGCGATTAGCCGTAATATTTCAATGGGAATTAAAGAAATTTCTGCTCGTGTCCTTTTAATCACGAAGCAAAAAGAAGAAGTTATCAATACTATCAAAAAATATATCTAATAAACTCAAATAGAGATTGATGGATTATTCAATCTCTATTTCTTTGTCTGTGTCATGAAATTAGTTGACATAAAACATACTTTATTTAGGATTTATTAAGCAAAGTTTGGTATTCTAATATTAATAGTTCAGATAAAATATGTACATCGAAAGGATATACTA
CP033808	CP033808.1 Streptococcus sp. FDAARGOS_522 chromosome, complete genome		519690	520357	plus	AACTTTTTCGAGCCTCAATTAAGCGATATGGCGATTAGCCGTAATATTTCAATGGGAATTAAAGAAATTTCTGCTCGTGTCCTTTTAATCACGAAGCAAAAAGAAGAAGTTATCAATACTATCAAAAAATATATCTAATAAACTCAAATAGAGATTGATGGATTATTCAATCTCTATTTCTTTGTCTGTGTCATGAAATTAGTTGACATAAAACATACTTTATTTAGGATTTATTAAGCAAAGTTTGGTATTCTAATATTAATAGTTCAGATAAAATATGTACATCGAAAGGATATACTA
AP018935	AP018935.1 Streptococcus agalactiae HU-GS5823 DNA, complete genome		1017716	1017049	minus	AAACTTTTTCGAGCCTCAATTAAGCGATATGGCGATTAGCCGTAATATTTCAATGGGAATTAAAGAAATTTCTGCTCGTGTCCTTTTAATCACGAAGCAAAAAGAAGAAGTTATCAATACTATCAAAAAATATATCTAATAAACTCAAATAGAGATTGATGGATTATTCAATCTCTATTTCTTTGTCTGTGTCATGAAATTAGTTGACATAAAACATACTTTATTTAGGATTTATTAAGCAAAGTTTGGTATTCTAATATTAATAGTTCAGATAAAATATGTACATCGAAAGGATATACT
CP016501	CP016501.2 Streptococcus agalactiae strain WC1535 chromosome, complete genome		779074	779741	plus	AACTTTTTCGAGCCTCAATTAAGCGATATGGCGATTAGCCGTAATATTTCAATGGGAATTAAAGAAATTTCTGCTCGTGTCCTTTTAATCACGAAGCAAAAAGAAGAAGTTATCAATACTATCAAAAAATATATCTAATAAACTCAAATAGAGATTGATGGATTATTCAATCTCTATTTCTTTGTCTGTGTCATGAAATTAGTTGACATAAAACATACTTTATTTAGGATTTATTAAGCAAAGTTTGGTATTCTAATATTAATAGTTCAGATAAAATATGTACATCGAAAGGATATACTA
LR134520	LR134520.1 Streptococcus agalactiae strain NCTC13947 genome assembly, chromosome: 1		1135004	1135671	plus	AACTTTTTCGAGCCTCAATTAAGCGATATGGCGATTAGCCGTAATATTTCAATGGGAATTAAAGAAATTTCTGCTCGTGTCCTTTTAATCACGAAGCAAAAAGAAGAAGTTATCAATACTATCAAAAAATATATCTAATAAACTCAAATAGAGATTGATGGATTATTCAATCTCTATTTCTTTGTCTGTGTCATGAAATTAGTTGACATAAAACATACTTTATTTAGGATTTATTAAGCAAAGTTTGGTATTCTAATATTAATAGTTCAGATAAAATATGTACATCGAAAGGATATACTA
LR134512	LR134512.1 Streptococcus agalactiae strain NCTC13949 genome assembly, chromosome: 1		980609	979942	minus	AAACTTTTTCGAGCCTCAATTAAGCGATATGGCGATTAGCCGTAATATTTCAATGGGAATTAAAGAAATTTCTGCTCGTGTCCTTTTAATCACGAAGCAAAAAGAAGAAGTTATCAATACTATCAAAAAATATATCTAATAAACTCAAATAGAGATTGATGGATTATTCAATCTCTATTTCTTTGTCTGTGTCATGAAATTAGTTGACATAAAACATACTTTATTTAGGATTTATTAAGCAAAGTTTGGTATTCTAATATTAATAGTTCAGATAAAATATGTACATCGAAAGGATATACT
LR134265	LR134265.1 Streptococcus agalactiae strain NCTC8184 genome assembly, chromosome: 1		1597362	1596695	minus	AAACTTTTTCGAGCCTCAATTAAGCGATATGGCGATTAGCCGTAATATTTCAATGGGAATTAAAGAAATTTCTGCTCGTGTCCTTTTAATCACGAAGCAAAAAGAAGAAGTTATCAATACTATCAAAAAATATATCTAATAAACTCAAATAGAGATTGATGGATTATTCAATCTCTATTTCTTTGTCTGTGTCATGAAATTAGTTGACATAAAACATACTTTATTTAGGATTTATTAAGCAAAGTTTGGTATTCTAATATTAATAGTTCAGATAAAATATGTACATCGAAAGGATATACT
CP163561	CP163561.1 Streptococcus agalactiae strain GBS-B4009 chromosome, complete genome		1099849	1099182	minus	AAACTTTTTCGAGCCTCAATTAAGCGATATGGCGATTAGCCGTAATATTTCAATGGGAATTAAAGAAATTTCTGCTCGTGTCCTTTTAATCACGAAGCAAAAAGAAGAAGTTATCAATACTATCAAAAAATATATCTAATAAACTCAAATAGAGATTGATGGATTATTCAATCTCTATTTCTTTGTCTGTGTCATGAAATTAGTTGACATAAAACATACTTTATTTAGGATTTATTAAGCAAAGTTTGGTATTCTAATATTAATAGTTCAGATAAAATATGTACATCGAAAGGATATACT
CP168323	CP168323.1 Streptococcus agalactiae strain SA2BKE chromosome, complete genome		374144	373477	minus	AAACTTTTTCGAGCCTCAATTAAGCGATATGGCGATTAGCCGTAATATTTCAATGGGAATTAAAGAAATTTCTGCTCGTGTCCTTTTAATCACGAAGCAAAAAGAAGAAGTTATCAATACTATCAAAAAATATATCTAATAAACTCAAATAGAGATTGATGGATTATTCAATCTCTATTTCTTTGTCTGTGTCATGAAATTAGTTGACATAAAACATACTTTATTTAGGATTTATTAAGCAAAGTTTGGTATTCTAATATTAATAGTTCAGATAAAATATGTACATCGAAAGGATATACT
CP031556	CP031556.1 Streptococcus agalactiae strain Sag27 chromosome, complete genome		1874713	1874046	minus	AAACTTTTTCGAGCCTCAATTAAGCGATATGGCGATTAGCCGTAATATTTCAATGGGAATTAAAGAAATTTCTGCTCGTGTCCTTTTAATCACGAAGCAAAAAGAAGAAGTTATCAATACTATCAAAAAATATATCTAATAAACTCAAATAGAGATTGATGGATTATTCAATCTCTATTTCTTTGTCTGTGTCATGAAATTAGTTGACATAAAACATACTTTATTTAGGATTTATTAAGCAAAGTTTGGTATTCTAATATTAATAGTTCAGATAAAATATGTACATCGAAAGGATATACT
CP030845	CP030845.1 Streptococcus agalactiae strain S73 chromosome, complete genome		976918	976251	minus	AAACTTTTTCGAGCCTCAATTAAGCGATATGGCGATTAGCCGTAATATTTCAATGGGAATTAAAGAAATTTCTGCTCGTGTCCTTTTAATCACGAAGCAAAAAGAAGAAGTTATCAATACTATCAAAAAATATATCTAATAAACTCAAATAGAGATTGATGGATTATTCAATCTCTATTTCTTTGTCTGTGTCATGAAATTAGTTGACATAAAACATACTTTATTTAGGATTTATTAAGCAAAGTTTGGTATTCTAATATTAATAGTTCAGATAAAATATGTACATCGAAAGGATATACT
CP021772	CP021772.1 Streptococcus agalactiae strain B111 chromosome, complete genome		266749	266082	minus	AAACTTTTTCGAGCCTCAATTAAGCGATATGGCGATTAGCCGTAATATTTCAATGGGAATTAAAGAAATTTCTGCTCGTGTCCTTTTAATCACGAAGCAAAAAGAAGAAGTTATCAATACTATCAAAAAATATATCTAATAAACTCAAATAGAGATTGATGGATTATTCAATCTCTATTTCTTTGTCTGTGTCATGAAAATAGTTGACATAAAACATACTTTATTTAGGATTTATTAAGCAAAGTTTGGTATTCTAATATTAATAGTTCAGATAAAATATGTACATCGAAAGGATATACT
CP021771	CP021771.1 Streptococcus agalactiae strain B507 chromosome, complete genome		789525	788858	minus	AAACTTTTTCGAGCCTCAATTAAGCGATATGGCGATTAGCCGTAATATTTCAATGGGAATTAAAGAAATTTCTGCTCGTGTCCTTTTAATCACGAAGCAAAAAGAAGAAGTTATCAATACTATCAAAAAATATATCTAATAAACTCAAATAGAGATTGATGGATTATTCAATCTCTATTTCTTTGTCTGTGTCATGAAATTAGTTGACATAAAACATACTTTATTTAGGATTTATTAAGCAAAGTTTGGTATTCTAATATTAATAGTTCAGATAAAATATGTACATCGAAAGGATATACT
CP021770	CP021770.1 Streptococcus agalactiae strain B508 chromosome, complete genome		775332	774665	minus	AAACTTTTTCGAGCCTCAATTAAGCGATATGGCGATTAGCCGTAATATTTCAATGGGAATTAAAGAAATTTCTGCTCGTGTCCTTTTAATCACGAAGCAAAAAGAAGAAGTTATCAATACTATCAAAAAATATATCTAATAAACTCAAATAGAGATTGATGGATTATTCAATCTCTATTTCTTTGTCTGTGTCATGAAATTAGTTGACATAAAACATACTTTATTTAGGATTTATTAAGCAAAGTTTGGTATTCTAATATTAATAGTTCAGATAAAATATGTACATCGAAAGGATATACT
CP021769	CP021769.1 Streptococcus agalactiae strain B509 chromosome, complete genome		1560445	1561112	plus	AACTTTTTCGAGCCTCAATTAAGCGATATGGCGATTAGCCGTAATATTTCAATGGGAATTAAAGAAATTTCTGCTCGTGTCCTTTTAATCACGAAGCAAAAAGAAGAAGTTATCAATACTATCAAAAAATATATCTAATAAACTCAAATAGAGATTGATGGATTATTCAATCTCTATTTCTTTGTCTGTGTCATGAAATTAGTTGACATAAAACATACTTTATTTAGGATTTATTAAGCAAAGTTTGGTATTCTAATATTAATAGTTCAGATAAAATATGTACATCGAAAGGATATACTA
CP017666	CP017666.1 Streptococcus suis strain 0061 chromosome, complete genome		888220	888886	plus	CCAGTCAAACTCGAGTACTTCTTCTGATGAAGTGAATGCTTTAAAAGAGAAGAATCAAGAAATTAAAGCTCACATTTCAGGGGATAGTAGTTCTTCTAATCAATAAACATTGAGATTTTGGTTTCTACTTGTTCCATGATATAATGAACACGTATCAATAAATAGTTAGATAAAGCCTACCCGATCATTCATTTTTAAGATGGTCACAGTGGGACTTTATCTAACCATTTCTATTAAAGACCATGCCCTGTGCCCAGGTCTTTGGTTTGTTTATTAAACCGAAACGTAAGGAGTATATGA
LS483418	LS483418.1 Streptococcus suis strain NCTC10234 genome assembly, chromosome: 1		958401	957735	minus	CTCAGTCAAACTCGAGTACTTCTTCTGATGAAGTGAATGCTTTAAAAAAGAGGAATCAAGAAATTAAAGCTCAAATTTCAGGAGATAGTAGTTCTTCTAATCAATAAATATTGAGATTTCGATTTTTACTTATTCCATGATATAATGAACTCGTATCAATAAATAGTTAGATAAAGACTACCTTATCATTCATTTTTCAGATGGTCATAGTAGTACTTTATCTAACCATTTCTCTTAAAGACCGTGACCTGTCCCAGGTCTTTGGTTTGTTTATTAAACCGAAACGTAAGGAAGTGTATG
LS483387	LS483387.1 Streptococcus agalactiae strain NCTC8187 genome assembly, chromosome: 1		931808	931141	minus	AAACTTTTTCGAGCCTCAATTAAGCGATATGGCGATTAGCCGTAATATTTCAATGGGAATTAAAGAAATTTCTGCTCGTGTCCTTTTAATCACGAAGCAAAAAGAAGAAGTTATCAATACTATCAAAAAATATATCTAATAAACTCAAATAGAGATTGATGGATTATTCAATCTCTATTTCTTTGTCTGTGTCATGAAATTAGTTGACATAAAACATACTTTATTTAGGATTTATTAAGCAAAGTTTGGTATTCTAATATTAATAGTTCAGATAAAATATGTACATCGAAAGGATATACT
LS483342	LS483342.1 Streptococcus agalactiae strain NCTC11930 genome assembly, chromosome: 1		1073878	1074545	plus	AACTTTTTCGAGCCTCAATTAAGCGATATGGCGATTAGCCGTAATATTTCAATGGGAATTAAAGAAATTTCTGCTCGTGTCCTTTTAATCACGAAGCAAAAAGAAGAAGTTATCAATACTATCAAAAAATATATCTAATAAACTCAAATAGAGATTGATGGATTATTCAATCTCTATTTCTTTGTCTGTGTCATGAAATTAGTTGACATAAAACATACTTTATTTAGGATTTATTAAGCAAAGTTTGGTATTCTAATATTAATAGTTCAGATAAAATATGTACATCGAAAGGATATACTA
CP020449	CP020449.2 Streptococcus agalactiae strain FDAARGOS_254 chromosome, complete genome		1511012	1511679	plus	AACTTTTTCGAGCCTCAATTAAGCGATATGGCGATTAGCCGTAATATTTCAATGGGAATTAAAGAAATTTCTGCTCGTGTCCTTTTAATCACGAAGCAAAAAGAAGAAGTTATCAATACTATCAAAAAATATATCTAATAAACTCAAATAGAGATTGATGGATTATTCAATCTCTATTTCTTTGTCTGTGTCATGAAATTAGTTGACATAAAACATACTTTATTTAGGATTTATTAAGCAAAGTTTGGTATTCTAATATTAATAGTTCAGATAAAATATGTACATCGAAAGGATATACTA
CP020432	CP020432.2 Streptococcus sp. 'group B' strain FDAARGOS_229 chromosome, complete genome		1207910	1207243	minus	AAACTTTTTCGAGCCTCAATTAAGCGATATGGCGATTAGCCGTAATATTTCAATGGGAATTAAAGAAATTTCTGCTCGTGTCCTTTTAATCACGAAGCAAAAAGAAGAAGTTATCAATACTATCAAAAAATATATCTAATAAACTCAAATAGAGATTGATGGATTATTCAATCTCTATTTCTTTGTCTGTGTCATGAAATTAGTTGACATAAAACATACTTTATTTAGGATTTATTAAGCAAAGTTTGGTATTCTAATATTAATAGTTCAGATAAAATATGTACATCGAAAGGATATACT
CP157196	CP157196.1 Streptococcus agalactiae strain QMA0539 chromosome, complete genome		1385445	1386112	plus	AACTTTTTCGAGCCTCAATTAAGCGATATGGCGATTAGCCGTAATATTTCAATGGGAATTAAAGAAATTTCTGCTCGTGTCCTTTTAATCACGAAGCAAAAAGAAGAAGTTATCAATACTATCAAAAAATATATCTAATAAACTCAAATAGAGATTGATGGATTATTCAATCTCTATTTCTTTGTCTGTGTCATGAAATTAGTTGACATAAAACATACTTTATTTAGGATTTATTAAGCAAAGTTTGGTATTCTAATATTAATAGTTCAGATAAAATATGTACATCGAAAGGATATACTA
CP025028	CP025028.1 Streptococcus agalactiae strain SGEHI2015-95 chromosome, complete genome		981587	980920	minus	AAACTTTTTCGAGCCTCAATTAAGCGATATGGCGATTAGCCGTAATATTTCAATGGGAATTAAAGAAATTTCTGCTCGTGTCCTTTTAATCACGAAGCAAAAAGAAGAAGTTATCAATACTATCAAAAAATATATCTAATAAACTCAAATAGAGATTGATGGATTATTCAATCTCTATTTCTTTGTCTGTGTCATGAAATTAGTTGACATAAAACATACTTTATTTAGGATTTATTAAGCAAAGTTTGGTATTCTAATATTAATAGTTCAGATAAAATATGTACATCGAAAGGATATACT
CP025029	CP025029.1 Streptococcus agalactiae strain SGEHI2015-25 chromosome, complete genome		977490	976823	minus	AAACTTTTTCGAGCCTCAATTAAGCGATATGGCGATTAGCCGTAATATTTCAATGGGAATTAAAGAAATTTCTGCTCGTGTCCTTTTAATCACGAAGCAAAAAGAAGAAGTTATCAATACTATCAAAAAATATATCTAATAAACTCAAATAGAGATTGATGGATTATTCAATCTCTATTTCTTTGTCTGTGTCATGAAATTAGTTGACATAAAACATACTTTATTTAGGATTTATTAAGCAAAGTTTGGTATTCTAATATTAATAGTTCAGATAAAATATGTACATCGAAAGGATATACT
CP025026	CP025026.1 Streptococcus agalactiae strain SGEHI2015-113 chromosome, complete genome		939471	938804	minus	AAACTTTTTCGAGCCTCAATTAAGCGATATGGCGATTAGCCGTAATATTTCAATGGGAATTAAAGAAATTTCTGCTCGTGTCCTTTTAATCACGAAGCAAAAAGAAGAAGTTATCAATACTATCAAAAAATATATCTAATAAACTCAAATAGAGATTGATGGATTATTCAATCTCTATTTCTTTGTCTGTGTCATGAAATTAGTTGACATAAAACATACTTTATTTAGGATTTATTAAGCAAAGTTTGGTATTCTAATATTAATAGTTCAGATAAAATATGTACATCGAAAGGATATACT
CP025027	CP025027.1 Streptococcus agalactiae strain SGEHI2015-107 chromosome, complete genome		939498	938831	minus	AAACTTTTTCGAGCCTCAATTAAGCGATATGGCGATTAGCCGTAATATTTCAATGGGAATTAAAGAAATTTCTGCTCGTGTCCTTTTAATCACGAAGCAAAAAGAAGAAGTTATCAATACTATCAAAAAATATATCTAATAAACTCAAATAGAGATTGATGGATTATTCAATCTCTATTTCTTTGTCTGTGTCATGAAATTAGTTGACATAAAACATACTTTATTTAGGATTTATTAAGCAAAGTTTGGTATTCTAATATTAATAGTTCAGATAAAATATGTACATCGAAAGGATATACT
CP024050	CP024050.1 Streptococcus suis strain CS100322 chromosome, complete genome		1086522	1085856	minus	CTCAGTCAAACTCGAGTACTTCTTCTGATGAAGTGAATGCTTTAAAAAAGAGGAATCAAGAAATTAAAGCTCAAATTTCAGGAGATAGTAGTTCTTCTAATCAATAAATATTGAGATTTCGATTTTTACTTATTCCATGATATAATGAACTCGTATCAATAAATAGTTAGATAAAGACTACCTTATCATTCATTTTTCAGATGGTCATAGTAGTACTTTATCTAACCATTTCTCTTAAAGACCGTGACCTGTCCCAGGTCTTTGGTTTGTTTATTAAACCGAAACGTAAGGAAGTGTATG
CP154875	CP154875.1 Streptococcus agalactiae strain 25803HSAGAL chromosome		810858	810191	minus	AAACTTTTTCGAGCCTCAATTAAGCGATATGGCGATTAGCCGTAATATTTCAATGGGAATTAAAGAAATTTCTGCTCGTGTCCTTTTAATCACGAAGCAAAAAGAAGAAGTTATCAATACTATCAAAAAATATATCTAATAAACTCAAATAGAGATTGATGGATTATTCAATCTCTATTTCTTTGTCTGTGTCATGAAATTAGTTGACATAAAACATACTTTATTTAGGATTTATTAAGCAAAGTTTGGTATTCTAATATTAATAGTTCAGATAAAATATGTACATCGAAAGGATATACT
CP152119	CP152119.1 Streptococcus suis strain Ss2301 chromosome, complete genome		1039769	1039103	minus	CTCAGTCAAACTCGAGTACTTCTTCTGATGAAGTGAATGCTTTAAAAAAGAGGAATCAAGAAATTAAAGCTCAAATTTCAGGAGATAGTAGTTCTTCTAATCAATAAATATTGAGATTTCGATTTTTACTTATTCCATGATATAATGAACTCGTATCAATAAATAGTTAGATAAAGACTACCTTATCATTCATTTTTCAGATGGTCATAGTAGTACTTTATCTAACCATTTCTCTTAAAGACCGTGACCTGTCCCAGGTCTTTGGTTTGTTTATTAAACCGAAACGTAAGGAAGTGTATG
CP021870	CP021870.1 Streptococcus agalactiae strain SG-M4 chromosome, complete genome		915635	914968	minus	AAACTTTTTCGAGCCTCAATTAAGCGATATGGCGATTAGCCGTAATATTTCAATGGGAATTAAAGAAATTTCTGCTCGTGTCCTTTTAATCACGAAGCAAAAAGAAGAAGTTATCAATACTATCAAAAAATATATCTAATAAACTCAAATAGAGATTGATGGATTATTCAATCTCTATTTCTTTGTCTGTGTCATGAAATTAGCTGACATAAAACATACTTTATTTAGGATTTATTAAGCAAAGTTTGGTATTCTAATATTAATAGTTCAGATAAAATATGTACATCGAAAGGATATACT
CP021869	CP021869.1 Streptococcus agalactiae strain SG-M6 chromosome, complete genome		965108	964441	minus	AAACTTTTTCGAGCCTCAATTAAGCGATATGGCGATTAGCCGTAATATTTCAATGGGAATTAAAGAAATTTCTGCTCGTGTCCTTTTAATCACGAAGCAAAAAGAAGAAGTTATCAATACTATCAAAAAATATATCTAATAAACTCAAATAGAGATTGATGGATTATTCAATCTCTATTTCTTTGTCTGTGTCATGAAATTAGTTGACATAAAACATACTTTATTTAGGATTTATTAAGCAAAGTTTGGTATTCTAATATTAATAGTTCAGATAAAATATGTACATCGAAAGGATATACT
CP021868	CP021868.1 Streptococcus agalactiae strain SG-M8 chromosome, complete genome		1041144	1040477	minus	AAACTTTTTCGAGCCTCAATTAAGCGATATGGCGATTAGCCGTAATATTTCAATGGGAATTAAAGAAATTTCTGCTCGTGTCCTTTTAATCACGAAGCAAAAAGAAGAAGTTATCAATACTATCAAAAAATATATCTAATAAACTCAAATAGAGATTGATGGATTATTCAATCTCTATTTCTTTGTCTGTGTCATGAAAATAGTTGACATAAAACATACTTTATTTAGGATTTATTAAGCAAAGTTTGGTATTCTAATATTAATAGTTCAGATAAAATATGTACATCGAAAGGATATACT
CP021867	CP021867.1 Streptococcus agalactiae strain SG-M25 chromosome, complete genome		1131641	1130974	minus	AAACTTTTTCGAGCCTCAATTAAGCGATATGGCGATTAGCCGTAATATTTCAATGGGAATTAAAGAAATTTCTGCTCGTGTCCTTTTAATCACGAAGCAAAAAGAAGAAGTTATCAATACTATCAAAAAATATATCTAATAAACTCAAATAGAGATTGATGGATTATTCAATCTCTATTTCTTTGTCTGTGTCATGAAATTAGTTGACATAAAACATACTTTATTTAGGATTTATTAAGCAAAGTTTGGTATTCTAATATTAATAGTTCAGATAAAATATGTACATCGAAAGGATATACT
CP021866	CP021866.1 Streptococcus agalactiae strain SG-M29 chromosome, complete genome		981602	980935	minus	AAACTTTTTCGAGCCTCAATTAAGCGATATGGCGATTAGCCGTAATATTTCAATGGGAATTAAAGAAATTTCTGCTCGTGTCCTTTTAATCACGAAGCAAAAAGAAGAAGTTATCAATACTATCAAAAAATATATCTAATAAACTCAAATAGAGATTGATGGATTATTCAATCTCTATTTCTTTGTCTGTGTCATGAAATTAGTTGACATAAAACATACTTTATTTAGGATTTATTAAGCAAAGTTTGGTATTCTAATATTAATAGTTCAGATAAAATATGTACATCGAAAGGATATACT
CP021865	CP021865.1 Streptococcus agalactiae strain SG-M50 chromosome, complete genome		981602	980935	minus	AAACTTTTTCGAGCCTCAATTAAGCGATATGGCGATTAGCCGTAATATTTCAATGGGAATTAAAGAAATTTCTGCTCGTGTCCTTTTAATCACGAAGCAAAAAGAAGAAGTTATCAATACTATCAAAAAATATATCTAATAAACTCAAATAGAGATTGATGGATTATTCAATCTCTATTTCTTTGTCTGTGTCATGAAATTAGTTGACATAAAACATACTTTATTTAGGATTTATTAAGCAAAGTTTGGTATTCTAATATTAATAGTTCAGATAAAATATGTACATCGAAAGGATATACT
CP021864	CP021864.1 Streptococcus agalactiae strain SG-M158 chromosome, complete genome		981604	980937	minus	AAACTTTTTCGAGCCTCAATTAAGCGATATGGCGATTAGCCGTAATATTTCAATGGGAATTAAAGAAATTTCTGCTCGTGTCCTTTTAATCACGAAGCAAAAAGAAGAAGTTATCAATACTATCAAAAAATATATCTAATAAACTCAAATAGAGATTGATGGATTATTCAATCTCTATTTCTTTGTCTGTGTCATGAAATTAGTTGACATAAAACATACTTTATTTAGGATTTATTAAGCAAAGTTTGGTATTCTAATATTAATAGTTCAGATAAAATATGTACATCGAAAGGATATACT
CP021863	CP021863.1 Streptococcus agalactiae strain SG-M163 chromosome, complete genome		981603	980936	minus	AAACTTTTTCGAGCCTCAATTAAGCGATATGGCGATTAGCCGTAATATTTCAATGGGAATTAAAGAAATTTCTGCTCGTGTCCTTTTAATCACGAAGCAAAAAGAAGAAGTTATCAATACTATCAAAAAATATATCTAATAAACTCAAATAGAGATTGATGGATTATTCAATCTCTATTTCTTTGTCTGTGTCATGAAATTAGTTGACATAAAACATACTTTATTTAGGATTTATTAAGCAAAGTTTGGTATTCTAATATTAATAGTTCAGATAAAATATGTACATCGAAAGGATATACT
CP021862	CP021862.1 Streptococcus agalactiae strain CUGBS591 chromosome, complete genome		1111647	1110980	minus	AAACTTTTTCGAGCCTCAATTAAGCGATATGGCGATTAGCCGTAATATTTCAATGGGAATTAAAGAAATTTCTGCTCGTGTCCTTTTAATCACGAAGCAAAAAGAAGAAGTTATCAATACTATCAAAAAATATATCTAATAAACTCAAATAGAGATTGATGGATTATTCAATCTCTATTTCTTTGTCTGTGTCATGAAATTAGTTGACATAAAACATACTTTATTTAGGATTTATTAAGCAAAGTTTGGTATTCTAATATTAATAGTTCAGATAAAATATGTACATCGAAAGGATATACT
CP016175	CP016175.1 Streptococcus suis strain LSM102, complete genome		1033033	1032367	minus	CTCAGTCAAACTCGAGTACTTCTTCTGATGAAGTGAATGCTTTAAAAAAGAGGAATCAAGAAATTAAAGCTCAAATTTCAGGAGATAGTAGTTCTTCTAATCAATAAATATTGAGATTTCGATTTTTACTTATTCCATGATATAATGAACTCGTATCAATAAATAGTTAGATAAAGACTACCTTATCATTCATTTTTCAGATGGTCATAGTAGTACTTTATCTAACCATTTCTCTTAAAGACCGTGACCTGTCCCAGGTCTTTGGTTTGTTTATTAAACCGAAACGTAAGGAAGTGTATG
LT714196	LT714196.1 Streptococcus agalactiae isolate BM110 genome assembly, chromosome: I		1028882	1028215	minus	AAACTTTTTCGAGCCTCAATTAAGCGATATGGCGATTAGCCGTAATATTTCAATGGGAATTAAAGAAATTTCTGCTCGTGTCCTTTTAATCACGAAGCAAAAAGAAGAAGTTATCAATACTATCAAAAAATATATCTAATAAACTCAAATAGAGATTGATGGATTATTCAATCTCTATTTCTTTGTCTGTGTCATGAAATTAGTTGACATAAAACATACTTTATTTAGGATTTATTAAGCAAAGTTTGGTATTCTAATATTAATAGTTCAGATAAAATATGTACATCGAAAGGATATACT
CP147731	CP147731.1 Streptococcus agalactiae strain SagR266 chromosome, complete genome		567045	566378	minus	AAACTTTTTCGAGCCTCAATTAAGCGATATGGCGATTAGCCGTAATATTTCAATGGGAATTAAAGAAATTTCTGCTCGTGTCCTTTTAATCACGAAGCAAAAAGAAGAAGTTATCAATACTATCAAAAAATATATCTAATAAACTCAAATAGAGATTGATGGATTATTCAATCTCTATTTCTTTGTCTGTGTCATGAAATTAGTTGACATAAAACATACTTTATTTAGGATTTATTAAGCAAAGTTTGGTATTCTAATATTAATAGTTCAGATAAAATATGTACATCGAAAGGATATACT
CP147732	CP147732.1 Streptococcus agalactiae strain SagR266_TC_rplL chromosome, complete genome		440104	440771	plus	AACTTTTTCGAGCCTCAATTAAGCGATATGGCGATTAGCCGTAATATTTCAATGGGAATTAAAGAAATTTCTGCTCGTGTCCTTTTAATCACGAAGCAAAAAGAAGAAGTTATCAATACTATCAAAAAATATATCTAATAAACTCAAATAGAGATTGATGGATTATTCAATCTCTATTTCTTTGTCTGTGTCATGAAATTAGTTGACATAAAACATACTTTATTTAGGATTTATTAAGCAAAGTTTGGTATTCTAATATTAATAGTTCAGATAAAATATGTACATCGAAAGGATATACTA
CP147730	CP147730.1 Streptococcus agalactiae strain SagR92_TC_rpsI chromosome, complete genome		239107	239774	plus	AACTTTTTCGAGCCTCAATTAAGCGATATGGCGATTAGCCGTAATATTTCAATGGGAATTAAAGAAATTTCTGCTCGTGTCCTTTTAATCACGAAGCAAAAAGAAGAAGTTATCAATACTATCAAAAAATATATCTAATAAACTCAAATAGAGATTGATGGATTATTCAATCTCTATTTCTTTGTCTGTGTCATGAAATTAGTTGACATAAAACATACTTTATTTAGGATTTATTAAGCAAAGTTTGGTATTCTAATATTAATAGTTCAGATAAAATATGTACATCGAAAGGATATACTA
CP147733	CP147733.1 Streptococcus agalactiae strain SagR272_TC chromosome, complete genome		392696	393363	plus	AACTTTTTCGAGCCTCAATTAAGCGATATGGCGATTAGCCGTAATATTTCAATGGGAATTAAAGAAATTTCTGCTCGTGTCCTTTTAATCACGAAGCAAAAAGAAGAAGTTATCAATACTATCAAAAAATATATCTAATAAACTCAAATAGAGATTGATGGATTATTCAATCTCTATTTCTTTGTCTGTGTCATGAAATTAGTTGACATAAAACATACTTTATTTAGGATTTATTAAGCAAAGTTTGGTATTCTAATATTAATAGTTCAGATAAAATATGTACATCGAAAGGATATACTA
CP147729	CP147729.1 Streptococcus agalactiae strain SagR40_TC_rplL chromosome, complete genome		19584	20251	plus	AACTTTTTCGAGCCTCAATTAAGCGATATGGCGATTAGCCGTAATATTTCAATGGGAATTAAAGAAATTTCTGCTCGTGTCCTTTTAATCACGAAGCAAAAAGAAGAAGTTATCAATACTATCAAAAAATATATCTAATAAACTCAAATAGAGATTGATGGATTATTCAATCTCTATTTCTTTGTCTGTGTCATGAAATTAGTTGACATAAAACATACTTTATTTAGGATTTATTAAGCAAAGTTTGGTATTCTAATATTAATAGTTCAGATAAAATATGTACATCGAAAGGATATACTA
CP147645	CP147645.1 Streptococcus agalactiae strain XM_1 chromosome, complete genome		822836	822169	minus	AAACTTTTTCGAGCCTCAATTAAGCGATATGGCGATTAGCCGTAATATTTCAATGGGAATTAAAGAAATTTCTGCTCGTGTCCTTTTAATCACGAAGCAAAAAGAAGAAGTTATCAATACTATCAAAAAATATATCTAATAAACTCAAATAGAGATTGATGGATTATTCAATCTCTATTTCTTTGTCTGTGTCAAGAAATTAGTTGACATAAAACATACTTTATTTAGGATTTATTAAGCAAAGTTTGGTATTCTAATATTAATAGTTCAGATAAAATATGTACATCGAAAGGATATACT
CP020863	CP020863.1 Streptococcus suis strain SC19 chromosome, complete genome		1060128	1059462	minus	CTCAGTCAAACTCGAGTACTTCTTCTGATGAAGTGAATGCTTTAAAAAAGAGGAATCAAGAAATTAAAGCTCAAATTTCAGGAGATAGTAGTTCTTCTAATCAATAAATATTGAGATTTCGATTTTTACTTATTCCATGATATAATGAACTCGTATCAATAAATAGTTAGATAAAGACTACCTTATCATTCATTTTTCAGATGGTCATAGTAGTACTTTATCTAACCATTTCTCTTAAAGACCGTGACCTGTCCCAGGTCTTTGGTTTGTTTATTAAACCGAAACGTAAGGAAGTGTATG
[truncated: 2,382 more rows]

## Sheet: Pneumo seqs
Accession	Definition	Serotype	Start	End	Strand	UpstreamSeq
[truncated: 336 more rows]

## Sheet: Other Bacteria
Accession	Definition	Strain	Start	End	Strand	UpstreamSeq
[truncated: 3,014 more rows]

[truncated: 1 more sheets: Most Common UTR sequences]
